# Supplementary material for: Massive mutagenesis reveals an incomplete amyloid motif in Bri2 that turns amyloidogenic upon C-terminal extension
Source: Proc Natl Acad Sci U S A. 2025 May 2;122(18):e2415521122. doi: 10.1073/pnas.2415521122 (PMC12067230; doi:10.1073/pnas.2415521122)
Supplement: Supplementary file 3 — Dataset S02 (XLSX) [file pnas.2415521122.sd02.xlsx]

## Sheet: Hoja1
Oligonucleotides Used
Primer	Sequence (5'-3')	Strand	Use
MM_01	GGTGGCGGCCGCTCTAGATTA	Rev	Library amplification
MM_02	GAATTCACCTTGAGACTGTGGTTGG	Fwd	Pcup1-Sup35N plasmid linearisation
MM_03	TAATCTAGAGCGGCCGCCACC	Rev	Pcup1-Sup35N plasmid linearisation
MM_04	ACAAATTAAAGTTTCCACGGCAAATTTGTTTTC	Rev	Pcup1-Sup35N-Bri2 plasmid linearisation
MM_05	GCCTACATACCTCGCTCTGC	Fwd	Library quantification by qPCR
MM_06	CAACCCGGTAAGACACGACT	Rev	Library quantification by qPCR
MM_07	CCCTACACGACGCTCTTCCGATCTCCAACCACAGTCTCAAGGTGAATTC	Fwd	ADan/ABri Library preparation, PCR1. Frame-shifted primer with homology to Illumina sequencing primer
MM_08	CCCTACACGACGCTCTTCCGATCTNCCAACCACAGTCTCAAGGTGAATTC	Fwd	ADan/ABri Library preparation, PCR1. Frame-shifted primer with homology to Illumina sequencing primer
MM_09	CCCTACACGACGCTCTTCCGATCTNDCCAACCACAGTCTCAAGGTGAATTC	Fwd	ADan/ABri Library preparation, PCR1. Frame-shifted primer with homology to Illumina sequencing primer
MM_10	CCCTACACGACGCTCTTCCGATCTNDDCCAACCACAGTCTCAAGGTGAATTC	Fwd	ADan/ABri Library preparation, PCR1. Frame-shifted primer with homology to Illumina sequencing primer
MM_11	CCCTACACGACGCTCTTCCGATCTDDDKCCAACCACAGTCTCAAGGTGAATTC	Fwd	ADan/ABri Library preparation, PCR1. Frame-shifted primer with homology to Illumina sequencing primer
MM_12	CCCTACACGACGCTCTTCCGATCTDDKKKCCAACCACAGTCTCAAGGTGAATTC	Fwd	ADan/ABri Library preparation, PCR1. Frame-shifted primer with homology to Illumina sequencing primer
MM_13	CCCTACACGACGCTCTTCCGATCTDDKKKKCCAACCACAGTCTCAAGGTGAATTC	Fwd	ADan/ABri Library preparation, PCR1. Frame-shifted primer with homology to Illumina sequencing primer
MM_14	TTCAGACGTGTGCTCTTCCGATCTGGTGGCGGCCGCTCTAGATTA	Rev	ADan/ABri Library preparation, PCR1. Frame-shifted primer with homology to Illumina sequencing primer
MM_15	TTCAGACGTGTGCTCTTCCGATCTNGGTGGCGGCCGCTCTAGATTA	Rev	ADan/ABri Library preparation, PCR1. Frame-shifted primer with homology to Illumina sequencing primer
MM_16	TTCAGACGTGTGCTCTTCCGATCTNHGGTGGCGGCCGCTCTAGATTA	Rev	ADan/ABri Library preparation, PCR1. Frame-shifted primer with homology to Illumina sequencing primer
MM_17	TTCAGACGTGTGCTCTTCCGATCTNHHGGTGGCGGCCGCTCTAGATTA	Rev	ADan/ABri Library preparation, PCR1. Frame-shifted primer with homology to Illumina sequencing primer
MM_18	TTCAGACGTGTGCTCTTCCGATCTHHHHGGTGGCGGCCGCTCTAGATTA	Rev	ADan/ABri Library preparation, PCR1. Frame-shifted primer with homology to Illumina sequencing primer
MM_19	TTCAGACGTGTGCTCTTCCGATCTHHMMMGGTGGCGGCCGCTCTAGATTA	Rev	ADan/ABri Library preparation, PCR1. Frame-shifted primer with homology to Illumina sequencing primer
MM_20	TTCAGACGTGTGCTCTTCCGATCTHHMMMAGGTGGCGGCCGCTCTAGATTA	Rev	ADan/ABri Library preparation, PCR1. Frame-shifted primer with homology to Illumina sequencing primer
MM_21	CCCTACACGACGCTCTTCCGATCTCAAATTTGCCGTGGAAACTTTAATTTGT	Fwd	Random Library preparation, PCR1. Frame-shifted primer with homology to Illumina sequencing primer
MM_22	CCCTACACGACGCTCTTCCGATCTNCAAATTTGCCGTGGAAACTTTAATTTGT	Fwd	Random Library preparation, PCR1. Frame-shifted primer with homology to Illumina sequencing primer
MM_23	CCCTACACGACGCTCTTCCGATCTNNCAAATTTGCCGTGGAAACTTTAATTTGT	Fwd	Random Library preparation, PCR1. Frame-shifted primer with homology to Illumina sequencing primer
MM_24	CCCTACACGACGCTCTTCCGATCTNNBCAAATTTGCCGTGGAAACTTTAATTTGT	Fwd	Random Library preparation, PCR1. Frame-shifted primer with homology to Illumina sequencing primer
MM_25	CCCTACACGACGCTCTTCCGATCTDKBBCAAATTTGCCGTGGAAACTTTAATTTGT	Fwd	Random Library preparation, PCR1. Frame-shifted primer with homology to Illumina sequencing primer
MM_26	CCCTACACGACGCTCTTCCGATCTDKKKBCAAATTTGCCGTGGAAACTTTAATTTGT	Fwd	Random Library preparation, PCR1. Frame-shifted primer with homology to Illumina sequencing primer
MM_27	CAAGCAGAAGACGGCATACGAGATattgcattGTGACTGGAGTTCAGACGTGTGCTCTTC	Rev	Library preparation, PCR2. Indexed Illumina sequencing primer
MM_28	CAAGCAGAAGACGGCATACGAGATcgaatccaGTGACTGGAGTTCAGACGTGTGCTCTTC	Rev	Library preparation, PCR2. Indexed Illumina sequencing primer
MM_29	CAAGCAGAAGACGGCATACGAGATccatcttaGTGACTGGAGTTCAGACGTGTGCTCTTC	Rev	Library preparation, PCR2. Indexed Illumina sequencing primer
MM_30	CAAGCAGAAGACGGCATACGAGATtggcgacgGTGACTGGAGTTCAGACGTGTGCTCTTC	Rev	Library preparation, PCR2. Indexed Illumina sequencing primer
MM_31	CAAGCAGAAGACGGCATACGAGATaagagaatGTGACTGGAGTTCAGACGTGTGCTCTTC	Rev	Library preparation, PCR2. Indexed Illumina sequencing primer
MM_32	CAAGCAGAAGACGGCATACGAGATcctccttgGTGACTGGAGTTCAGACGTGTGCTCTTC	Rev	Library preparation, PCR2. Indexed Illumina sequencing primer
MM_33	CAAGCAGAAGACGGCATACGAGATcgttgcggGTGACTGGAGTTCAGACGTGTGCTCTTC	Rev	Library preparation, PCR2. Indexed Illumina sequencing primer
MM_34	CAAGCAGAAGACGGCATACGAGATtctctctgGTGACTGGAGTTCAGACGTGTGCTCTTC	Rev	Library preparation, PCR2. Indexed Illumina sequencing primer
MM_35	CAAGCAGAAGACGGCATACGAGATggcgttgcGTGACTGGAGTTCAGACGTGTGCTCTTC	Rev	Library preparation, PCR2. Indexed Illumina sequencing primer
MM_36	CAAGCAGAAGACGGCATACGAGATaagaagacGTGACTGGAGTTCAGACGTGTGCTCTTC	Rev	Library preparation, PCR2. Indexed Illumina sequencing primer
MM_37	CAAGCAGAAGACGGCATACGAGATgtaattatGTGACTGGAGTTCAGACGTGTGCTCTTC	Rev	Library preparation, PCR2. Indexed Illumina sequencing primer
MM_38	CAAGCAGAAGACGGCATACGAGATgaaccgttGTGACTGGAGTTCAGACGTGTGCTCTTC	Rev	Library preparation, PCR2. Indexed Illumina sequencing primer
MM_39	CAAGCAGAAGACGGCATACGAGATactggagcGTGACTGGAGTTCAGACGTGTGCTCTTC	Rev	Library preparation, PCR2. Indexed Illumina sequencing primer
MM_40	CAAGCAGAAGACGGCATACGAGATttcgcgacGTGACTGGAGTTCAGACGTGTGCTCTTC	Rev	Library preparation, PCR2. Indexed Illumina sequencing primer
MM_41	CAAGCAGAAGACGGCATACGAGATaagaaccaGTGACTGGAGTTCAGACGTGTGCTCTTC	Rev	Library preparation, PCR2. Indexed Illumina sequencing primer
MM_42	CAAGCAGAAGACGGCATACGAGATctatcaagGTGACTGGAGTTCAGACGTGTGCTCTTC	Rev	Library preparation, PCR2. Indexed Illumina sequencing primer
MM_43	AATGATACGGCGACCACCGAGATCTACACTCTTTCCCTACACGACGCTCTTC	Fwd	Library preparation, PCR2. Illumina sequencing primer
MM_44	AATGATACGGCGACCACCGAGATCTACACaaccatgcACACTCTTTCCCTACACGACGCTCTTC	Fwd	Random Library preparation, PCR2. Indexed Illumina sequencing primer
MM_45	AATGATACGGCGACCACCGAGATCTACACttgactagACACTCTTTCCCTACACGACGCTCTTC	Fwd	Random Library preparation, PCR2. Indexed Illumina sequencing primer
MM_46	AATGATACGGCGACCACCGAGATCTACACcataggatACACTCTTTCCCTACACGACGCTCTTC	Fwd	Random Library preparation, PCR2. Indexed Illumina sequencing primer
MM_47	AATGATACGGCGACCACCGAGATCTACACccatatagACACTCTTTCCCTACACGACGCTCTTC	Fwd	Random Library preparation, PCR2. Indexed Illumina sequencing primer
MM_48	AATGATACGGCGACCACCGAGATCTACACatggtactACACTCTTTCCCTACACGACGCTCTTC	Fwd	Random Library preparation, PCR2. Indexed Illumina sequencing primer
MM_49	AATGATACGGCGACCACCGAGATCTACACttgcgcgcACACTCTTTCCCTACACGACGCTCTTC	Fwd	Random Library preparation, PCR2. Indexed Illumina sequencing primer
MM_50	AATGATACGGCGACCACCGAGATCTACACgccggcagACACTCTTTCCCTACACGACGCTCTTC	Fwd	Random Library preparation, PCR2. Indexed Illumina sequencing primer
MM_51	AATGATACGGCGACCACCGAGATCTACACcaacgaggACACTCTTTCCCTACACGACGCTCTTC	Fwd	Random Library preparation, PCR2. Indexed Illumina sequencing primer
MM_52	AATGATACGGCGACCACCGAGATCTACACccgctaggACACTCTTTCCCTACACGACGCTCTTC	Fwd	Random Library preparation, PCR2. Indexed Illumina sequencing primer
MM_53	AATGATACGGCGACCACCGAGATCTACACttgagaccACACTCTTTCCCTACACGACGCTCTTC	Fwd	Random Library preparation, PCR2. Indexed Illumina sequencing primer
MM_54	AATGATACGGCGACCACCGAGATCTACACatgactgcACACTCTTTCCCTACACGACGCTCTTC	Fwd	Random Library preparation, PCR2. Indexed Illumina sequencing primer
MM_55	AATGATACGGCGACCACCGAGATCTACACgttagcggACACTCTTTCCCTACACGACGCTCTTC	Fwd	Random Library preparation, PCR2. Indexed Illumina sequencing primer
MM_56	CAAGCAGAAGACGGCATACGAGATaaccaacgGTGACTGGAGTTCAGACGTGTGCTCTTC	Rev	Random Library preparation, PCR2. Indexed Illumina sequencing primer
MM_57	CAAGCAGAAGACGGCATACGAGATtggttgacGTGACTGGAGTTCAGACGTGTGCTCTTC	Rev	Random Library preparation, PCR2. Indexed Illumina sequencing primer
MM_58	CAAGCAGAAGACGGCATACGAGATccaagtcaGTGACTGGAGTTCAGACGTGTGCTCTTC	Rev	Random Library preparation, PCR2. Indexed Illumina sequencing primer
MM_59	CAAGCAGAAGACGGCATACGAGATccgatcctGTGACTGGAGTTCAGACGTGTGCTCTTC	Rev	Random Library preparation, PCR2. Indexed Illumina sequencing primer
MM_60	CAAGCAGAAGACGGCATACGAGATatatcgatGTGACTGGAGTTCAGACGTGTGCTCTTC	Rev	Random Library preparation, PCR2. Indexed Illumina sequencing primer
MM_61	CAAGCAGAAGACGGCATACGAGATttggagctGTGACTGGAGTTCAGACGTGTGCTCTTC	Rev	Random Library preparation, PCR2. Indexed Illumina sequencing primer
MM_62	CAAGCAGAAGACGGCATACGAGATggcgttgcGTGACTGGAGTTCAGACGTGTGCTCTTC	Rev	Random Library preparation, PCR2. Indexed Illumina sequencing primer
MM_63	CAAGCAGAAGACGGCATACGAGATcaaccatcGTGACTGGAGTTCAGACGTGTGCTCTTC	Rev	Random Library preparation, PCR2. Indexed Illumina sequencing primer
MM_64	CAAGCAGAAGACGGCATACGAGATcctagcgaGTGACTGGAGTTCAGACGTGTGCTCTTC	Rev	Random Library preparation, PCR2. Indexed Illumina sequencing primer
MM_65	CAAGCAGAAGACGGCATACGAGATttcgatgaGTGACTGGAGTTCAGACGTGTGCTCTTC	Rev	Random Library preparation, PCR2. Indexed Illumina sequencing primer
MM_66	CAAGCAGAAGACGGCATACGAGATaggttatgGTGACTGGAGTTCAGACGTGTGCTCTTC	Rev	Random Library preparation, PCR2. Indexed Illumina sequencing primer
MM_67	CAAGCAGAAGACGGCATACGAGATtaagcctgGTGACTGGAGTTCAGACGTGTGCTCTTC	Rev	Random Library preparation, PCR2. Indexed Illumina sequencing primer
MM_68	AAGGTGAATTCGAAGCCAGCATGTGTTTCGCAATTCGGCA	Fwd	Mutagenic primer for variant ADan N4M
MM_69	GGCTTCGAATTCACCTTGAGACTGTGGTTG	Rev	Mutagenic primer for variant ADan N4M
MM_70	CGCAATTCGGCATTTTGAAAACGTATTTGCCGTGGAAACTTTA	Fwd	Mutagenic primer for variant ADan and ABri K14V
MM_71	TTCAAAATGCCGAATTGCGAAACAATTG	Rev	Mutagenic primer for variant ADan and ABri K14V
MM_72	TCGGCATTTTGAAAACAAAGAGGCCGTGGAAACTTTAATTTG	Fwd	Mutagenic primer for variant ADan F15E
MM_73	AAAATGCCGAATTGCGAAACAATTGC	Rev	Mutagenic primer for variant ADan F15E
MM_74	CAAATTTGCCGTGGAAACTAGAATTTGTTTTAATTTGTTCTTGAAC	Fwd	Mutagenic primer for variant ADan L20R
MM_75	TTCCACGGCAAATTTGTTTTCAAAATGC	Rev	Mutagenic primer for variant ADan L20R
MM_76	GTTCTTGAACAGTCAAAATAAACATTATTAATCTAGAGCGGCCG	Fwd	Mutagenic primer for variant ADan E31N
MM_77	GACTGTTCAAGAACAAATTAAAACAAATTAAAGTTTCC	Rev	Mutagenic primer for variant ADan E31N
MM_78	CGAAGCCAGCAATTGTTTCCCAATTCGGCATTTTG	Fwd	Mutagenic primer for variant ABri A7P
MM_79	GAAACAATTGCTGGCTTCGAATTCACC	Rev	Mutagenic primer for variant ABri A7P
MM_80	CGCAATTCGGCATTTTGAATTCAAATTTGCCGTGGAAAC	Fwd	Mutagenic primer for variant ABri N13F
MM_81	AAAATGCCGAATTGCGAAACAATTGCTG	Rev	Mutagenic primer for variant ABri N13F
MM_82	CAAATTTGCCGTGGAAACTTGCATTTGTTCTCGAACAGTCAAG	Fwd	Mutagenic primer for variant ABri L20C
MM_83	TTCCACGGCAAATTTGTTTTCAAAATGC	Rev	Mutagenic primer for variant ABri L20C
MM_84	CCGTGGAAACTTTAATTTGTTCTTGCACAGTCAAGAAAAACATTATTG	Fwd	Mutagenic primer for variant ABri R24C
MM_85	AGTTTCCACGGCAAATTTGTTTTCAAAATG	Rev	Mutagenic primer for variant ABri R24C
MM_86	GCCGTGGAAACTTTAATTTGTAGTCAGCTGATTATGATTTATGAGGATAGGAAGGGGTAATCTAGAGCGGCCGCCACC	Ultramer	Ultramer coding for SQLIMIYEDRKG extension
MM_87	GTGGAAACTTTAATTTGTAGTATTGTGTAATCTAGAGCGGCCGCC	Ultramer	Ultramer coding for SIV extension
MM_88	GCCGTGGAAACTTTAATTTGTAAGATTAGGGTTTTTAATGGTGTGGTTATTCTTCAGTAATCTAGAGCGGCCGCCACC	Ultramer	Ultramer coding for KIRVFNGVVILQ extension
MM_89	GTGGAAACTTTAATTTGTAATTCTTTTCGTCTTTAATCTAGAGCGGCCGCC	Ultramer	Ultramer coding for NSFRL extension
MM_90	GGAAACTTTAATTTGTTTTTTTTGTTGGGTGAGTAGTAGTCGGTAATCTAGAGCGGCCGC	Ultramer	Ultramer coding for FFCWVSSSR extension
MM_91	GGAAACTTTAATTTGTGTGCAGTTTTGTTAATCTAGAGCGGCCGC	Ultramer	Ultramer coding for VQFC extension
MM_92	TAACAACAACCAAAAGAAAATAACTAATAGACCCCATTACAATATAGAAATGTTTGACATGGAGGCCCAGAATACCC	Fwd	Ultramers for amplifying KanMax with homologous btn2 flanking regions
MM_93	TAGTTATTTAATGCCGTAAAAATGAAAGATGGGGAGTATGTATTATCACCCATTACAGTATAGCGACCAGCATTCACATACG	Rev	Ultramers for amplifying KanMax with homologous btn2 flanking regions
MM_94	CTCAACGCACCGAACTCGATAGGACTGGTCGTAAAACAGAAAACTGACTAATGGCGACATGGAGGCCCAGAATACCC	Fwd	Ultramers for amplifying KanMax with homologous cur1 flanking regions
MM_95	CAGGGTGACACTCAATTTGAAGACACACGGTAAATTCCGTAGCCCGTATTTCTTACAGTATAGCGACCAGCATTCACATACG	Rev	Ultramers for amplifying KanMax with homologous cur1 flanking regions
MM_96	ACAAAGAAAAAAGAAATCAACTACACGTACCATAAAATATACAGAATATATGAACGACATGGAGGCCCAGAATACCC	Fwd	Ultramers for amplifying KanMax with homologous hsp104 flanking regions
MM_97	ATTATATTACTGATTCTTGTTCGAAAGTTTTTAAAAATCACACTATATTAAATTACAGTATAGCGACCAGCATTCACATACG	Rev	Ultramers for amplifying KanMax with homologous hsp104 flanking regions
MM_98	TAAATATATTGAGATCTCTACTACCACAATCACAGTTAAAATTACAAATAAGATGGACATGGAGGCCCAGAATACCC	Fwd	Ultramers for amplifying KanMax with homologous ssz1 flanking regions
MM_99	TCATGTATGTATTTTTCTATATACGTATACATACCGTTTTTCTTAGAGCGCTCTACAGTATAGCGACCAGCATTCACATACG	Rev	Ultramers for amplifying KanMax with homologous ssz1 flanking regions
MM_100	GCAGCAAGACCGAATATACTTTTTATATTACATCAATCATTGTCATTATCAAATGGACATGGAGGCCCAGAATACCC	Fwd	Ultramers for amplifying KanMax with homologous upf1 flanking regions
MM_101	GTTTTGTATCACAAGCCAAGTTTAACATTTTATTTTAACAGGGTTCACCGAATTACAGTATAGCGACCAGCATTCACATACG	Rev	Ultramers for amplifying KanMax with homologous upf1 flanking regions
MM_102	GCCTTCAGTTCTTGGCGAAG	Fwd	Primer for checking btn2 KO. Binds to btn2 gene 5' flanking region
MM_103	CCTTCTGCAATTGATAGCGCC	Fwd	Primer for checking cur1 KO. Binds to cur1 gene 5' flanking region
MM_104	AGTAAAAGGCAAAGGGGCGC	Fwd	Primer for checking hsp104 KO. Binds to hsp104 gene 5' flanking region
MM_105	GTACATGGTAGTCAGCTCGCC	Fwd	Primer for checking ssz1 KO. Binds to ssz1 gene 5' flanking region
MM_106	GCGAAAAGAGGCATCGTTTTAACG	Fwd	Primer for checking upf1 KO. Binds to upf1 gene 5' flanking region
MM_107	GCAACGCTACCTTTGCCATGTTTCA	Rev	Primer for checking KanMax insertion. Binds to KanMax
