# Supplementary material for: Massive mutagenesis reveals an incomplete amyloid motif in Bri2 that turns amyloidogenic upon C-terminal extension
Source: Proc Natl Acad Sci U S A. 2025 May 2;122(18):e2415521122. doi: 10.1073/pnas.2415521122 (PMC12067230; doi:10.1073/pnas.2415521122)
Supplement: Supplementary file 4 — Dataset S03 (XLSX) [file pnas.2415521122.sd03.xlsx]

## Sheet: Hoja1
Enrichment of amino acids in the random extensions dataset
AA	t-test-pvalue	MeanDifference	Cohe's-effectsize
G_perc	3.45856e-11	1.02069	0.127089
A_perc	6.1402e-13	-0.917021	0.138077
V_perc	1.70318e-17	-1.35891	0.163373
L_perc	5.90562e-27	-1.66932	0.206496
M_perc	8.21078e-09	-0.589613	0.110541
I_perc	7.1853e-06	-0.457994	0.0860494
F_perc	1.59749e-09	0.698783	0.115729
Y_perc	0.556205	-0.064994	0.0112785
W_perc	0.0152468	-0.273968	0.0465089
K_perc	5.96892e-12	-0.634929	0.131986
R_perc	5.2288e-30	-1.8699	0.218661
D_perc	5.3419e-12	0.679104	0.132289
E_perc	0.536857	-0.0626912	0.011836
S_perc	3.52359e-11	1.06329	0.127036
T_perc	0.335149	-0.110564	0.0184716
C_perc	6.6936e-110	2.70919	0.43103
N_perc	4.27647e-56	1.49758	0.303897
Q_perc	0.756725	0.0253354	0.00593709
H_perc	0.0150299	0.207471	0.0466085
P_perc	0.268106	0.108458	0.0212247
