# Supplementary material for: Massive mutagenesis reveals an incomplete amyloid motif in Bri2 that turns amyloidogenic upon C-terminal extension
Source: Proc Natl Acad Sci U S A. 2025 May 2;122(18):e2415521122. doi: 10.1073/pnas.2415521122 (PMC12067230; doi:10.1073/pnas.2415521122)
Supplement: Supplementary file 5 — Dataset S04 (XLSX) [file pnas.2415521122.sd04.xlsx]

## Sheet: Hoja1
Position-wise enrichment of amino acids in the random extensions dataset
ID	freq_nucleators	freq_nonnucleators	t-test-pvalue	Cohen's d EffectSize	MeanDifference
A23	-0.00528481	0.00292356	0.0695037	0.145013	-0.00820837
A32	-0.0052508	0.00210886	0.128306	0.113301	-0.00735966
A33	-0.0115963	0.00402147	0.00128415	0.236761	-0.0156177
A34	-0.0126502	0.00486299	0.000932915	0.221154	-0.0175132
A24	-0.00890709	0.00391874	0.00303454	0.246972	-0.0128258
A25	-0.0114262	0.00431764	0.000421894	0.284002	-0.0157438
A26	-0.00790105	0.00376301	0.00730226	0.222444	-0.0116641
A27	-0.00231727	0.00128068	0.435725	0.0629418	-0.00359794
A28	0.000852109	-0.000377463	0.801085	0.0217862	0.00122957
A29	-0.00127319	0.00164538	0.549334	0.0463111	-0.00291857
A30	-0.00765043	0.00330912	0.014961	0.194343	-0.0109596
A31	-0.004264	0.0017992	0.185869	0.105057	-0.00606321
C23	0.035283	-0.0262626	1.8723e-46	1.45267	0.0615455
C32	0.00890713	-0.00414171	0.00446898	0.222185	0.0130488
C33	0.00197854	-0.00060526	0.598036	0.0409602	0.0025838
C34	-0.00507045	0.00322736	0.0484767	0.17028	-0.00829781
C24	0.0221834	-0.0137919	7.5448e-16	0.673528	0.0359754
C25	0.0191523	-0.0143276	8.89278e-17	0.789755	0.03348
C26	0.0164945	-0.00961732	6.62447e-09	0.468397	0.0261118
C27	0.0199082	-0.0111045	3.07691e-12	0.577502	0.0310127
C28	0.0104981	-0.00553962	0.000249902	0.301404	0.0160377
C29	0.0140676	-0.00843983	1.28813e-07	0.45151	0.0225074
C30	0.0103611	-0.00488061	0.00034183	0.303992	0.0152418
C31	0.00466011	-0.00370292	0.0807235	0.131187	0.00836303
D23	-0.00575248	0.00289306	0.0327712	0.191632	-0.00864554
D32	0.00234371	-0.00184007	0.229344	0.129328	0.00418378
D33	0.00066638	-0.00107274	0.655268	0.0460605	0.00173912
D34	0.00332423	-0.00186103	0.0931852	0.202777	0.00518527
D24	0.00265564	-0.000732675	0.414062	0.0740732	0.00338831
D25	0.00739717	-0.00236233	0.00743103	0.268416	0.0097595
D26	0.00442336	-0.0021116	0.0823913	0.169515	0.00653497
D27	0.0063786	-0.00196536	0.0270684	0.213922	0.00834396
D28	0.00664354	-0.00272704	0.00591915	0.297029	0.00937057
D29	0.0080076	-0.00474781	0.000452237	0.353104	0.0127554
D30	0.00907674	-0.00396911	0.00033778	0.360638	0.0130458
D31	0.00782456	-0.00436603	0.001106	0.318589	0.0121906
E23	-0.00568983	0.0034798	0.00800373	0.281511	-0.00916963
E32	7.07226e-05	0.000232055	1	7.35791e-15	-0.000161333
E33	0.00309332	-0.00180199	0.212454	0.117496	0.00489531
E34	0.00606758	-0.00293766	0.0346564	0.179403	0.00900524
E24	-0.00793104	0.0044561	0.00105494	0.315813	-0.0123871
E25	-0.00387108	0.00250366	0.101044	0.154722	-0.00637474
E26	-0.00242334	0.00126905	0.30514	0.107212	-0.00369239
E27	-0.00145937	0.000938587	0.524189	0.0656395	-0.00239796
E28	0.00379817	-0.00133483	0.162634	0.140677	0.005133
E29	0.00592392	-0.00300998	0.0136495	0.249166	0.0089339
E30	0.000571955	-0.000451598	0.829405	0.0199848	0.00102355
E31	0.000988601	-0.00104799	0.620638	0.0473122	0.00203659
F23	0.0110517	-0.0055624	0.000185854	0.302647	0.0166141
F32	0.00646946	-0.00211721	0.0397535	0.178679	0.00858666
F33	0.00224078	-0.000651071	0.456972	0.0729882	0.00289185
F34	0.00351354	-0.00152299	0.08433	0.221449	0.00503653
F24	0.00284539	-0.00116752	0.369635	0.0744282	0.00401291
F25	0.00586529	-0.00349421	0.0185723	0.215236	0.00935951
F26	0.00558381	-0.0015853	0.121764	0.120869	0.0071691
F27	0.00278632	-0.00121504	0.353543	0.079985	0.00400136
F28	0.00339048	-0.00241535	0.181299	0.112555	0.00580583
F29	0.00427434	-0.00243247	0.112551	0.136892	0.00670681
F30	-0.00193866	0.000612066	0.566588	0.0493382	-0.00255073
F31	0.00879704	-0.00403173	0.00100751	0.306585	0.0128288
G23	-0.00388002	0.00227617	0.257279	0.0748721	-0.00615619
G32	0.0139239	-0.00593426	0.000470481	0.215864	0.0198582
G33	0.0177252	-0.00752578	1.53921e-05	0.258659	0.025251
G34	-0.00014002	0.000580688	0.937373	0.00401351	-0.000720708
G24	0.00291118	-0.00352627	0.184922	0.0987992	0.00643746
G25	0.00602239	-0.00307981	0.085211	0.11591	0.0091022
G26	0.00287181	-0.00217572	0.355836	0.0611105	0.00504753
G27	0.00677379	-0.00243594	0.0842039	0.115183	0.00920973
G28	0.00435759	-0.00132108	0.291762	0.0705636	0.00567867
G29	0.00165543	-0.00177304	0.545812	0.0392034	0.00342847
G30	0.0167335	-0.00711755	1.70376e-05	0.272878	0.023851
G31	0.0117691	-0.00533589	0.00388055	0.170038	0.017105
H23	0.00390736	-0.00135579	0.113649	0.176736	0.00526315
H32	0.00338733	-0.00126277	0.129852	0.184805	0.0046501
H33	0.00658222	-0.0024954	0.00251018	0.373508	0.00907762
H34	-0.000527626	-0.000436659	1	1.43612e-15	-9.09673e-05
H24	0.00272455	-0.000322577	0.380152	0.0964428	0.00304713
H25	0.00133543	0.000163627	0.760588	0.0340724	0.0011718
H26	-0.00188273	0.00113982	0.346158	0.112376	-0.00302255
H27	-5.14531e-05	-7.75554e-05	1	7.47489e-15	2.61022e-05
H28	-0.00168045	0.000687859	0.513646	0.0700702	-0.00236831
H29	0.00277915	-0.0013976	0.18738	0.15639	0.00417675
H30	0.00277288	-0.000996841	0.250689	0.132049	0.00376972
H31	0.002354	-0.00124186	0.258646	0.134361	0.00359586
I23	0.00214187	8.01557e-05	0.611517	0.0491738	0.00206172
I32	-0.00575069	0.00226621	0.0280399	0.220453	-0.0080169
I33	-0.00445869	0.00233261	0.041527	0.225828	-0.0067913
I34	-0.00177354	0.00123092	0.27949	0.149674	-0.00300446
I24	-0.00358243	0.000889356	0.294126	0.0910639	-0.00447178
I25	0.000803325	-0.000499119	0.762657	0.0293701	0.00130244
I26	0.00379012	-0.00120368	0.227416	0.107581	0.00499379
I27	-0.00403309	0.00106782	0.19452	0.121864	-0.00510091
I28	-0.00114341	1.94063e-05	0.796917	0.0243999	-0.00116282
I29	-0.00333853	0.00183323	0.195069	0.119749	-0.00517176
I30	-0.00718188	0.0035862	0.00308291	0.297335	-0.0107681
I31	-0.0112521	0.00516455	1.9074e-05	0.407316	-0.0164167
K23	-0.0101982	0.0046592	2.47449e-06	0.560171	-0.0148574
K32	-0.00839871	0.00285679	0.000326802	0.425603	-0.0112555
K33	-0.00080285	-0.000161132	0.891479	0.015044	-0.000641718
K34	0.00202372	-0.00135957	0.324317	0.108839	0.0033833
K24	-0.00354305	0.00267641	0.0774909	0.184844	-0.00621946
K25	-0.00526647	0.00339062	0.0256242	0.209719	-0.00865709
K26	-0.00684311	0.00336017	0.00395795	0.298118	-0.0102033
K27	-0.00682207	0.00355959	0.00327844	0.305165	-0.0103817
K28	-0.00174757	0.00166795	0.377508	0.085998	-0.00341552
K29	-0.00105525	0.00125577	0.545848	0.0614344	-0.00231102
K30	-0.00251598	0.00148746	0.258966	0.119368	-0.00400344
K31	0.00136721	-0.000147798	0.703638	0.0391403	0.001515
L23	0.00196782	-0.000990297	0.644924	0.0263891	0.00295811
L32	-0.0128851	0.00806918	0.000396243	0.208798	-0.0209543
L33	-0.0165262	0.00824961	2.55902e-05	0.249649	-0.0247758
L34	0.00274561	-0.000346695	0.588959	0.0350123	0.0030923
L24	-0.00993011	0.00420226	0.0171024	0.14055	-0.0141324
L25	-0.00576096	0.00278915	0.143778	0.0882395	-0.00855011
L26	-0.00652937	0.00361718	0.0748281	0.110335	-0.0101465
L27	-0.0125508	0.00627237	0.000859491	0.207007	-0.0188232
L28	-0.0120706	0.00538929	0.0029419	0.176837	-0.0174599
L29	-0.0166654	0.00817926	1.27867e-05	0.268829	-0.0248446
L30	-0.014447	0.00617364	0.000315626	0.220341	-0.0206206
L31	-0.0188882	0.00951057	1.93294e-07	0.337451	-0.0283988
M23	0.000378175	0.000553079	1	1.18237e-15	-0.000174905
M32	-0.00242513	0.0018959	0.280867	0.100034	-0.00432103
M33	-0.00345041	0.0016736	0.14925	0.15058	-0.00512401
M34	-0.000444826	-9.12724e-06	0.94727	0.0066218	-0.000435699
M24	-0.00796236	0.00377053	0.00374538	0.259645	-0.0117329
M25	-0.00519665	0.00281524	0.0611485	0.158746	-0.00801189
M26	-0.00113893	0.000917837	0.64851	0.0395335	-0.00205677
M27	-0.00426267	0.00116083	0.143114	0.146091	-0.00542351
M28	-0.00137926	0.000625242	0.616884	0.0492484	-0.0020045
M29	-0.00661979	0.00366791	0.00731747	0.254623	-0.0102877
M30	-0.00276614	0.00195286	0.228142	0.114062	-0.00471901
M31	-0.00489413	0.00256249	0.0402064	0.207036	-0.00745662
N23	0.00738867	-0.00526825	0.000196689	0.40376	0.0126569
N32	0.00394092	-0.00341463	0.0150396	0.298111	0.00735556
N33	0.00305482	-0.00154955	0.13664	0.180238	0.00460438
N34	0.00598209	-0.0029855	0.000216032	0.582554	0.00896758
N24	0.0188972	-0.00972959	8.47854e-15	0.810404	0.0286268
N25	0.0083589	-0.00431862	0.000220639	0.396421	0.0126775
N26	0.011352	-0.00576011	3.43438e-06	0.46404	0.0171121
N27	0.00704587	-0.00447238	0.00222336	0.29616	0.0115182
N28	0.00856969	-0.00421787	0.000882409	0.314961	0.0127876
N29	0.00606489	-0.00390265	0.00468462	0.294036	0.00996754
N30	0.0111497	-0.00609255	2.91042e-07	0.57106	0.0172422
N31	0.00654463	-0.00311639	0.00457558	0.305776	0.00966102
P23	-0.00572966	0.00325003	0.0141809	0.244963	-0.00897969
P32	0.00174626	-0.00203752	0.32751	0.0949861	0.00378378
P33	0.00419602	-0.00196157	0.0980494	0.163556	0.00615759
P34	0.0013229	-0.000939826	0.529149	0.0683984	0.00226273
P24	-0.000459595	6.30355e-05	0.926876	0.00930662	-0.000522631
P25	0.00440009	-0.00203187	0.074827	0.181631	0.00643196
P26	-0.0013542	-0.000417514	0.824089	0.0239023	-0.000936686
P27	-0.000145878	-0.000352873	0.998742	0.000153551	0.000206995
P28	-0.00276838	0.000887332	0.329829	0.0976843	-0.00365571
P29	-0.00151173	0.000837996	0.568216	0.0537046	-0.00234972
P30	0.00030657	-0.00104612	0.74592	0.0323662	0.00135269
P31	0.00230164	-0.000221881	0.49629	0.0708786	0.00252352
Q23	-0.00248063	0.00137909	0.178932	0.177173	-0.00385971
Q32	0.000318647	-0.000178304	0.916098	0.0134068	0.000496952
Q33	0.00115642	-0.000472662	0.632344	0.0572067	0.00162908
Q34	0.00684537	-0.00330258	0.000914502	0.402069	0.0101479
Q24	-0.00162182	0.000499747	0.501411	0.0841081	-0.00212157
Q25	-0.00455759	0.00194326	0.0517108	0.215106	-0.00650086
Q26	-0.00150189	0.000416171	0.54077	0.0778956	-0.00191806
Q27	0.00268024	-0.00100255	0.254652	0.133164	0.00368279
Q28	0.000735746	-0.000987295	0.647833	0.0487761	0.00172304
Q29	-0.00316445	0.00178369	0.11916	0.18315	-0.00494813
Q30	0.00445871	-0.00154763	0.0608394	0.217016	0.00600635
Q31	-0.000546421	0.000541509	0.746673	0.0420642	-0.00108793
R23	-0.0302093	0.015385	5.1103e-17	0.556564	-0.0455943
R32	0.00910272	-0.00263505	0.0566948	0.107827	0.0117378
R33	0.0156379	-0.00688747	0.000291091	0.201683	0.0225254
R34	0.00406136	-0.00270114	0.336517	0.04729	0.0067625
R24	-0.0177412	0.0107033	1.94613e-07	0.33666	-0.0284445
R25	-0.0254123	0.013936	1.20118e-11	0.412425	-0.0393483
R26	-0.0194311	0.0107034	7.03986e-08	0.340063	-0.0301345
R27	-0.023078	0.0117443	4.25798e-09	0.347101	-0.0348223
R28	-0.0132091	0.00777482	0.000450142	0.20423	-0.020984
R29	-0.0087661	0.0052678	0.020303	0.133729	-0.0140339
R30	-0.007219	0.00420994	0.063835	0.104775	-0.0114289
R31	-0.0002	0.00095836	0.873258	0.00910448	-0.00115836
S23	0.00603001	-0.00120487	0.250742	0.0640888	0.00723488
S32	0.0104368	-0.00609181	0.00493785	0.166946	0.0165286
S33	0.00877155	-0.00367226	0.0268074	0.138727	0.0124438
S34	-0.00673165	0.00306063	0.0755195	0.114258	-0.00979228
S24	0.0151515	-0.00661215	0.000314609	0.207326	0.0217636
S25	-8.05157e-05	0.000527094	0.942877	0.00435473	-0.000607609
S26	0.0105715	-0.00490286	0.00889073	0.154421	0.0154744
S27	0.00940167	-0.00432348	0.026061	0.125429	0.0137252
S28	0.00251066	-0.00218309	0.443331	0.0449298	0.00469375
S29	0.0100389	-0.00412038	0.016087	0.143064	0.0141593
S30	0.00776372	-0.00423436	0.0394278	0.124049	0.0119981
S31	0.00920117	-0.00517071	0.0128318	0.150964	0.0143719
T23	-0.00233651	0.00101469	0.434875	0.068396	-0.00335121
T32	-0.00747188	0.0025892	0.0150594	0.212781	-0.0100611
T33	-0.00173459	-0.000466746	0.788605	0.0238172	-0.00126785
T34	0.00454151	-0.00156833	0.139682	0.130698	0.00610984
T24	0.00411682	-0.000952845	0.276146	0.0856397	0.00506966
T25	-0.00135151	0.00155599	0.50768	0.0572507	-0.0029075
T26	0.00330634	-0.000635713	0.384354	0.0712506	0.00394206
T27	0.000134728	-0.000603393	0.90255	0.00981901	0.000738121
T28	-2.21644e-06	0.000615905	0.922403	0.00801363	-0.000618122
T29	-0.00175965	0.000912183	0.559291	0.0486302	-0.00267183
T30	-0.00433785	0.00204796	0.146469	0.120292	-0.00638581
T31	-0.000189732	-0.000461039	0.986144	0.00152026	0.000271307
V23	0.0049734	-0.000431877	0.392824	0.0479699	0.00540528
V32	-0.0262621	0.0108973	7.07979e-10	0.357688	-0.0371594
V33	-0.0330623	0.0150149	2.32936e-15	0.460241	-0.0480772
V34	-0.0201673	0.0093265	5.17657e-07	0.298809	-0.0294938
V24	0.00682929	-0.00259147	0.110742	0.0949957	0.00942076
V25	0.0141875	-0.00661786	0.000541577	0.200054	0.0208054
V26	0.00115734	-0.00224197	0.583818	0.0322426	0.00339931
V27	0.000418026	0.00011108	0.984603	0.0012187	0.000306945
V28	-0.00159405	0.000646673	0.708853	0.0236529	-0.00224072
V29	-0.0104649	0.0052639	0.00661759	0.164077	-0.0157288
V30	-0.0206385	0.00987735	3.91956e-07	0.293951	-0.0305159
V31	-0.0216087	0.0104965	1.00855e-07	0.308009	-0.0321053
W23	-0.00767013	0.00460043	0.000920693	0.326898	-0.0122706
W32	0.00627165	-0.0013271	0.073668	0.152984	0.00759875
W33	0.00463684	-0.00126998	0.217817	0.0933921	0.00590682
W34	0.00416605	-0.00137996	0.302105	0.0693001	0.00554601
W24	-0.00849313	0.0038141	0.000554752	0.355152	-0.0123072
W25	-0.0029362	0.00154463	0.308191	0.0855929	-0.00448083
W26	-0.0100671	0.0040763	0.000362448	0.326799	-0.0141434
W27	-0.000993939	0.00102414	0.634734	0.0439782	-0.00201807
W28	-0.00718993	0.00315707	0.0109072	0.227119	-0.010347
W29	0.00110451	-0.000337621	0.751188	0.0286507	0.00144213
W30	0.00398568	-0.00149051	0.162062	0.131522	0.0054762
W31	0.00500246	-0.00238121	0.0733901	0.158128	0.00738368
Y23	0.00610965	-0.00141825	0.0802955	0.14756	0.00752789
Y32	0.00152518	6.49552e-05	0.728402	0.0339742	0.00146023
Y33	0.00189126	-0.000698592	0.485783	0.072326	0.00258985
Y34	0.00291161	-0.000938011	0.198924	0.162057	0.00384962
Y24	-0.00814316	0.00443343	0.003315	0.24747	-0.0125766
Y25	-0.00166299	0.00124452	0.50768	0.0572507	-0.0029075
Y26	-0.000477937	0.00138889	0.693846	0.0327794	-0.00186683
Y27	0.000187086	0.000393658	0.998978	0.000108762	-0.000206572
Y28	0.00142897	-0.000367917	0.709268	0.0306768	0.00179689
Y29	0.000702635	-0.000485733	0.80651	0.0214625	0.00118837
Y30	0.00151489	-0.00142971	0.475868	0.0655996	0.00294461
Y31	0.00103291	0.000192265	0.869072	0.0150323	0.000840642
