# Supplementary material for: Massive mutagenesis reveals an incomplete amyloid motif in Bri2 that turns amyloidogenic upon C-terminal extension
Source: Proc Natl Acad Sci U S A. 2025 May 2;122(18):e2415521122. doi: 10.1073/pnas.2415521122 (PMC12067230; doi:10.1073/pnas.2415521122)
Supplement: Supplementary file 6 — Dataset S05 (XLSX) [file pnas.2415521122.sd05.xlsx]

## Sheet: Hoja1
Position-wise enrichment of amino acid types in the random extensions dataset
ID	freq_nucleators	freq_nonnucleators	t-test-pvalue	Cohen's d EffectSize	MeanDifference
aliphatic_23	0.00417646	0.00213462	0.844274	0.00623038	0.00204183
aliphatic_24	-0.0235527	0.0101894	0.000324087	0.115168	-0.0337421
aliphatic_25	-0.00739299	0.00280505	0.284217	0.0342135	-0.010198
aliphatic_26	-0.0106219	0.00485238	0.0995943	0.0532601	-0.0154743
aliphatic_27	-0.0227458	0.00989278	0.000341162	0.120896	-0.0326386
aliphatic_28	-0.0153352	0.00630315	0.0179833	0.0797067	-0.0216384
aliphatic_29	-0.0383618	0.0205897	1.97595e-10	0.208503	-0.0589515
aliphatic_30	-0.052684	0.0248992	5.79282e-17	0.274629	-0.0775831
aliphatic_31	-0.0609073	0.0295333	8.63688e-23	0.327629	-0.0904406
aliphatic_32	-0.0525739	0.0252374	1.23282e-16	0.264747	-0.0778113
aliphatic_33	-0.0690939	0.0312922	4.13342e-27	0.35285	-0.100386
aliphatic_34	-0.0322902	0.0150646	2.4143e-07	0.172229	-0.0473548
aromatic_23	0.00949119	-0.00238022	0.0839595	0.0861924	0.0118714
aromatic_24	-0.0137909	0.00708002	0.00182792	0.159145	-0.0208709
aromatic_25	0.00126611	-0.000705066	0.792006	0.0132353	0.00197117
aromatic_26	-0.00496121	0.0038799	0.213746	0.059916	-0.00884111
aromatic_27	0.00197946	0.000202754	0.813077	0.0119699	0.00177671
aromatic_28	-0.00237048	0.000373798	0.710441	0.0181925	-0.00274428
aromatic_29	0.00608149	-0.00325582	0.169134	0.0698697	0.00933731
aromatic_30	0.00356191	-0.00230816	0.382191	0.0456429	0.00587007
aromatic_31	0.0148324	-0.00622068	0.00131161	0.168333	0.0210531
aromatic_32	0.0142663	-0.00337935	0.00777087	0.137692	0.0176456
aromatic_33	0.00876888	-0.00261964	0.0863477	0.0890659	0.0113885
aromatic_34	0.0105912	-0.00384096	0.0245836	0.120937	0.0144322
cysteine_23	0.035283	-0.0262626	1.8723e-46	1.45267	0.0615455
cysteine_24	0.0221834	-0.0137919	7.5448e-16	0.673528	0.0359754
cysteine_25	0.0191523	-0.0143276	8.89278e-17	0.789755	0.03348
cysteine_26	0.0164945	-0.00961732	6.62447e-09	0.468397	0.0261118
cysteine_27	0.0199082	-0.0111045	3.07691e-12	0.577502	0.0310127
cysteine_28	0.0104981	-0.00553962	0.000249902	0.301404	0.0160377
cysteine_29	0.0140676	-0.00843983	1.28813e-07	0.45151	0.0225074
cysteine_30	0.0103611	-0.00488061	0.00034183	0.303992	0.0152418
cysteine_31	0.00466011	-0.00370292	0.0807235	0.131187	0.00836303
cysteine_32	0.00890713	-0.00414171	0.00446898	0.222185	0.0130488
cysteine_33	0.00197854	-0.00060526	0.598036	0.0409602	0.0025838
cysteine_34	-0.00507045	0.00322736	0.0484767	0.17028	-0.00829781
glycine_23	-0.00388002	0.00227617	0.257279	0.0748721	-0.00615619
glycine_24	0.00291118	-0.00352627	0.184922	0.0987992	0.00643746
glycine_25	0.00602239	-0.00307981	0.085211	0.11591	0.0091022
glycine_26	0.00287181	-0.00217572	0.355836	0.0611105	0.00504753
glycine_27	0.00677379	-0.00243594	0.0842039	0.115183	0.00920973
glycine_28	0.00435759	-0.00132108	0.291762	0.0705636	0.00567867
glycine_29	0.00165543	-0.00177304	0.545812	0.0392034	0.00342847
glycine_30	0.0167335	-0.00711755	1.70376e-05	0.272878	0.023851
glycine_31	0.0117691	-0.00533589	0.00388055	0.170038	0.017105
glycine_32	0.0139239	-0.00593426	0.000470481	0.215864	0.0198582
glycine_33	0.0177252	-0.00752578	1.53921e-05	0.258659	0.025251
glycine_34	-0.00014002	0.000580688	0.937373	0.00401351	-0.000720708
negative_23	-0.0114423	0.00637286	0.000569095	0.236233	-0.0178152
negative_24	-0.0052754	0.00372343	0.0960188	0.109441	-0.00899883
negative_25	0.00352609	0.000141324	0.532085	0.042697	0.00338476
negative_26	0.00200002	-0.000842551	0.590314	0.0383166	0.00284257
negative_27	0.00491923	-0.00102677	0.246834	0.081499	0.00594601
negative_28	0.0104417	-0.00406187	0.00276769	0.220299	0.0145036
negative_29	0.0139315	-0.00775779	1.41363e-05	0.3097	0.0216893
negative_30	0.00964869	-0.00442071	0.00696087	0.183442	0.0140694
negative_31	0.00881316	-0.00541402	0.00620646	0.186584	0.0142272
negative_32	0.00241443	-0.00160802	0.416593	0.0604925	0.00402245
negative_33	0.0037597	-0.00287473	0.199513	0.0892593	0.00663443
negative_34	0.00939181	-0.00479869	0.00547957	0.193009	0.0141905
polar_23	0.0125089	-0.00543512	0.0326826	0.0820245	0.017944
polar_24	0.0392683	-0.0171174	3.53027e-11	0.248534	0.0563857
polar_25	0.00370472	-0.000128636	0.65822	0.0172494	0.00383335
polar_26	0.0218452	-0.00974269	0.000153398	0.146011	0.0315879
polar_27	0.0192111	-0.0104794	0.000568829	0.126999	0.0296904
polar_28	0.0101334	-0.00608448	0.059891	0.069779	0.0162179
polar_29	0.0139589	-0.00672477	0.0131012	0.0961218	0.0206836
polar_30	0.0218071	-0.0108234	8.11373e-05	0.153652	0.0326306
polar_31	0.0173637	-0.00944849	0.000935616	0.133007	0.0268121
polar_32	0.0106118	-0.00835832	0.0190995	0.0946081	0.0189701
polar_33	0.0178304	-0.00865662	0.000850435	0.137747	0.026487
polar_34	0.0101097	-0.00523244	0.045476	0.0868433	0.0153421
positive_23	-0.0404075	0.0200442	6.94268e-23	0.571961	-0.0604517
positive_24	-0.0212843	0.0133797	3.65639e-08	0.303056	-0.034664
positive_25	-0.0306787	0.0173266	1.0167e-12	0.363976	-0.0480054
positive_26	-0.0262742	0.0140635	3.32283e-10	0.338687	-0.0403377
positive_27	-0.0299001	0.0153039	1.41634e-11	0.347233	-0.0452039
positive_28	-0.0149567	0.00944277	0.000344136	0.178857	-0.0243995
positive_29	-0.00982135	0.00652357	0.0164171	0.120305	-0.0163449
positive_30	-0.00973498	0.0056974	0.0242151	0.112372	-0.0154324
positive_31	0.00116721	0.000810562	0.981617	0.00114993	0.000356644
positive_32	0.000704014	0.000221741	0.966264	0.00214786	0.000482273
positive_33	0.0148351	-0.0070486	0.00141104	0.158493	0.0218837
positive_34	0.00608508	-0.00406071	0.176641	0.060728	0.0101458
proline_23	-0.00572966	0.00325003	0.0141809	0.244963	-0.00897969
proline_24	-0.000459595	6.30355e-05	0.926876	0.00930662	-0.000522631
proline_25	0.00440009	-0.00203187	0.074827	0.181631	0.00643196
proline_26	-0.0013542	-0.000417514	0.824089	0.0239023	-0.000936686
proline_27	-0.000145878	-0.000352873	0.998742	0.000153551	0.000206995
proline_28	-0.00276838	0.000887332	0.329829	0.0976843	-0.00365571
proline_29	-0.00151173	0.000837996	0.568216	0.0537046	-0.00234972
proline_30	0.00030657	-0.00104612	0.74592	0.0323662	0.00135269
proline_31	0.00230164	-0.000221881	0.49629	0.0708786	0.00252352
proline_32	0.00174626	-0.00203752	0.32751	0.0949861	0.00378378
proline_33	0.00419602	-0.00196157	0.0980494	0.163556	0.00615759
proline_34	0.0013229	-0.000939826	0.529149	0.0683984	0.00226273
