# Supplementary material for: Massive mutagenesis reveals an incomplete amyloid motif in Bri2 that turns amyloidogenic upon C-terminal extension
Source: Proc Natl Acad Sci U S A. 2025 May 2;122(18):e2415521122. doi: 10.1073/pnas.2415521122 (PMC12067230; doi:10.1073/pnas.2415521122)
Supplement: Supplementary file 7 — Dataset S06 (XLSX) [file pnas.2415521122.sd06.xlsx]

## Sheet: Bri2_ABri_ADan
Aggregation Kinetics followed by ThT fluorescence
Time	variable	value	plate_column	plate_row	conc	peptide	sample	value_correct	mean_value	std_value	value_norm	mean_value_norm	std_value_norm
0	B1	9481	1	B	blank	blank	blank-blank	2969	2749.17	240.443	107.996	100	8.74604
0.0833333	B1	8361	1	B	blank	blank	blank-blank	1849	1785.83	159.215	67.2567	64.9591	5.79139
0.166667	B1	7901	1	B	blank	blank	blank-blank	1389	1426.33	119.829	50.5244	51.8824	4.35875
0.25	B1	7502	1	B	blank	blank	blank-blank	990	1228.17	148.901	36.0109	44.6741	5.41621
0.333333	B1	7591	1	B	blank	blank	blank-blank	1079	1097.67	199.674	39.2483	39.9273	7.26309
0.416667	B1	7464	1	B	blank	blank	blank-blank	952	1023	168.966	34.6287	37.2113	6.14609
0.5	B1	7359	1	B	blank	blank	blank-blank	847	909.833	148.08	30.8093	33.0949	5.38637
0.583333	B1	7444	1	B	blank	blank	blank-blank	932	952.667	63.5411	33.9012	34.6529	2.31128
0.666667	B1	7353	1	B	blank	blank	blank-blank	841	955	95.0095	30.5911	34.7378	3.45594
0.75	B1	7338	1	B	blank	blank	blank-blank	826	899.333	150.686	30.0455	32.7129	5.48115
0.833333	B1	7259	1	B	blank	blank	blank-blank	747	904.833	140.618	27.1719	32.913	5.11492
0.916667	B1	7287	1	B	blank	blank	blank-blank	775	924.667	124.211	28.1904	33.6344	4.51812
1.00003	B1	7293	1	B	blank	blank	blank-blank	781	873.833	68.3679	28.4086	31.7854	2.48686
1.08336	B1	7341	1	B	blank	blank	blank-blank	829	878.833	115.401	30.1546	31.9673	4.19767
1.16669	B1	7141	1	B	blank	blank	blank-blank	629	857.333	148.887	22.8797	31.1852	5.41573
1.25	B1	7142	1	B	blank	blank	blank-blank	630	778.333	132.257	22.916	28.3116	4.8108
1.33336	B1	7411	1	B	blank	blank	blank-blank	899	975.167	85.2277	32.7008	35.4714	3.10013
1.41669	B1	7345	1	B	blank	blank	blank-blank	833	845.833	65.801	30.3001	30.7669	2.39349
1.50003	B1	7417	1	B	blank	blank	blank-blank	905	930.333	109.544	32.9191	33.8406	3.98462
1.58336	B1	7261	1	B	blank	blank	blank-blank	749	908.833	168.623	27.2446	33.0585	6.13361
1.66669	B1	7124	1	B	blank	blank	blank-blank	612	837.333	134.432	22.2613	30.4577	4.88991
1.75	B1	7242	1	B	blank	blank	blank-blank	730	857.333	163.621	26.5535	31.1852	5.95166
1.83336	B1	7331	1	B	blank	blank	blank-blank	819	835.667	94.6206	29.7908	30.3971	3.44179
1.91669	B1	7300	1	B	blank	blank	blank-blank	788	926.333	73.1154	28.6632	33.6951	2.65955
2.00003	B1	7249	1	B	blank	blank	blank-blank	737	923.167	189.493	26.8081	33.5799	6.89276
2.08336	B1	7413	1	B	blank	blank	blank-blank	901	916.833	81.1108	32.7736	33.3495	2.95038
2.16669	B1	7362	1	B	blank	blank	blank-blank	850	908.167	144.985	30.9185	33.0343	5.27377
2.25003	B1	7098	1	B	blank	blank	blank-blank	586	810.5	182.433	21.3156	29.4817	6.63595
2.33336	B1	7225	1	B	blank	blank	blank-blank	713	953	155.497	25.9351	34.6651	5.65614
2.41669	B1	7236	1	B	blank	blank	blank-blank	724	840.167	141.092	26.3353	30.5608	5.13218
2.50003	B1	7267	1	B	blank	blank	blank-blank	755	870	126.108	27.4629	31.646	4.58713
2.58336	B1	7114	1	B	blank	blank	blank-blank	602	861.333	132.848	21.8975	31.3307	4.83231
2.66669	B1	7355	1	B	blank	blank	blank-blank	843	852.833	173.017	30.6638	31.0215	6.29344
2.75003	B1	7259	1	B	blank	blank	blank-blank	747	817	131.047	27.1719	29.7181	4.76677
2.83336	B1	7251	1	B	blank	blank	blank-blank	739	906	134.505	26.8809	32.9554	4.89257
2.91669	B1	7301	1	B	blank	blank	blank-blank	789	904.667	88.5792	28.6996	32.9069	3.22204
3.00003	B1	7341	1	B	blank	blank	blank-blank	829	873.833	136.759	30.1546	31.7854	4.97455
3.08336	B1	7163	1	B	blank	blank	blank-blank	651	787.167	147.922	23.6799	28.6329	5.38062
3.16669	B1	7254	1	B	blank	blank	blank-blank	742	763.5	151.223	26.99	27.7721	5.50067
3.25003	B1	7279	1	B	blank	blank	blank-blank	767	874.5	142.011	27.8994	31.8096	5.1656
3.33336	B1	7216	1	B	blank	blank	blank-blank	704	843.833	121.335	25.6078	30.6941	4.41352
3.41669	B1	7242	1	B	blank	blank	blank-blank	730	810.667	106.496	26.5535	29.4877	3.87377
3.50003	B1	7211	1	B	blank	blank	blank-blank	699	866.833	140.193	25.4259	31.5308	5.09948
3.58336	B1	7240	1	B	blank	blank	blank-blank	728	823.167	144.717	26.4808	29.9424	5.26403
3.66669	B1	7254	1	B	blank	blank	blank-blank	742	819.333	115.892	26.99	29.803	4.21555
3.75003	B1	7384	1	B	blank	blank	blank-blank	872	806.5	66.1808	31.7187	29.3362	2.4073
3.83336	B1	7219	1	B	blank	blank	blank-blank	707	793.333	165.321	25.7169	28.8572	6.0135
3.91669	B1	7248	1	B	blank	blank	blank-blank	736	808.167	121.365	26.7717	29.3968	4.4146
4.00003	B1	7159	1	B	blank	blank	blank-blank	647	704	113.107	23.5344	25.6078	4.11423
4.08336	B1	7183	1	B	blank	blank	blank-blank	671	775	109.554	24.4074	28.1904	3.98498
4.16669	B1	7155	1	B	blank	blank	blank-blank	643	734.167	84.1461	23.3889	26.7051	3.06079
4.25003	B1	7136	1	B	blank	blank	blank-blank	624	744.5	121.403	22.6978	27.0809	4.41599
4.33336	B1	7232	1	B	blank	blank	blank-blank	720	766	133.256	26.1898	27.863	4.84715
4.41669	B1	7308	1	B	blank	blank	blank-blank	796	736.333	112.944	28.9542	26.7839	4.10829
4.50003	B1	7225	1	B	blank	blank	blank-blank	713	784.5	115.061	25.9351	28.5359	4.18532
4.58336	B1	7129	1	B	blank	blank	blank-blank	617	779.667	202.439	22.4432	28.3601	7.36364
4.66672	B1	7254	1	B	blank	blank	blank-blank	742	797	170.951	26.99	28.9906	6.2183
4.75003	B1	7306	1	B	blank	blank	blank-blank	794	729.333	97.1919	28.8815	26.5293	3.53532
4.83336	B1	7307	1	B	blank	blank	blank-blank	795	746	145.378	28.9179	27.1355	5.28808
4.91669	B1	7211	1	B	blank	blank	blank-blank	699	720.333	150.269	25.4259	26.2019	5.46597
5.00006	B1	7251	1	B	blank	blank	blank-blank	739	766	153.93	26.8809	27.863	5.59915
5.08336	B1	7066	1	B	blank	blank	blank-blank	554	758.333	146.373	20.1516	27.5841	5.32427
5.16672	B1	7182	1	B	blank	blank	blank-blank	670	755.167	110.279	24.371	27.4689	4.01135
5.25006	B1	7088	1	B	blank	blank	blank-blank	576	663.667	74.7226	20.9518	24.1406	2.71801
5.33339	B1	7176	1	B	blank	blank	blank-blank	664	754	145.483	24.1528	27.4265	5.29188
5.41672	B1	7058	1	B	blank	blank	blank-blank	546	711	173.598	19.8606	25.8624	6.31458
5.50006	B1	7102	1	B	blank	blank	blank-blank	590	721.5	123.187	21.461	26.2443	4.48089
5.58339	B1	7090	1	B	blank	blank	blank-blank	578	659	160.697	21.0246	23.9709	5.84531
5.66672	B1	7055	1	B	blank	blank	blank-blank	543	648.167	178.145	19.7514	23.5768	6.47998
5.75006	B1	7144	1	B	blank	blank	blank-blank	632	721.833	108.043	22.9888	26.2564	3.93004
5.83339	B1	7190	1	B	blank	blank	blank-blank	678	789.5	156.308	24.662	28.7178	5.68566
5.91672	B1	7120	1	B	blank	blank	blank-blank	608	723	110.761	22.1158	26.2989	4.02889
6.00006	B1	7109	1	B	blank	blank	blank-blank	597	693.167	118.663	21.7157	25.2137	4.31634
6.08339	B1	7034	1	B	blank	blank	blank-blank	522	688.333	129.979	18.9876	25.0379	4.72796
6.16672	B1	6991	1	B	blank	blank	blank-blank	479	679.333	158.515	17.4235	24.7105	5.76594
6.25006	B1	7050	1	B	blank	blank	blank-blank	538	717	141.232	19.5696	26.0806	5.13726
6.33339	B1	7191	1	B	blank	blank	blank-blank	679	686.167	131.203	24.6984	24.9591	4.77246
6.41672	B1	7121	1	B	blank	blank	blank-blank	609	703	110.925	22.1522	25.5714	4.03487
6.50006	B1	7125	1	B	blank	blank	blank-blank	613	723.833	177.119	22.2977	26.3292	6.44263
6.58339	B1	7147	1	B	blank	blank	blank-blank	635	725.5	153.879	23.0979	26.3898	5.59729
6.66672	B1	7232	1	B	blank	blank	blank-blank	720	765.667	161.302	26.1898	27.8509	5.8673
6.75006	B1	7166	1	B	blank	blank	blank-blank	654	718.333	159.981	23.789	26.1291	5.81925
6.83339	B1	7165	1	B	blank	blank	blank-blank	653	685	135.598	23.7527	24.9166	4.93233
6.91672	B1	7127	1	B	blank	blank	blank-blank	615	720.333	240.203	22.3704	26.2019	8.7373
7.00006	B1	7130	1	B	blank	blank	blank-blank	618	718	139.096	22.4795	26.117	5.05956
7.08339	B1	7100	1	B	blank	blank	blank-blank	588	759	236.377	21.3883	27.6084	8.59813
7.16672	B1	6981	1	B	blank	blank	blank-blank	469	658.667	202.942	17.0597	23.9588	7.38195
7.25006	B1	7261	1	B	blank	blank	blank-blank	749	681.167	117.906	27.2446	24.7772	4.28878
7.33339	B1	7016	1	B	blank	blank	blank-blank	504	702.5	219.143	18.3328	25.5532	7.97124
7.41672	B1	7179	1	B	blank	blank	blank-blank	667	643.167	125.267	24.2619	23.395	4.55654
7.50006	B1	7137	1	B	blank	blank	blank-blank	625	684.667	129.154	22.7342	24.9045	4.69792
7.58339	B1	7189	1	B	blank	blank	blank-blank	677	769.333	207.261	24.6256	27.9842	7.53904
7.66672	B1	7187	1	B	blank	blank	blank-blank	675	720.833	176.561	24.5529	26.2201	6.42234
7.75006	B1	7179	1	B	blank	blank	blank-blank	667	703.5	160.53	24.2619	25.5896	5.83923
7.83339	B1	7118	1	B	blank	blank	blank-blank	606	688.833	160.432	22.043	25.0561	5.83568
7.91672	B1	7056	1	B	blank	blank	blank-blank	544	702.167	213.006	19.7878	25.5411	7.748
8.00006	B1	7099	1	B	blank	blank	blank-blank	587	765.5	203.869	21.3519	27.8448	7.41568
8.08339	B1	7036	1	B	blank	blank	blank-blank	524	753.5	174.301	19.0603	27.4083	6.34012
8.16672	B1	7082	1	B	blank	blank	blank-blank	570	674.333	147.11	20.7336	24.5286	5.35109
8.25008	B1	7074	1	B	blank	blank	blank-blank	562	710.5	211.692	20.4426	25.8442	7.70022
8.33342	B1	7132	1	B	blank	blank	blank-blank	620	683.833	170.94	22.5523	24.8742	6.21789
8.41672	B1	7177	1	B	blank	blank	blank-blank	665	713.167	124.941	24.1891	25.9412	4.54467
8.50008	B1	6870	1	B	blank	blank	blank-blank	358	592.833	266.774	13.0221	21.5641	9.7038
8.58339	B1	7025	1	B	blank	blank	blank-blank	513	656.667	170.758	18.6602	23.886	6.21126
8.66675	B1	7011	1	B	blank	blank	blank-blank	499	699.167	174.128	18.151	25.4319	6.33385
8.75006	B1	7170	1	B	blank	blank	blank-blank	658	663.5	177.531	23.9345	24.1346	6.45761
8.83342	B1	7268	1	B	blank	blank	blank-blank	756	674.667	121.009	27.4992	24.5408	4.40164
8.91675	B1	7050	1	B	blank	blank	blank-blank	538	619.5	211.413	19.5696	22.5341	7.69008
9.00008	B1	7098	1	B	blank	blank	blank-blank	586	695.667	85.0192	21.3156	25.3046	3.09254
9.08342	B1	7030	1	B	blank	blank	blank-blank	518	679.667	154.378	18.8421	24.7226	5.61546
9.16675	B1	7055	1	B	blank	blank	blank-blank	543	664.5	164.217	19.7514	24.171	5.97332
9.25008	B1	7043	1	B	blank	blank	blank-blank	531	616.167	168.097	19.3149	22.4129	6.11447
9.33342	B1	6961	1	B	blank	blank	blank-blank	449	620.333	207.843	16.3322	22.5644	7.56021
9.41675	B1	7057	1	B	blank	blank	blank-blank	545	648	200.545	19.8242	23.5708	7.29477
9.50008	B1	7043	1	B	blank	blank	blank-blank	531	645	138.454	19.3149	23.4617	5.03623
9.58342	B1	7076	1	B	blank	blank	blank-blank	564	629.667	200.848	20.5153	22.9039	7.30577
9.66675	B1	7253	1	B	blank	blank	blank-blank	741	622.5	155.107	26.9536	22.6432	5.64198
9.75008	B1	7150	1	B	blank	blank	blank-blank	638	652.333	63.3519	23.207	23.7284	2.3044
9.83342	B1	6972	1	B	blank	blank	blank-blank	460	601.5	205.281	16.7323	21.8794	7.46703
9.91675	B1	7084	1	B	blank	blank	blank-blank	572	657.667	161.733	20.8063	23.9224	5.88297
10.0001	B1	7080	1	B	blank	blank	blank-blank	568	605.167	85.1902	20.6608	22.0127	3.09876
10.0834	B1	7007	1	B	blank	blank	blank-blank	495	601.667	99.2566	18.0055	21.8854	3.61042
10.1668	B1	7098	1	B	blank	blank	blank-blank	586	667.833	142.826	21.3156	24.2922	5.19526
10.2501	B1	6966	1	B	blank	blank	blank-blank	454	631.833	166.42	16.5141	22.9827	6.05349
10.3334	B1	7046	1	B	blank	blank	blank-blank	534	613.333	109.138	19.4241	22.3098	3.96985
10.4168	B1	7057	1	B	blank	blank	blank-blank	545	604.333	279.329	19.8242	21.9824	10.1605
10.5001	B1	7204	1	B	blank	blank	blank-blank	692	601.167	126.032	25.1713	21.8672	4.58439
10.5834	B1	7017	1	B	blank	blank	blank-blank	505	600	142.536	18.3692	21.8248	5.18468
10.6668	B1	7101	1	B	blank	blank	blank-blank	589	661.167	130.861	21.4247	24.0497	4.76002
10.7501	B1	7032	1	B	blank	blank	blank-blank	520	589.5	135.85	18.9148	21.4429	4.94148
10.8334	B1	7043	1	B	blank	blank	blank-blank	531	681.833	123.14	19.3149	24.8015	4.47916
10.9168	B1	7015	1	B	blank	blank	blank-blank	503	619	140.338	18.2965	22.5159	5.10475
11.0001	B1	7044	1	B	blank	blank	blank-blank	532	672.667	239.084	19.3513	24.468	8.69659
11.0834	B1	7132	1	B	blank	blank	blank-blank	620	615.5	156.436	22.5523	22.3886	5.69032
11.1668	B1	6943	1	B	blank	blank	blank-blank	431	544.833	137.732	15.6775	19.8181	5.00996
11.2501	B1	7077	1	B	blank	blank	blank-blank	565	633.333	211.509	20.5517	23.0373	7.69359
11.3334	B1	7168	1	B	blank	blank	blank-blank	656	566	156.635	23.8618	20.5881	5.69753
11.4168	B1	7080	1	B	blank	blank	blank-blank	568	632.667	94.32	20.6608	23.013	3.43086
11.5001	B1	7047	1	B	blank	blank	blank-blank	535	615.5	145.846	19.4604	22.3886	5.3051
11.5834	B1	6956	1	B	blank	blank	blank-blank	444	573.167	259.083	16.1503	20.8487	9.42407
11.6668	B1	7038	1	B	blank	blank	blank-blank	526	563.667	130.459	19.1331	20.5032	4.74539
11.7501	B1	7059	1	B	blank	blank	blank-blank	547	577.667	163.337	19.8969	21.0124	5.94134
11.8334	B1	6928	1	B	blank	blank	blank-blank	416	535.167	185.274	15.1319	19.4665	6.73929
11.9168	B1	6999	1	B	blank	blank	blank-blank	487	590	190.581	17.7145	21.461	6.93233
12.0001	B1	6977	1	B	blank	blank	blank-blank	465	571	127.435	16.9142	20.7699	4.63539
12.0834	B1	7145	1	B	blank	blank	blank-blank	633	574.167	175.804	23.0252	20.8851	6.3948
12.1668	B1	6929	1	B	blank	blank	blank-blank	417	549.167	130.007	15.1682	19.9758	4.72895
12.2501	B1	6988	1	B	blank	blank	blank-blank	476	567.5	117.035	17.3143	20.6426	4.25709
12.3334	B1	7017	1	B	blank	blank	blank-blank	505	526.667	142.904	18.3692	19.1573	5.19807
12.4168	B1	6942	1	B	blank	blank	blank-blank	430	549.167	187.911	15.6411	19.9758	6.8352
12.5001	B1	6908	1	B	blank	blank	blank-blank	396	590.667	176.12	14.4044	21.4853	6.40631
12.5834	B1	7024	1	B	blank	blank	blank-blank	512	538.333	75.0751	18.6238	19.5817	2.73083
12.6668	B1	6864	1	B	blank	blank	blank-blank	352	595.833	135.775	12.8039	21.6732	4.93878
12.7501	B1	7125	1	B	blank	blank	blank-blank	613	600.833	151.637	22.2977	21.8551	5.51574
12.8334	B1	6861	1	B	blank	blank	blank-blank	349	405.833	134.169	12.6948	14.762	4.88036
12.9168	B1	6875	1	B	blank	blank	blank-blank	363	512.167	184.914	13.204	18.6299	6.7262
13.0001	B1	6864	1	B	blank	blank	blank-blank	352	528	137.22	12.8039	19.2058	4.99131
13.0834	B1	6963	1	B	blank	blank	blank-blank	451	502.833	126.128	16.405	18.2904	4.58785
13.1668	B1	6981	1	B	blank	blank	blank-blank	469	491.667	125.647	17.0597	17.8842	4.57035
13.2501	B1	7060	1	B	blank	blank	blank-blank	548	529.5	112.205	19.9333	19.2604	4.08141
13.3334	B1	7108	1	B	blank	blank	blank-blank	596	567.167	145.678	21.6793	20.6305	5.299
13.4168	B1	6947	1	B	blank	blank	blank-blank	435	486.167	129.569	15.823	17.6841	4.71303
13.5001	B1	6934	1	B	blank	blank	blank-blank	422	486.667	110.569	15.3501	17.7023	4.0219
13.5834	B1	7006	1	B	blank	blank	blank-blank	494	561.333	133.289	17.9691	20.4183	4.84833
13.6668	B1	7046	1	B	blank	blank	blank-blank	534	562.5	123.816	19.4241	20.4607	4.50375
13.7501	B1	6883	1	B	blank	blank	blank-blank	371	497.167	181.884	13.495	18.0843	6.61597
13.8334	B1	6797	1	B	blank	blank	blank-blank	285	415.667	234.11	10.3668	15.1197	8.51567
13.9168	B1	6802	1	B	blank	blank	blank-blank	290	439.167	142.348	10.5487	15.9745	5.17786
14.0001	B1	6909	1	B	blank	blank	blank-blank	397	517.167	137.404	14.4407	18.8118	4.99801
14.0834	B1	6868	1	B	blank	blank	blank-blank	356	514.333	209.742	12.9494	18.7087	7.62931
14.1668	B1	6764	1	B	blank	blank	blank-blank	252	451.833	208.086	9.16641	16.4353	7.56906
14.2501	B1	6946	1	B	blank	blank	blank-blank	434	459.833	173.046	15.7866	16.7263	6.29449
14.3334	B1	6911	1	B	blank	blank	blank-blank	399	411	108.696	14.5135	14.95	3.95378
14.4168	B1	6898	1	B	blank	blank	blank-blank	386	509.167	141.157	14.0406	18.5208	5.13455
14.5001	B1	6951	1	B	blank	blank	blank-blank	439	435.333	153.686	15.9685	15.8351	5.59029
14.5834	B1	6928	1	B	blank	blank	blank-blank	416	476.333	182.202	15.1319	17.3265	6.62753
14.6668	B1	6891	1	B	blank	blank	blank-blank	379	449	120.469	13.786	16.3322	4.38202
14.7501	B1	6847	1	B	blank	blank	blank-blank	335	431	162.579	12.1855	15.6775	5.91376
14.8334	B1	6788	1	B	blank	blank	blank-blank	276	431.5	145.996	10.0394	15.6957	5.31054
14.9168	B1	7025	1	B	blank	blank	blank-blank	513	484	165.506	18.6602	17.6053	6.02024
15.0001	B1	6895	1	B	blank	blank	blank-blank	383	438.167	133.706	13.9315	15.9382	4.86352
15.0834	B1	6879	1	B	blank	blank	blank-blank	367	505.5	170.114	13.3495	18.3874	6.18783
15.1668	B1	6886	1	B	blank	blank	blank-blank	374	412	125.852	13.6041	14.9864	4.57783
15.2501	B1	6898	1	B	blank	blank	blank-blank	386	379.667	125.183	14.0406	13.8102	4.55347
15.3334	B1	6888	1	B	blank	blank	blank-blank	376	391.333	171.117	13.6769	14.2346	6.22433
15.4168	B1	6833	1	B	blank	blank	blank-blank	321	433	144.498	11.6763	15.7502	5.25606
15.5001	B1	6840	1	B	blank	blank	blank-blank	328	460.667	228.579	11.9309	16.7566	8.31448
15.5834	B1	6889	1	B	blank	blank	blank-blank	377	449.5	116.251	13.7132	16.3504	4.22859
15.6668	B1	7044	1	B	blank	blank	blank-blank	532	482.5	163.192	19.3513	17.5508	5.93604
15.7501	B1	6884	1	B	blank	blank	blank-blank	372	471.167	115.061	13.5314	17.1385	4.18529
15.8334	B1	6871	1	B	blank	blank	blank-blank	359	365.5	82.6432	13.0585	13.2949	3.00612
15.9168	B1	6892	1	B	blank	blank	blank-blank	380	457.167	125.134	13.8224	16.6293	4.55171
16.0001	B1	6901	1	B	blank	blank	blank-blank	389	477.333	124.033	14.1497	17.3628	4.51167
16.0834	B1	6901	1	B	blank	blank	blank-blank	389	394.5	152.069	14.1497	14.3498	5.53147
16.1668	B1	6879	1	B	blank	blank	blank-blank	367	394.333	118.503	13.3495	14.3437	4.31052
16.2501	B1	6754	1	B	blank	blank	blank-blank	242	400.333	199.982	8.80267	14.562	7.27426
16.3335	B1	6817	1	B	blank	blank	blank-blank	305	377.833	159.32	11.0943	13.7436	5.79522
16.4168	B1	6883	1	B	blank	blank	blank-blank	371	442	188.431	13.495	16.0776	6.85413
16.5001	B1	6884	1	B	blank	blank	blank-blank	372	444	236.412	13.5314	16.1503	8.59939
16.5835	B1	6967	1	B	blank	blank	blank-blank	455	471.5	192.518	16.5505	17.1507	7.00277
16.6668	B1	6802	1	B	blank	blank	blank-blank	290	420.167	164.924	10.5487	15.2834	5.99904
16.7501	B1	6929	1	B	blank	blank	blank-blank	417	458	141.053	15.1682	16.6596	5.13076
16.8335	B1	6827	1	B	blank	blank	blank-blank	315	411.5	140.948	11.458	14.9682	5.12693
16.9168	B1	6836	1	B	blank	blank	blank-blank	324	438.667	98.9053	11.7854	15.9564	3.59765
17.0001	B1	6846	1	B	blank	blank	blank-blank	334	438.5	96.3177	12.1491	15.9503	3.50352
17.0835	B1	6783	1	B	blank	blank	blank-blank	271	489.5	230.188	9.85753	17.8054	8.37299
17.1668	B1	6900	1	B	blank	blank	blank-blank	388	425.667	167.788	14.1134	15.4835	6.10322
17.2501	B1	7028	1	B	blank	blank	blank-blank	516	451.167	172.686	18.7693	16.411	6.28141
17.3335	B1	6829	1	B	blank	blank	blank-blank	317	493.167	129.297	11.5308	17.9388	4.70314
17.4168	B1	6852	1	B	blank	blank	blank-blank	340	434.833	106.657	12.3674	15.8169	3.87962
17.5001	B1	6983	1	B	blank	blank	blank-blank	471	442.333	192.798	17.1325	16.0897	7.01296
17.5835	B1	6897	1	B	blank	blank	blank-blank	385	452.167	63.3575	14.0042	16.4474	2.30461
17.6668	B1	6829	1	B	blank	blank	blank-blank	317	449.5	135.78	11.5308	16.3504	4.93896
17.7501	B1	6925	1	B	blank	blank	blank-blank	413	453.167	110.771	15.0227	16.4838	4.02925
17.8335	B1	6909	1	B	blank	blank	blank-blank	397	429.5	142.929	14.4407	15.6229	5.19899
17.9168	B1	6966	1	B	blank	blank	blank-blank	454	458	211.204	16.5141	16.6596	7.68248
18.0001	B1	6952	1	B	blank	blank	blank-blank	440	404.167	151.11	16.0048	14.7014	5.49657
18.0835	B1	6919	1	B	blank	blank	blank-blank	407	482.167	140.313	14.8045	17.5386	5.10384
18.1668	B1	6929	1	B	blank	blank	blank-blank	417	490.833	104.612	15.1682	17.8539	3.80524
18.2501	B1	6914	1	B	blank	blank	blank-blank	402	438.167	144.202	14.6226	15.9382	5.24529
18.3335	B1	6883	1	B	blank	blank	blank-blank	371	421.333	95.9681	13.495	15.3259	3.49081
18.4168	B1	6731	1	B	blank	blank	blank-blank	219	445	199.999	7.96605	16.1867	7.2749
18.5001	B1	6877	1	B	blank	blank	blank-blank	365	475.167	182.752	13.2768	17.284	6.64753
18.5835	B1	6806	1	B	blank	blank	blank-blank	294	411	186.732	10.6941	14.95	6.79231
18.6668	B1	6897	1	B	blank	blank	blank-blank	385	433.833	160.319	14.0042	15.7805	5.83155
18.7501	B1	6852	1	B	blank	blank	blank-blank	340	403.5	163.627	12.3674	14.6772	5.95189
18.8335	B1	6698	1	B	blank	blank	blank-blank	186	349.333	222.214	6.76569	12.7069	8.08296
18.9168	B1	6936	1	B	blank	blank	blank-blank	424	426.667	154.57	15.4229	15.5199	5.62243
19.0001	B1	6788	1	B	blank	blank	blank-blank	276	385.833	177.571	10.0394	14.0346	6.45908
19.0835	B1	6738	1	B	blank	blank	blank-blank	226	380.333	182.117	8.22067	13.8345	6.62445
19.1668	B1	6728	1	B	blank	blank	blank-blank	216	461.167	190.118	7.85693	16.7748	6.91549
19.2501	B1	6758	1	B	blank	blank	blank-blank	246	406.5	152.259	8.94817	14.7863	5.53836
19.3335	B1	6952	1	B	blank	blank	blank-blank	440	395.167	81.6049	16.0048	14.3741	2.96835
19.4168	B1	6843	1	B	blank	blank	blank-blank	331	454.167	165.171	12.04	16.5202	6.00803
19.5001	B1	6911	1	B	blank	blank	blank-blank	399	349.167	170.286	14.5135	12.7008	6.1941
19.5835	B1	6876	1	B	blank	blank	blank-blank	364	392.167	88.4294	13.2404	14.2649	3.21659
19.6668	B1	6782	1	B	blank	blank	blank-blank	270	306	188.367	9.82116	11.1306	6.85177
19.7501	B1	6929	1	B	blank	blank	blank-blank	417	396	178.5	15.1682	14.4044	6.49289
19.8335	B1	6910	1	B	blank	blank	blank-blank	398	405.833	169.83	14.4771	14.762	6.1775
19.9168	B1	6792	1	B	blank	blank	blank-blank	280	369.333	90.6414	10.1849	13.4344	3.29705
20.0002	B1	6728	1	B	blank	blank	blank-blank	216	395.167	166.226	7.85693	14.3741	6.0464
20.0835	B1	6607	1	B	blank	blank	blank-blank	95	338.833	195.79	3.45559	12.3249	7.1218
20.1668	B1	6725	1	B	blank	blank	blank-blank	213	354	151.308	7.7478	12.8766	5.50376
20.2502	B1	6702	1	B	blank	blank	blank-blank	190	289.667	221.401	6.91119	10.5365	8.05337
20.3335	B1	6683	1	B	blank	blank	blank-blank	171	342.667	123.735	6.22007	12.4644	4.50081
20.4168	B1	6825	1	B	blank	blank	blank-blank	313	342.833	173.65	11.3853	12.4704	6.31644
20.5002	B1	6808	1	B	blank	blank	blank-blank	296	371	175.497	10.7669	13.495	6.38364
20.5835	B1	6822	1	B	blank	blank	blank-blank	310	331.167	146.588	11.2761	12.0461	5.3321
20.6668	B1	6854	1	B	blank	blank	blank-blank	342	368.167	151.11	12.4401	13.3919	5.49657
20.7502	B1	6813	1	B	blank	blank	blank-blank	301	362.5	90.2413	10.9488	13.1858	3.2825
20.8335	B1	6715	1	B	blank	blank	blank-blank	203	375	177.297	7.38406	13.6405	6.44914
20.9168	B1	6739	1	B	blank	blank	blank-blank	227	293.333	81.4633	8.25705	10.6699	2.9632
21.0002	B1	6681	1	B	blank	blank	blank-blank	169	390.667	176.214	6.14732	14.2104	6.40973
21.0835	B1	6814	1	B	blank	blank	blank-blank	302	329.833	144.616	10.9851	11.9976	5.26036
21.1668	B1	6764	1	B	blank	blank	blank-blank	252	290.667	125.388	9.16641	10.5729	4.56096
21.2502	B1	6794	1	B	blank	blank	blank-blank	282	341.833	150.252	10.2577	12.4341	5.46538
21.3335	B1	6806	1	B	blank	blank	blank-blank	294	379	193.775	10.6941	13.786	7.0485
21.4168	B1	6783	1	B	blank	blank	blank-blank	271	408	154.578	9.85753	14.8409	5.62273
21.5002	B1	7016	1	B	blank	blank	blank-blank	504	407	156.295	18.3328	14.8045	5.68516
21.5835	B1	6728	1	B	blank	blank	blank-blank	216	337.833	154.216	7.85693	12.2886	5.60955
21.6668	B1	6911	1	B	blank	blank	blank-blank	399	372.333	107.706	14.5135	13.5435	3.91778
0	B3	10794	3	B	6uM	Bri2	Bri2-6uM	4282	4114.67	229.531	6.74458	6.48101	0.361534
0.0833333	B3	9681	3	B	6uM	Bri2	Bri2-6uM	3169	3261.33	238.316	4.99149	5.13693	0.375371
0.166667	B3	9226	3	B	6uM	Bri2	Bri2-6uM	2714	2769.33	161.283	4.27482	4.36198	0.254038
0.25	B3	9025	3	B	6uM	Bri2	Bri2-6uM	2513	2485.67	138.045	3.95823	3.91518	0.217434
0.333333	B3	9069	3	B	6uM	Bri2	Bri2-6uM	2557	2402.33	150.218	4.02753	3.78392	0.236608
0.416667	B3	9345	3	B	6uM	Bri2	Bri2-6uM	2833	2381.67	391.73	4.46226	3.75137	0.617014
0.5	B3	9935	3	B	6uM	Bri2	Bri2-6uM	3423	2551.67	763.461	5.39157	4.01913	1.20253
0.583333	B3	11155	3	B	6uM	Bri2	Bri2-6uM	4643	3067	1374.2	7.31319	4.83083	2.16451
0.666667	B3	12105	3	B	6uM	Bri2	Bri2-6uM	5593	3239.67	2046.61	8.80954	5.1028	3.22361
0.75	B3	12964	3	B	6uM	Bri2	Bri2-6uM	6452	3574.33	2498.1	10.1626	5.62994	3.93475
0.833333	B3	13354	3	B	6uM	Bri2	Bri2-6uM	6842	3795	2642.36	10.7768	5.97751	4.16198
0.916667	B3	13693	3	B	6uM	Bri2	Bri2-6uM	7181	3850.67	2885.94	11.3108	6.06519	4.54564
1.00003	B3	14223	3	B	6uM	Bri2	Bri2-6uM	7711	4139	3099.97	12.1456	6.51934	4.88276
1.08336	B3	14342	3	B	6uM	Bri2	Bri2-6uM	7830	4032.33	3295.1	12.333	6.35133	5.19012
1.16669	B3	14444	3	B	6uM	Bri2	Bri2-6uM	7932	4234	3208.86	12.4937	6.66898	5.05428
1.25	B3	14417	3	B	6uM	Bri2	Bri2-6uM	7905	4261.33	3174.15	12.4512	6.71203	4.9996
1.33336	B3	14688	3	B	6uM	Bri2	Bri2-6uM	8176	4270.67	3391.49	12.878	6.72673	5.34194
1.41669	B3	14894	3	B	6uM	Bri2	Bri2-6uM	8382	4486	3378.21	13.2025	7.0659	5.32103
1.50003	B3	14672	3	B	6uM	Bri2	Bri2-6uM	8160	4402	3258.96	12.8528	6.93359	5.13319
1.58336	B3	15009	3	B	6uM	Bri2	Bri2-6uM	8497	4456.67	3504.83	13.3836	7.0197	5.52046
1.66669	B3	14880	3	B	6uM	Bri2	Bri2-6uM	8368	4443	3405.3	13.1804	6.99817	5.36368
1.75	B3	15044	3	B	6uM	Bri2	Bri2-6uM	8532	4493.33	3505.41	13.4388	7.07745	5.52137
1.83336	B3	14779	3	B	6uM	Bri2	Bri2-6uM	8267	4462.67	3302.09	13.0214	7.02915	5.20112
1.91669	B3	14851	3	B	6uM	Bri2	Bri2-6uM	8339	4493.67	3343.02	13.1348	7.07798	5.2656
2.00003	B3	15003	3	B	6uM	Bri2	Bri2-6uM	8491	4579.67	3402.3	13.3742	7.21344	5.35897
2.08336	B3	15089	3	B	6uM	Bri2	Bri2-6uM	8577	4611.67	3443.83	13.5096	7.26384	5.42438
2.16669	B3	15356	3	B	6uM	Bri2	Bri2-6uM	8844	4767.67	3541.98	13.9302	7.50956	5.57897
2.25003	B3	15356	3	B	6uM	Bri2	Bri2-6uM	8844	4738.33	3561.55	13.9302	7.46335	5.60979
2.33336	B3	14919	3	B	6uM	Bri2	Bri2-6uM	8407	4604.33	3320.52	13.2419	7.25229	5.23015
2.41669	B3	15087	3	B	6uM	Bri2	Bri2-6uM	8575	4689.33	3380.89	13.5065	7.38617	5.32524
2.50003	B3	14886	3	B	6uM	Bri2	Bri2-6uM	8374	4577.33	3300.42	13.1899	7.20976	5.1985
2.58336	B3	14818	3	B	6uM	Bri2	Bri2-6uM	8306	4609.33	3220.81	13.0828	7.26016	5.0731
2.66669	B3	14611	3	B	6uM	Bri2	Bri2-6uM	8099	4531	3109.74	12.7567	7.13678	4.89815
2.75003	B3	14738	3	B	6uM	Bri2	Bri2-6uM	8226	4554.67	3194.16	12.9568	7.17406	5.03112
2.83336	B3	14870	3	B	6uM	Bri2	Bri2-6uM	8358	4593.67	3287.66	13.1647	7.23549	5.17839
2.91669	B3	14802	3	B	6uM	Bri2	Bri2-6uM	8290	4539.33	3257.63	13.0576	7.14991	5.13109
3.00003	B3	14817	3	B	6uM	Bri2	Bri2-6uM	8305	4561.33	3255.73	13.0812	7.18456	5.12811
3.08336	B3	14511	3	B	6uM	Bri2	Bri2-6uM	7999	4393	3131.87	12.5992	6.91942	4.93301
3.16669	B3	14481	3	B	6uM	Bri2	Bri2-6uM	7969	4377.67	3117.33	12.552	6.89527	4.91012
3.25003	B3	14449	3	B	6uM	Bri2	Bri2-6uM	7937	4308	3150.05	12.5016	6.78553	4.96165
3.33336	B3	14263	3	B	6uM	Bri2	Bri2-6uM	7751	4267.33	3022.95	12.2086	6.72148	4.76145
3.41669	B3	14413	3	B	6uM	Bri2	Bri2-6uM	7901	4323	3102.17	12.4449	6.80916	4.88623
3.50003	B3	14362	3	B	6uM	Bri2	Bri2-6uM	7850	4313.67	3071.44	12.3645	6.79446	4.83783
3.58336	B3	14428	3	B	6uM	Bri2	Bri2-6uM	7916	4271.33	3163.49	12.4685	6.72778	4.98281
3.66669	B3	14502	3	B	6uM	Bri2	Bri2-6uM	7990	4230.33	3265.13	12.5851	6.6632	5.14292
3.75003	B3	14424	3	B	6uM	Bri2	Bri2-6uM	7912	4333	3115.32	12.4622	6.82491	4.90694
3.83336	B3	14544	3	B	6uM	Bri2	Bri2-6uM	8032	4406.33	3148.81	12.6512	6.94042	4.9597
3.91669	B3	14465	3	B	6uM	Bri2	Bri2-6uM	7953	4292	3186.08	12.5268	6.76033	5.0184
4.00003	B3	14585	3	B	6uM	Bri2	Bri2-6uM	8073	4371	3208.23	12.7158	6.88477	5.05329
4.08336	B3	14585	3	B	6uM	Bri2	Bri2-6uM	8073	4345.33	3234.11	12.7158	6.84434	5.09405
4.16669	B3	14423	3	B	6uM	Bri2	Bri2-6uM	7911	4277	3168	12.4606	6.73671	4.98992
4.25003	B3	14603	3	B	6uM	Bri2	Bri2-6uM	8091	4404	3209.18	12.7441	6.93674	5.05478
4.33336	B3	14325	3	B	6uM	Bri2	Bri2-6uM	7813	4251.33	3087.13	12.3063	6.69628	4.86254
4.41669	B3	14522	3	B	6uM	Bri2	Bri2-6uM	8010	4197.67	3314.33	12.6166	6.61175	5.22041
4.50003	B3	14634	3	B	6uM	Bri2	Bri2-6uM	8122	4413.33	3221.99	12.793	6.95144	5.07495
4.58336	B3	14310	3	B	6uM	Bri2	Bri2-6uM	7798	4197.33	3121.37	12.2826	6.61122	4.91647
4.66672	B3	14434	3	B	6uM	Bri2	Bri2-6uM	7922	4277.33	3161.79	12.4779	6.73723	4.98014
4.75003	B3	14477	3	B	6uM	Bri2	Bri2-6uM	7965	4238.67	3233.51	12.5457	6.67633	5.0931
4.83336	B3	14429	3	B	6uM	Bri2	Bri2-6uM	7917	4246.67	3181.36	12.4701	6.68893	5.01097
4.91669	B3	14358	3	B	6uM	Bri2	Bri2-6uM	7846	4124.33	3229.23	12.3582	6.49624	5.08636
5.00006	B3	14419	3	B	6uM	Bri2	Bri2-6uM	7907	4153.67	3255.24	12.4543	6.54244	5.12734
5.08336	B3	14150	3	B	6uM	Bri2	Bri2-6uM	7638	4081.33	3083.96	12.0306	6.42851	4.85755
5.16672	B3	13976	3	B	6uM	Bri2	Bri2-6uM	7464	3976.33	3038.98	11.7566	6.26313	4.78671
5.25006	B3	14567	3	B	6uM	Bri2	Bri2-6uM	8055	4254.67	3306.46	12.6874	6.70153	5.20801
5.33339	B3	14087	3	B	6uM	Bri2	Bri2-6uM	7575	4057.67	3052.79	11.9314	6.39123	4.80845
5.41672	B3	14278	3	B	6uM	Bri2	Bri2-6uM	7766	4038.33	3234.05	12.2322	6.36078	5.09395
5.50006	B3	14128	3	B	6uM	Bri2	Bri2-6uM	7616	4035.33	3105.5	11.996	6.35606	4.89147
5.58339	B3	14357	3	B	6uM	Bri2	Bri2-6uM	7845	4065.67	3279.1	12.3567	6.40383	5.16492
5.66672	B3	14097	3	B	6uM	Bri2	Bri2-6uM	7585	4039	3075.2	11.9471	6.36183	4.84374
5.75006	B3	14067	3	B	6uM	Bri2	Bri2-6uM	7555	4045.67	3044.38	11.8999	6.37233	4.79521
5.83339	B3	14302	3	B	6uM	Bri2	Bri2-6uM	7790	4065.33	3229.82	12.27	6.40331	5.0873
5.91672	B3	14256	3	B	6uM	Bri2	Bri2-6uM	7744	4117	3143.58	12.1976	6.48469	4.95146
6.00006	B3	14313	3	B	6uM	Bri2	Bri2-6uM	7801	4002.33	3298.34	12.2874	6.30408	5.19522
6.08339	B3	14371	3	B	6uM	Bri2	Bri2-6uM	7859	4162.67	3205.19	12.3787	6.55662	5.0485
6.16672	B3	14268	3	B	6uM	Bri2	Bri2-6uM	7756	3937.33	3311.96	12.2165	6.2017	5.21667
6.25006	B3	14265	3	B	6uM	Bri2	Bri2-6uM	7753	3908	3329.87	12.2118	6.15549	5.24488
6.33339	B3	14245	3	B	6uM	Bri2	Bri2-6uM	7733	3944.33	3286.18	12.1803	6.21272	5.17607
6.41672	B3	14135	3	B	6uM	Bri2	Bri2-6uM	7623	3949.67	3186.93	12.007	6.22112	5.01973
6.50006	B3	14330	3	B	6uM	Bri2	Bri2-6uM	7818	4067	3248.81	12.3141	6.40593	5.1172
6.58339	B3	14162	3	B	6uM	Bri2	Bri2-6uM	7650	4089.33	3088.59	12.0495	6.44111	4.86484
6.66672	B3	14175	3	B	6uM	Bri2	Bri2-6uM	7663	4024	3154.09	12.07	6.33821	4.968
6.75006	B3	14043	3	B	6uM	Bri2	Bri2-6uM	7531	3961.33	3100.69	11.8621	6.2395	4.88389
6.83339	B3	14059	3	B	6uM	Bri2	Bri2-6uM	7547	3940.67	3124.37	11.8873	6.20695	4.9212
6.91672	B3	14295	3	B	6uM	Bri2	Bri2-6uM	7783	3967.67	3304.37	12.259	6.24947	5.20472
7.00006	B3	14153	3	B	6uM	Bri2	Bri2-6uM	7641	3949.67	3200.64	12.0353	6.22112	5.04133
7.08339	B3	14253	3	B	6uM	Bri2	Bri2-6uM	7741	3976.33	3261.59	12.1929	6.26313	5.13734
7.16672	B3	14217	3	B	6uM	Bri2	Bri2-6uM	7705	3928.67	3272.62	12.1362	6.18805	5.15471
7.25006	B3	14084	3	B	6uM	Bri2	Bri2-6uM	7572	3891.33	3191.41	11.9267	6.12924	5.0268
7.33339	B3	14263	3	B	6uM	Bri2	Bri2-6uM	7751	3976.67	3270.78	12.2086	6.26365	5.15181
7.41672	B3	14298	3	B	6uM	Bri2	Bri2-6uM	7786	4019.67	3270.45	12.2637	6.33138	5.15129
7.50006	B3	14107	3	B	6uM	Bri2	Bri2-6uM	7595	3894.67	3214.36	11.9629	6.13449	5.06294
7.58339	B3	13995	3	B	6uM	Bri2	Bri2-6uM	7483	3897	3113.42	11.7865	6.13817	4.90395
7.66672	B3	14062	3	B	6uM	Bri2	Bri2-6uM	7550	3894.33	3173.57	11.892	6.13397	4.99869
7.75006	B3	13778	3	B	6uM	Bri2	Bri2-6uM	7266	3817.67	2990.18	11.4447	6.01321	4.70984
7.83339	B3	13730	3	B	6uM	Bri2	Bri2-6uM	7218	3852	2925.57	11.3691	6.06729	4.60807
7.91672	B3	13864	3	B	6uM	Bri2	Bri2-6uM	7352	3755	3123.76	11.5801	5.9145	4.92023
8.00006	B3	13694	3	B	6uM	Bri2	Bri2-6uM	7182	3801.67	2936.13	11.3124	5.98801	4.6247
8.08339	B3	13612	3	B	6uM	Bri2	Bri2-6uM	7100	3617.67	3018.12	11.1832	5.69819	4.75384
8.16672	B3	13677	3	B	6uM	Bri2	Bri2-6uM	7165	3861.67	2878.28	11.2856	6.08251	4.53358
8.25008	B3	13603	3	B	6uM	Bri2	Bri2-6uM	7091	3846	2814.83	11.169	6.05784	4.43364
8.33342	B3	13418	3	B	6uM	Bri2	Bri2-6uM	6906	3740.67	2756.24	10.8776	5.89193	4.34136
8.41672	B3	13425	3	B	6uM	Bri2	Bri2-6uM	6913	3637	2854.75	10.8887	5.72864	4.49653
8.50008	B3	13514	3	B	6uM	Bri2	Bri2-6uM	7002	3761.33	2809.11	11.0289	5.92448	4.42463
8.58339	B3	13271	3	B	6uM	Bri2	Bri2-6uM	6759	3633.33	2712.02	10.6461	5.72287	4.27171
8.66675	B3	13308	3	B	6uM	Bri2	Bri2-6uM	6796	3628.67	2746.02	10.7044	5.71552	4.32526
8.75006	B3	13380	3	B	6uM	Bri2	Bri2-6uM	6868	3645.67	2793.49	10.8178	5.74229	4.40003
8.83342	B3	13421	3	B	6uM	Bri2	Bri2-6uM	6909	3665.67	2813.03	10.8824	5.77379	4.4308
8.91675	B3	13153	3	B	6uM	Bri2	Bri2-6uM	6641	3542	2687.75	10.4602	5.57901	4.23348
9.00008	B3	13362	3	B	6uM	Bri2	Bri2-6uM	6850	3661.67	2773.82	10.7894	5.76749	4.36904
9.08342	B3	13478	3	B	6uM	Bri2	Bri2-6uM	6966	3672.33	2855.07	10.9722	5.7843	4.49703
9.16675	B3	13007	3	B	6uM	Bri2	Bri2-6uM	6495	3547.33	2556.62	10.2303	5.58741	4.02693
9.25008	B3	13311	3	B	6uM	Bri2	Bri2-6uM	6799	3569.67	2804.33	10.7091	5.62258	4.41711
9.33342	B3	12915	3	B	6uM	Bri2	Bri2-6uM	6403	3537.67	2494.32	10.0854	5.57218	3.9288
9.41675	B3	13082	3	B	6uM	Bri2	Bri2-6uM	6570	3627.67	2554.17	10.3484	5.71394	4.02308
9.50008	B3	13114	3	B	6uM	Bri2	Bri2-6uM	6602	3472.67	2715.99	10.3988	5.4698	4.27795
9.58342	B3	12991	3	B	6uM	Bri2	Bri2-6uM	6479	3546.67	2551.22	10.2051	5.58636	4.01843
9.66675	B3	13063	3	B	6uM	Bri2	Bri2-6uM	6551	3464.67	2682.68	10.3185	5.4572	4.22549
9.75008	B3	12987	3	B	6uM	Bri2	Bri2-6uM	6475	3456	2619.64	10.1988	5.44355	4.12619
9.83342	B3	13036	3	B	6uM	Bri2	Bri2-6uM	6524	3421.67	2693.1	10.276	5.38947	4.2419
9.91675	B3	12785	3	B	6uM	Bri2	Bri2-6uM	6273	3389.33	2502.61	9.88061	5.33854	3.94186
10.0001	B3	13061	3	B	6uM	Bri2	Bri2-6uM	6549	3512.33	2645.34	10.3153	5.53228	4.16667
10.0834	B3	13205	3	B	6uM	Bri2	Bri2-6uM	6693	3519.33	2753.45	10.5421	5.5433	4.33697
10.1668	B3	13069	3	B	6uM	Bri2	Bri2-6uM	6557	3683.67	2496.32	10.3279	5.80215	3.93196
10.2501	B3	13153	3	B	6uM	Bri2	Bri2-6uM	6641	3577.67	2669.83	10.4602	5.63519	4.20526
10.3334	B3	13100	3	B	6uM	Bri2	Bri2-6uM	6588	3501	2678.42	10.3768	5.51443	4.21877
10.4168	B3	12921	3	B	6uM	Bri2	Bri2-6uM	6409	3406	2601.83	10.0948	5.36479	4.09814
10.5001	B3	12876	3	B	6uM	Bri2	Bri2-6uM	6364	3385.33	2588.55	10.0239	5.33224	4.07722
10.5834	B3	12761	3	B	6uM	Bri2	Bri2-6uM	6249	3437	2439.28	9.8428	5.41362	3.84212
10.6668	B3	12956	3	B	6uM	Bri2	Bri2-6uM	6444	3427.67	2621.01	10.1499	5.39892	4.12836
10.7501	B3	13035	3	B	6uM	Bri2	Bri2-6uM	6523	3447	2672.4	10.2744	5.42937	4.20929
10.8334	B3	12767	3	B	6uM	Bri2	Bri2-6uM	6255	3414.67	2463	9.85226	5.37844	3.87947
10.9168	B3	12770	3	B	6uM	Bri2	Bri2-6uM	6258	3372	2515.89	9.85698	5.31124	3.96278
11.0001	B3	12871	3	B	6uM	Bri2	Bri2-6uM	6359	3497	2490.94	10.0161	5.50813	3.92348
11.0834	B3	12470	3	B	6uM	Bri2	Bri2-6uM	5958	3204.33	2393.24	9.38445	5.04715	3.7696
11.1668	B3	12616	3	B	6uM	Bri2	Bri2-6uM	6104	3335	2405.9	9.61442	5.25296	3.78953
11.2501	B3	12640	3	B	6uM	Bri2	Bri2-6uM	6128	3276.67	2474.9	9.65222	5.16108	3.89822
11.3334	B3	12701	3	B	6uM	Bri2	Bri2-6uM	6189	3178	2618.31	9.7483	5.00567	4.12409
11.4168	B3	12735	3	B	6uM	Bri2	Bri2-6uM	6223	3317	2516.67	9.80185	5.22461	3.96402
11.5001	B3	12640	3	B	6uM	Bri2	Bri2-6uM	6128	3329	2424.97	9.65222	5.24351	3.81958
11.5834	B3	12704	3	B	6uM	Bri2	Bri2-6uM	6192	3282	2525.46	9.75302	5.16948	3.97786
11.6668	B3	12562	3	B	6uM	Bri2	Bri2-6uM	6050	3219.67	2455.94	9.52936	5.0713	3.86836
11.7501	B3	12449	3	B	6uM	Bri2	Bri2-6uM	5937	3060.33	2495.78	9.35137	4.82033	3.9311
11.8334	B3	12418	3	B	6uM	Bri2	Bri2-6uM	5906	3186.33	2358.13	9.30255	5.0188	3.71429
11.9168	B3	12429	3	B	6uM	Bri2	Bri2-6uM	5917	3249.67	2323.9	9.31987	5.11855	3.66038
12.0001	B3	12222	3	B	6uM	Bri2	Bri2-6uM	5710	3106	2260.31	8.99383	4.89226	3.56022
12.0834	B3	12454	3	B	6uM	Bri2	Bri2-6uM	5942	3145.33	2427.67	9.35925	4.95422	3.82382
12.1668	B3	12286	3	B	6uM	Bri2	Bri2-6uM	5774	3152.67	2280.58	9.09463	4.96577	3.59215
12.2501	B3	12207	3	B	6uM	Bri2	Bri2-6uM	5695	3082	2263.56	8.9702	4.85446	3.56533
12.3334	B3	12444	3	B	6uM	Bri2	Bri2-6uM	5932	3118.33	2436.9	9.3435	4.91169	3.83836
12.4168	B3	12339	3	B	6uM	Bri2	Bri2-6uM	5827	3080	2379.32	9.17811	4.85131	3.74766
12.5001	B3	12441	3	B	6uM	Bri2	Bri2-6uM	5929	3263.67	2318.71	9.33877	5.1406	3.6522
12.5834	B3	12277	3	B	6uM	Bri2	Bri2-6uM	5765	3086	2327.02	9.08046	4.86076	3.66528
12.6668	B3	12294	3	B	6uM	Bri2	Bri2-6uM	5782	3113.33	2321.49	9.10723	4.90381	3.65657
12.7501	B3	12181	3	B	6uM	Bri2	Bri2-6uM	5669	3105	2235.2	8.92925	4.89069	3.52066
12.8334	B3	12112	3	B	6uM	Bri2	Bri2-6uM	5600	3032	2230.59	8.82056	4.77571	3.51341
12.9168	B3	12127	3	B	6uM	Bri2	Bri2-6uM	5615	3105.67	2178.88	8.84419	4.89174	3.43196
13.0001	B3	12100	3	B	6uM	Bri2	Bri2-6uM	5588	3045.33	2207.53	8.80166	4.79671	3.47709
13.0834	B3	12292	3	B	6uM	Bri2	Bri2-6uM	5780	3020.33	2397.13	9.10408	4.75733	3.77572
13.1668	B3	12206	3	B	6uM	Bri2	Bri2-6uM	5694	3096	2258.2	8.96862	4.87651	3.55689
13.2501	B3	12075	3	B	6uM	Bri2	Bri2-6uM	5563	3028.33	2209.62	8.76229	4.76993	3.48037
13.3334	B3	12058	3	B	6uM	Bri2	Bri2-6uM	5546	2974	2245.32	8.73551	4.68435	3.53661
13.4168	B3	12300	3	B	6uM	Bri2	Bri2-6uM	5788	3060	2371.05	9.11668	4.81981	3.73465
13.5001	B3	12013	3	B	6uM	Bri2	Bri2-6uM	5501	2994	2175.1	8.66463	4.71585	3.42601
13.5834	B3	11991	3	B	6uM	Bri2	Bri2-6uM	5479	3022.67	2141.71	8.62998	4.761	3.37341
13.6668	B3	12321	3	B	6uM	Bri2	Bri2-6uM	5809	3096	2363.6	9.14976	4.87651	3.7229
13.7501	B3	12113	3	B	6uM	Bri2	Bri2-6uM	5601	2962.67	2290.78	8.82214	4.6665	3.60821
13.8334	B3	11881	3	B	6uM	Bri2	Bri2-6uM	5369	2939.33	2108.51	8.45672	4.62975	3.32112
13.9168	B3	12054	3	B	6uM	Bri2	Bri2-6uM	5542	3024.67	2214.33	8.72921	4.76415	3.4878
14.0001	B3	12247	3	B	6uM	Bri2	Bri2-6uM	5735	3042.33	2355.29	9.0332	4.79198	3.70982
14.0834	B3	12017	3	B	6uM	Bri2	Bri2-6uM	5505	2928.33	2235.07	8.67093	4.61242	3.52046
14.1668	B3	12110	3	B	6uM	Bri2	Bri2-6uM	5598	2935	2328.25	8.81741	4.62292	3.66723
14.2501	B3	12194	3	B	6uM	Bri2	Bri2-6uM	5682	2971.67	2349.24	8.94972	4.68067	3.70029
14.3334	B3	12025	3	B	6uM	Bri2	Bri2-6uM	5513	2919.33	2251.28	8.68353	4.59824	3.546
14.4168	B3	12002	3	B	6uM	Bri2	Bri2-6uM	5490	2854.33	2299.12	8.6473	4.49586	3.62135
14.5001	B3	11716	3	B	6uM	Bri2	Bri2-6uM	5204	2819	2083.5	8.19682	4.44021	3.28172
14.5834	B3	11775	3	B	6uM	Bri2	Bri2-6uM	5263	2848	2098.55	8.28976	4.48589	3.30543
14.6668	B3	12098	3	B	6uM	Bri2	Bri2-6uM	5586	2970.67	2277.63	8.79851	4.6791	3.58749
14.7501	B3	11834	3	B	6uM	Bri2	Bri2-6uM	5322	2824	2176.82	8.38269	4.44808	3.42872
14.8334	B3	11881	3	B	6uM	Bri2	Bri2-6uM	5369	2841.67	2190.54	8.45672	4.47591	3.45033
14.9168	B3	11732	3	B	6uM	Bri2	Bri2-6uM	5220	2803.33	2110.11	8.22203	4.41553	3.32364
15.0001	B3	11872	3	B	6uM	Bri2	Bri2-6uM	5360	2876.33	2171.67	8.44254	4.53051	3.4206
15.0834	B3	11782	3	B	6uM	Bri2	Bri2-6uM	5270	2806	2139.36	8.30078	4.41973	3.36971
15.1668	B3	11595	3	B	6uM	Bri2	Bri2-6uM	5083	2745.33	2031.23	8.00624	4.32418	3.1994
15.2501	B3	11760	3	B	6uM	Bri2	Bri2-6uM	5248	2781	2139.19	8.26613	4.38036	3.36944
15.3334	B3	11474	3	B	6uM	Bri2	Bri2-6uM	4962	2681.33	1981.75	7.81565	4.22337	3.12145
15.4168	B3	11779	3	B	6uM	Bri2	Bri2-6uM	5267	2834.67	2122.02	8.29606	4.46489	3.3424
15.5001	B3	11385	3	B	6uM	Bri2	Bri2-6uM	4873	2692.67	1897.12	7.67547	4.24122	2.98815
15.5834	B3	11522	3	B	6uM	Bri2	Bri2-6uM	5010	2677	2025.04	7.89126	4.21654	3.18965
15.6668	B3	11537	3	B	6uM	Bri2	Bri2-6uM	5025	2694.33	2027.91	7.91488	4.24385	3.19416
15.7501	B3	11640	3	B	6uM	Bri2	Bri2-6uM	5128	2826.33	1993.84	8.07712	4.45176	3.14051
15.8334	B3	11542	3	B	6uM	Bri2	Bri2-6uM	5030	2691.67	2037.13	7.92276	4.23965	3.20869
15.9168	B3	11586	3	B	6uM	Bri2	Bri2-6uM	5074	2771	2000.13	7.99206	4.3646	3.1504
16.0001	B3	11502	3	B	6uM	Bri2	Bri2-6uM	4990	2742.67	1952.57	7.85975	4.31998	3.07549
16.0834	B3	11226	3	B	6uM	Bri2	Bri2-6uM	4714	2656	1796.55	7.42503	4.18347	2.82975
16.1668	B3	11421	3	B	6uM	Bri2	Bri2-6uM	4909	2785	1851.84	7.73217	4.38666	2.91684
16.2501	B3	11264	3	B	6uM	Bri2	Bri2-6uM	4752	2614	1855.64	7.48488	4.11731	2.92283
16.3335	B3	11476	3	B	6uM	Bri2	Bri2-6uM	4964	2702	1988.41	7.8188	4.25592	3.13194
16.4168	B3	11281	3	B	6uM	Bri2	Bri2-6uM	4769	2642	1857.28	7.51166	4.16142	2.92541
16.5001	B3	11271	3	B	6uM	Bri2	Bri2-6uM	4759	2572	1909.08	7.4959	4.05116	3.00699
16.5835	B3	11389	3	B	6uM	Bri2	Bri2-6uM	4877	2715	1892.29	7.68177	4.2764	2.98055
16.6668	B3	11505	3	B	6uM	Bri2	Bri2-6uM	4993	2724	1968.23	7.86448	4.29057	3.10016
16.7501	B3	11299	3	B	6uM	Bri2	Bri2-6uM	4787	2641.67	1862.67	7.54001	4.16089	2.93389
16.8335	B3	10937	3	B	6uM	Bri2	Bri2-6uM	4425	2503.33	1695.94	6.96982	3.943	2.67127
16.9168	B3	11454	3	B	6uM	Bri2	Bri2-6uM	4942	2681.67	1962.12	7.78415	4.2239	3.09054
17.0001	B3	11486	3	B	6uM	Bri2	Bri2-6uM	4974	2726	1964.11	7.83455	4.29372	3.09367
17.0835	B3	11163	3	B	6uM	Bri2	Bri2-6uM	4651	2521.33	1867.71	7.32579	3.97135	2.94183
17.1668	B3	11295	3	B	6uM	Bri2	Bri2-6uM	4783	2571	1931.63	7.53371	4.04958	3.04252
17.2501	B3	11194	3	B	6uM	Bri2	Bri2-6uM	4682	2624.67	1806.29	7.37462	4.13411	2.84508
17.3335	B3	11060	3	B	6uM	Bri2	Bri2-6uM	4548	2616.67	1701.43	7.16356	4.12151	2.67993
17.4168	B3	10873	3	B	6uM	Bri2	Bri2-6uM	4361	2524.67	1602.78	6.86901	3.9766	2.52453
17.5001	B3	10745	3	B	6uM	Bri2	Bri2-6uM	4233	2502.67	1503.27	6.6674	3.94195	2.3678
17.5835	B3	11029	3	B	6uM	Bri2	Bri2-6uM	4517	2608.67	1664.42	7.11473	4.10891	2.62164
17.6668	B3	11233	3	B	6uM	Bri2	Bri2-6uM	4721	2653.33	1791.57	7.43605	4.17927	2.82191
17.7501	B3	10928	3	B	6uM	Bri2	Bri2-6uM	4416	2493	1675.78	6.95565	3.92673	2.63952
17.8335	B3	10839	3	B	6uM	Bri2	Bri2-6uM	4327	2455.67	1633.92	6.81546	3.86792	2.57358
17.9168	B3	10799	3	B	6uM	Bri2	Bri2-6uM	4287	2431	1638.11	6.75246	3.82907	2.58019
18.0001	B3	10794	3	B	6uM	Bri2	Bri2-6uM	4282	2462.67	1606.77	6.74458	3.87895	2.53082
18.0835	B3	10967	3	B	6uM	Bri2	Bri2-6uM	4455	2597.33	1634.8	7.01707	4.09106	2.57498
18.1668	B3	10783	3	B	6uM	Bri2	Bri2-6uM	4271	2492.33	1548.66	6.72726	3.92568	2.43929
18.2501	B3	10821	3	B	6uM	Bri2	Bri2-6uM	4309	2476.67	1597.42	6.78711	3.901	2.5161
18.3335	B3	10948	3	B	6uM	Bri2	Bri2-6uM	4436	2546.33	1650.11	6.98715	4.01073	2.59909
18.4168	B3	10897	3	B	6uM	Bri2	Bri2-6uM	4385	2449.33	1687.81	6.90682	3.85795	2.65848
18.5001	B3	11060	3	B	6uM	Bri2	Bri2-6uM	4548	2484.33	1797.1	7.16356	3.91308	2.83062
18.5835	B3	11339	3	B	6uM	Bri2	Bri2-6uM	4827	2618.67	1917.41	7.60301	4.12466	3.02011
18.6668	B3	11127	3	B	6uM	Bri2	Bri2-6uM	4615	2470.33	1863.3	7.26909	3.89102	2.93489
18.7501	B3	11091	3	B	6uM	Bri2	Bri2-6uM	4579	2487.67	1815.67	7.21239	3.91833	2.85986
18.8335	B3	11232	3	B	6uM	Bri2	Bri2-6uM	4720	2568.33	1871.55	7.43448	4.04538	2.94788
18.9168	B3	11416	3	B	6uM	Bri2	Bri2-6uM	4904	2626	2007.2	7.72429	4.13621	3.16155
19.0001	B3	11203	3	B	6uM	Bri2	Bri2-6uM	4691	2518.33	1890.27	7.3888	3.96663	2.97737
19.0835	B3	11266	3	B	6uM	Bri2	Bri2-6uM	4754	2498	1967.48	7.48803	3.9346	3.09898
19.1668	B3	11015	3	B	6uM	Bri2	Bri2-6uM	4503	2475.67	1777.44	7.09268	3.89942	2.79965
19.2501	B3	11297	3	B	6uM	Bri2	Bri2-6uM	4785	2564.33	1941.6	7.53686	4.03908	3.05822
19.3335	B3	11273	3	B	6uM	Bri2	Bri2-6uM	4761	2571.67	1905.32	7.49905	4.05063	3.00106
19.4168	B3	11315	3	B	6uM	Bri2	Bri2-6uM	4803	2540.33	1965.41	7.56521	4.00128	3.09572
19.5001	B3	11245	3	B	6uM	Bri2	Bri2-6uM	4733	2534	1915.45	7.45495	3.99131	3.01702
19.5835	B3	11152	3	B	6uM	Bri2	Bri2-6uM	4640	2553.67	1822.62	7.30847	4.02228	2.87081
19.6668	B3	11347	3	B	6uM	Bri2	Bri2-6uM	4835	2536	1993.09	7.61561	3.99446	3.13932
19.7501	B3	11455	3	B	6uM	Bri2	Bri2-6uM	4943	2575	2058.9	7.78572	4.05588	3.24297
19.8335	B3	11427	3	B	6uM	Bri2	Bri2-6uM	4915	2645.67	1972.47	7.74162	4.16719	3.10684
19.9168	B3	11407	3	B	6uM	Bri2	Bri2-6uM	4895	2498	2085.91	7.71012	3.9346	3.28552
20.0002	B3	11465	3	B	6uM	Bri2	Bri2-6uM	4953	2564.33	2076.46	7.80147	4.03908	3.27064
20.0835	B3	11230	3	B	6uM	Bri2	Bri2-6uM	4718	2567.33	1864.25	7.43133	4.04381	2.93638
20.1668	B3	11239	3	B	6uM	Bri2	Bri2-6uM	4727	2465.67	1960.67	7.4455	3.88367	3.08826
20.2502	B3	11474	3	B	6uM	Bri2	Bri2-6uM	4962	2572.33	2073.56	7.81565	4.05168	3.26607
20.3335	B3	11286	3	B	6uM	Bri2	Bri2-6uM	4774	2438	2026.96	7.51953	3.8401	3.19266
20.4168	B3	11077	3	B	6uM	Bri2	Bri2-6uM	4565	2347.33	1930.58	7.19034	3.69729	3.04086
20.5002	B3	11236	3	B	6uM	Bri2	Bri2-6uM	4724	2559.67	1876.23	7.44078	4.03173	2.95525
20.5835	B3	11217	3	B	6uM	Bri2	Bri2-6uM	4705	2441	1992.56	7.41085	3.84482	3.13848
20.6668	B3	11407	3	B	6uM	Bri2	Bri2-6uM	4895	2511.67	2092.5	7.71012	3.95613	3.29589
20.7502	B3	11388	3	B	6uM	Bri2	Bri2-6uM	4876	2596	1974.59	7.68019	4.08896	3.11019
20.8335	B3	11326	3	B	6uM	Bri2	Bri2-6uM	4814	2585	1932.78	7.58254	4.07164	3.04433
20.9168	B3	11468	3	B	6uM	Bri2	Bri2-6uM	4956	2545	2092.06	7.8062	4.00863	3.29521
21.0002	B3	11498	3	B	6uM	Bri2	Bri2-6uM	4986	2482	2170.52	7.85345	3.9094	3.41879
21.0835	B3	11386	3	B	6uM	Bri2	Bri2-6uM	4874	2524.67	2037.66	7.67704	3.9766	3.20952
21.1668	B3	11239	3	B	6uM	Bri2	Bri2-6uM	4727	2437.33	1983.21	7.4455	3.83905	3.12376
21.2502	B3	11497	3	B	6uM	Bri2	Bri2-6uM	4985	2566	2104.97	7.85188	4.04171	3.31554
21.3335	B3	11502	3	B	6uM	Bri2	Bri2-6uM	4990	2634.67	2063.5	7.85975	4.14987	3.25022
21.4168	B3	11441	3	B	6uM	Bri2	Bri2-6uM	4929	2615	2021.04	7.76367	4.11889	3.18334
21.5002	B3	11689	3	B	6uM	Bri2	Bri2-6uM	5177	2689	2177.29	8.1543	4.23545	3.42945
21.5835	B3	11603	3	B	6uM	Bri2	Bri2-6uM	5091	2597	2160.13	8.01884	4.09054	3.40243
21.6668	B3	11417	3	B	6uM	Bri2	Bri2-6uM	4905	2604.67	1997.31	7.72587	4.10261	3.14596
0	B4	10287	4	B	3uM	Bri2	Bri2-3uM	3775	3665.67	126.575	7.49464	7.27758	0.251295
0.0833333	B4	9327	4	B	3uM	Bri2	Bri2-3uM	2815	2798.33	38.7857	5.58872	5.55563	0.0770027
0.166667	B4	9044	4	B	3uM	Bri2	Bri2-3uM	2532	2535	60.5558	5.02687	5.03282	0.120223
0.25	B4	9336	4	B	3uM	Bri2	Bri2-3uM	2824	2359.33	402.418	5.60659	4.68407	0.798935
0.333333	B4	9362	4	B	3uM	Bri2	Bri2-3uM	2850	2191.67	570.293	5.6582	4.35119	1.13222
0.416667	B4	9266	4	B	3uM	Bri2	Bri2-3uM	2754	2021.33	639.163	5.46761	4.01302	1.26895
0.5	B4	9277	4	B	3uM	Bri2	Bri2-3uM	2765	1979.67	685.661	5.48945	3.9303	1.36127
0.583333	B4	9174	4	B	3uM	Bri2	Bri2-3uM	2662	2038.67	540.123	5.28496	4.04744	1.07232
0.666667	B4	9360	4	B	3uM	Bri2	Bri2-3uM	2848	2098	650.461	5.65423	4.16523	1.29138
0.75	B4	9269	4	B	3uM	Bri2	Bri2-3uM	2757	2058.67	613.907	5.47357	4.08714	1.21881
0.833333	B4	9259	4	B	3uM	Bri2	Bri2-3uM	2747	1997.33	649.235	5.45372	3.96538	1.28895
0.916667	B4	9621	4	B	3uM	Bri2	Bri2-3uM	3109	2215.67	773.714	6.17241	4.39884	1.53608
1.00003	B4	9504	4	B	3uM	Bri2	Bri2-3uM	2992	2257.67	636.055	5.94012	4.48222	1.26278
1.08336	B4	9484	4	B	3uM	Bri2	Bri2-3uM	2972	2203.67	667.963	5.90042	4.37502	1.32613
1.16669	B4	9330	4	B	3uM	Bri2	Bri2-3uM	2818	2114.33	609.617	5.59467	4.19766	1.21029
1.25	B4	9075	4	B	3uM	Bri2	Bri2-3uM	2563	2038.67	454.979	5.08841	4.04744	0.903287
1.33336	B4	9373	4	B	3uM	Bri2	Bri2-3uM	2861	2185.33	638.094	5.68004	4.33862	1.26683
1.41669	B4	9283	4	B	3uM	Bri2	Bri2-3uM	2771	2131	569.527	5.50136	4.23075	1.1307
1.50003	B4	9350	4	B	3uM	Bri2	Bri2-3uM	2838	2223.67	532.029	5.63438	4.41472	1.05625
1.58336	B4	9473	4	B	3uM	Bri2	Bri2-3uM	2961	2125.67	725.433	5.87858	4.22016	1.44023
1.66669	B4	9520	4	B	3uM	Bri2	Bri2-3uM	3008	2230.33	674.312	5.97189	4.42796	1.33873
1.75	B4	9359	4	B	3uM	Bri2	Bri2-3uM	2847	2228.33	541.574	5.65225	4.42399	1.07521
1.83336	B4	9370	4	B	3uM	Bri2	Bri2-3uM	2858	2218.33	559.225	5.67409	4.40413	1.11025
1.91669	B4	9283	4	B	3uM	Bri2	Bri2-3uM	2771	2108.67	576.276	5.50136	4.18641	1.1441
2.00003	B4	9436	4	B	3uM	Bri2	Bri2-3uM	2924	2318	529.727	5.80512	4.60201	1.05169
2.08336	B4	9272	4	B	3uM	Bri2	Bri2-3uM	2760	2241	460.134	5.47952	4.44914	0.913519
2.16669	B4	9482	4	B	3uM	Bri2	Bri2-3uM	2970	2218.67	650.804	5.89644	4.4048	1.29206
2.25003	B4	9282	4	B	3uM	Bri2	Bri2-3uM	2770	2146	541.407	5.49938	4.26053	1.07487
2.33336	B4	9106	4	B	3uM	Bri2	Bri2-3uM	2594	2154.33	381.212	5.14996	4.27707	0.756833
2.41669	B4	9300	4	B	3uM	Bri2	Bri2-3uM	2788	2173.67	534.612	5.53511	4.31546	1.06138
2.50003	B4	9257	4	B	3uM	Bri2	Bri2-3uM	2745	2213.33	473.048	5.44974	4.39421	0.939159
2.58336	B4	9287	4	B	3uM	Bri2	Bri2-3uM	2775	2138.33	551.523	5.5093	4.24531	1.09496
2.66669	B4	9281	4	B	3uM	Bri2	Bri2-3uM	2769	2125.67	566.224	5.49739	4.22016	1.12414
2.75003	B4	9280	4	B	3uM	Bri2	Bri2-3uM	2768	2202.67	489.854	5.49541	4.37303	0.972525
2.83336	B4	9290	4	B	3uM	Bri2	Bri2-3uM	2778	2139.67	566.223	5.51526	4.24796	1.12414
2.91669	B4	9492	4	B	3uM	Bri2	Bri2-3uM	2980	2292.67	601.007	5.9163	4.55171	1.1932
3.00003	B4	9287	4	B	3uM	Bri2	Bri2-3uM	2775	2137.67	564.629	5.5093	4.24398	1.12098
3.08336	B4	9036	4	B	3uM	Bri2	Bri2-3uM	2524	2070	408.817	5.01099	4.10964	0.811638
3.16669	B4	9337	4	B	3uM	Bri2	Bri2-3uM	2825	2120	611.412	5.60857	4.20891	1.21386
3.25003	B4	9145	4	B	3uM	Bri2	Bri2-3uM	2633	2119	446.147	5.22739	4.20692	0.885751
3.33336	B4	9309	4	B	3uM	Bri2	Bri2-3uM	2797	2163.33	548.799	5.55298	4.29494	1.08955
3.41669	B4	9223	4	B	3uM	Bri2	Bri2-3uM	2711	2182	458.298	5.38224	4.332	0.909875
3.50003	B4	9241	4	B	3uM	Bri2	Bri2-3uM	2729	2181.33	474.306	5.41798	4.33068	0.941657
3.58336	B4	9126	4	B	3uM	Bri2	Bri2-3uM	2614	2079.67	462.807	5.18967	4.12884	0.918827
3.66669	B4	9158	4	B	3uM	Bri2	Bri2-3uM	2646	2064	504.147	5.2532	4.09773	1.0009
3.75003	B4	9148	4	B	3uM	Bri2	Bri2-3uM	2636	2082.67	480.018	5.23334	4.13479	0.952997
3.83336	B4	9270	4	B	3uM	Bri2	Bri2-3uM	2758	2092	581.89	5.47555	4.15332	1.15525
3.91669	B4	9089	4	B	3uM	Bri2	Bri2-3uM	2577	1960.67	534.193	5.11621	3.89258	1.06055
4.00003	B4	9169	4	B	3uM	Bri2	Bri2-3uM	2657	1982.33	584.556	5.27504	3.9356	1.16054
4.08336	B4	9093	4	B	3uM	Bri2	Bri2-3uM	2581	1996.67	517.548	5.12415	3.96405	1.02751
4.16669	B4	9135	4	B	3uM	Bri2	Bri2-3uM	2623	2016.33	538.477	5.20753	4.0031	1.06906
4.25003	B4	9139	4	B	3uM	Bri2	Bri2-3uM	2627	1972.33	567.509	5.21548	3.91574	1.1267
4.33336	B4	9084	4	B	3uM	Bri2	Bri2-3uM	2572	2016.67	484.182	5.10628	4.00376	0.961264
4.41669	B4	9114	4	B	3uM	Bri2	Bri2-3uM	2602	1964	559.968	5.16584	3.8992	1.11172
4.50003	B4	9187	4	B	3uM	Bri2	Bri2-3uM	2675	2004	582.655	5.31077	3.97861	1.15677
4.58336	B4	9126	4	B	3uM	Bri2	Bri2-3uM	2614	2039.33	507.427	5.18967	4.04876	1.00741
4.66672	B4	9166	4	B	3uM	Bri2	Bri2-3uM	2654	2032.67	553.807	5.26908	4.03552	1.09949
4.75003	B4	9170	4	B	3uM	Bri2	Bri2-3uM	2658	2023.67	554.929	5.27702	4.01766	1.10172
4.83336	B4	9093	4	B	3uM	Bri2	Bri2-3uM	2581	1958.67	540.709	5.12415	3.88861	1.07349
4.91669	B4	9111	4	B	3uM	Bri2	Bri2-3uM	2599	1872.33	664.702	5.15989	3.71721	1.31966
5.00006	B4	8943	4	B	3uM	Bri2	Bri2-3uM	2431	1908	456.823	4.82635	3.78802	0.906946
5.08336	B4	9001	4	B	3uM	Bri2	Bri2-3uM	2489	1914.67	497.408	4.9415	3.80125	0.987521
5.16672	B4	9097	4	B	3uM	Bri2	Bri2-3uM	2585	1896.67	602.357	5.13209	3.76552	1.19588
5.25006	B4	8976	4	B	3uM	Bri2	Bri2-3uM	2464	1881.33	505.959	4.89187	3.73508	1.0045
5.33339	B4	8868	4	B	3uM	Bri2	Bri2-3uM	2356	1765.33	536.572	4.67745	3.50478	1.06527
5.41672	B4	8940	4	B	3uM	Bri2	Bri2-3uM	2428	1846	509.576	4.82039	3.66493	1.01168
5.50006	B4	8865	4	B	3uM	Bri2	Bri2-3uM	2353	1794.33	485.639	4.67149	3.56235	0.964156
5.58339	B4	8775	4	B	3uM	Bri2	Bri2-3uM	2263	1792.33	411.171	4.49281	3.55838	0.816312
5.66672	B4	8769	4	B	3uM	Bri2	Bri2-3uM	2257	1737.33	455.228	4.4809	3.44919	0.90378
5.75006	B4	8874	4	B	3uM	Bri2	Bri2-3uM	2362	1886	451.022	4.68936	3.74434	0.89543
5.83339	B4	8814	4	B	3uM	Bri2	Bri2-3uM	2302	1746.67	482.354	4.57024	3.46772	0.957634
5.91672	B4	8883	4	B	3uM	Bri2	Bri2-3uM	2371	1843.67	475.101	4.70723	3.6603	0.943235
6.00006	B4	8854	4	B	3uM	Bri2	Bri2-3uM	2342	1765.33	519.204	4.64965	3.50478	1.03079
6.08339	B4	8840	4	B	3uM	Bri2	Bri2-3uM	2328	1747	527.235	4.62186	3.46838	1.04674
6.16672	B4	8866	4	B	3uM	Bri2	Bri2-3uM	2354	1802	483.29	4.67348	3.57757	0.959492
6.25006	B4	8799	4	B	3uM	Bri2	Bri2-3uM	2287	1762.67	461.881	4.54046	3.49948	0.916989
6.33339	B4	8832	4	B	3uM	Bri2	Bri2-3uM	2320	1679	571.42	4.60598	3.33338	1.13446
6.41672	B4	8961	4	B	3uM	Bri2	Bri2-3uM	2449	1790	577.532	4.86209	3.55375	1.14659
6.50006	B4	8868	4	B	3uM	Bri2	Bri2-3uM	2356	1760.67	517.448	4.67745	3.49551	1.02731
6.58339	B4	8777	4	B	3uM	Bri2	Bri2-3uM	2265	1647	537.009	4.49678	3.26985	1.06614
6.66672	B4	8866	4	B	3uM	Bri2	Bri2-3uM	2354	1723	563.011	4.67348	3.42073	1.11776
6.75006	B4	8812	4	B	3uM	Bri2	Bri2-3uM	2300	1738.33	493.034	4.56627	3.45117	0.978837
6.83339	B4	8752	4	B	3uM	Bri2	Bri2-3uM	2240	1764.67	419.544	4.44715	3.50345	0.832936
6.91672	B4	8755	4	B	3uM	Bri2	Bri2-3uM	2243	1808.33	376.912	4.45311	3.59015	0.748296
7.00006	B4	8917	4	B	3uM	Bri2	Bri2-3uM	2405	1757	564.174	4.77473	3.48823	1.12007
7.08339	B4	8689	4	B	3uM	Bri2	Bri2-3uM	2177	1609.67	498.623	4.32207	3.19573	0.989935
7.16672	B4	8894	4	B	3uM	Bri2	Bri2-3uM	2382	1777	528.535	4.72907	3.52794	1.04932
7.25006	B4	8729	4	B	3uM	Bri2	Bri2-3uM	2217	1672	472.016	4.40149	3.31948	0.93711
7.33339	B4	8671	4	B	3uM	Bri2	Bri2-3uM	2159	1730.33	395.364	4.28634	3.43529	0.784929
7.41672	B4	8628	4	B	3uM	Bri2	Bri2-3uM	2116	1625.33	426.716	4.20097	3.22683	0.847174
7.50006	B4	8856	4	B	3uM	Bri2	Bri2-3uM	2344	1705	553.808	4.65363	3.385	1.09949
7.58339	B4	8784	4	B	3uM	Bri2	Bri2-3uM	2272	1711.67	544.735	4.51068	3.39823	1.08148
7.66672	B4	8837	4	B	3uM	Bri2	Bri2-3uM	2325	1671.33	578.362	4.6159	3.31816	1.14824
7.75006	B4	8758	4	B	3uM	Bri2	Bri2-3uM	2246	1673	496.507	4.45906	3.32147	0.985732
7.83339	B4	8819	4	B	3uM	Bri2	Bri2-3uM	2307	1676.33	584.084	4.58017	3.32808	1.1596
7.91672	B4	8715	4	B	3uM	Bri2	Bri2-3uM	2203	1601.33	521.128	4.37369	3.17918	1.03461
8.00006	B4	8857	4	B	3uM	Bri2	Bri2-3uM	2345	1698.33	581.351	4.65561	3.37176	1.15418
8.08339	B4	8698	4	B	3uM	Bri2	Bri2-3uM	2186	1652	476.542	4.33994	3.27977	0.946095
8.16672	B4	8714	4	B	3uM	Bri2	Bri2-3uM	2202	1574.33	546.301	4.37171	3.12558	1.08459
8.25008	B4	8781	4	B	3uM	Bri2	Bri2-3uM	2269	1666	534.405	4.50473	3.30757	1.06097
8.33342	B4	8722	4	B	3uM	Bri2	Bri2-3uM	2210	1604.67	526.906	4.38759	3.1858	1.04609
8.41672	B4	8725	4	B	3uM	Bri2	Bri2-3uM	2213	1558	568.552	4.39355	3.09315	1.12877
8.50008	B4	8767	4	B	3uM	Bri2	Bri2-3uM	2255	1591	575.055	4.47693	3.15867	1.14168
8.58339	B4	8741	4	B	3uM	Bri2	Bri2-3uM	2229	1555.67	586.101	4.42531	3.08852	1.16361
8.66675	B4	8868	4	B	3uM	Bri2	Bri2-3uM	2356	1662.33	605.711	4.67745	3.30029	1.20254
8.75006	B4	8701	4	B	3uM	Bri2	Bri2-3uM	2189	1637.33	481.448	4.3459	3.25066	0.955836
8.83342	B4	8726	4	B	3uM	Bri2	Bri2-3uM	2214	1582.33	547.319	4.39553	3.14146	1.08661
8.91675	B4	8593	4	B	3uM	Bri2	Bri2-3uM	2081	1534	504.489	4.13148	3.0455	1.00158
9.00008	B4	8389	4	B	3uM	Bri2	Bri2-3uM	1877	1385.67	425.507	3.72647	2.75101	0.844774
9.08342	B4	8783	4	B	3uM	Bri2	Bri2-3uM	2271	1569.33	608.329	4.5087	3.11565	1.20774
9.16675	B4	8768	4	B	3uM	Bri2	Bri2-3uM	2256	1546.67	615.475	4.47892	3.07065	1.22192
9.25008	B4	8644	4	B	3uM	Bri2	Bri2-3uM	2132	1487.33	577.581	4.23273	2.95285	1.14669
9.33342	B4	8697	4	B	3uM	Bri2	Bri2-3uM	2185	1536.67	564.41	4.33796	3.0508	1.12054
9.41675	B4	8784	4	B	3uM	Bri2	Bri2-3uM	2272	1567.33	610.813	4.51068	3.11168	1.21267
9.50008	B4	8643	4	B	3uM	Bri2	Bri2-3uM	2131	1513.33	540.217	4.23075	3.00447	1.07251
9.58342	B4	8520	4	B	3uM	Bri2	Bri2-3uM	2008	1431.33	507.102	3.98655	2.84168	1.00677
9.66675	B4	8661	4	B	3uM	Bri2	Bri2-3uM	2149	1516	548.222	4.26648	3.00977	1.0884
9.75008	B4	8641	4	B	3uM	Bri2	Bri2-3uM	2129	1587.67	470.266	4.22678	3.15205	0.933636
9.83342	B4	8532	4	B	3uM	Bri2	Bri2-3uM	2020	1434	508.987	4.01038	2.84697	1.01051
9.91675	B4	8660	4	B	3uM	Bri2	Bri2-3uM	2148	1591	492.531	4.2645	3.15867	0.977839
10.0001	B4	8740	4	B	3uM	Bri2	Bri2-3uM	2228	1564.67	575.469	4.42333	3.10639	1.1425
10.0834	B4	8639	4	B	3uM	Bri2	Bri2-3uM	2127	1493.33	548.772	4.22281	2.96477	1.0895
10.1668	B4	8729	4	B	3uM	Bri2	Bri2-3uM	2217	1658.33	484.812	4.40149	3.29235	0.962514
10.2501	B4	8749	4	B	3uM	Bri2	Bri2-3uM	2237	1578.67	570.151	4.44119	3.13418	1.13194
10.3334	B4	8618	4	B	3uM	Bri2	Bri2-3uM	2106	1565.67	476.425	4.18112	3.10837	0.945862
10.4168	B4	8664	4	B	3uM	Bri2	Bri2-3uM	2152	1648.67	436.038	4.27244	3.27316	0.865682
10.5001	B4	8729	4	B	3uM	Bri2	Bri2-3uM	2217	1561	569.892	4.40149	3.09911	1.13143
10.5834	B4	8806	4	B	3uM	Bri2	Bri2-3uM	2294	1630.33	574.789	4.55436	3.23676	1.14115
10.6668	B4	9015	4	B	3uM	Bri2	Bri2-3uM	2503	1748.67	655.886	4.96929	3.47169	1.30215
10.7501	B4	8803	4	B	3uM	Bri2	Bri2-3uM	2291	1553.67	639.402	4.5484	3.08455	1.26943
10.8334	B4	8743	4	B	3uM	Bri2	Bri2-3uM	2231	1603	553.907	4.42928	3.18249	1.09969
10.9168	B4	8806	4	B	3uM	Bri2	Bri2-3uM	2294	1614.67	596.263	4.55436	3.20565	1.18378
11.0001	B4	8757	4	B	3uM	Bri2	Bri2-3uM	2245	1528	622.679	4.45708	3.03359	1.23623
11.0834	B4	8715	4	B	3uM	Bri2	Bri2-3uM	2203	1622.33	503.766	4.37369	3.22088	1.00014
11.1668	B4	8855	4	B	3uM	Bri2	Bri2-3uM	2343	1538.67	697.241	4.65164	3.05477	1.38426
11.2501	B4	8704	4	B	3uM	Bri2	Bri2-3uM	2192	1477.33	645.691	4.35185	2.933	1.28191
11.3334	B4	8644	4	B	3uM	Bri2	Bri2-3uM	2132	1509.67	544.643	4.23273	2.99719	1.0813
11.4168	B4	8522	4	B	3uM	Bri2	Bri2-3uM	2010	1447.33	503.562	3.99052	2.87344	0.999739
11.5001	B4	8720	4	B	3uM	Bri2	Bri2-3uM	2208	1630.67	500.21	4.38362	3.23742	0.993085
11.5834	B4	8578	4	B	3uM	Bri2	Bri2-3uM	2066	1446	546.915	4.1017	2.87079	1.08581
11.6668	B4	8636	4	B	3uM	Bri2	Bri2-3uM	2124	1450.67	597.439	4.21685	2.88006	1.18612
11.7501	B4	8610	4	B	3uM	Bri2	Bri2-3uM	2098	1453.33	560.108	4.16523	2.88535	1.112
11.8334	B4	8525	4	B	3uM	Bri2	Bri2-3uM	2013	1517.33	429.267	3.99648	3.01241	0.852239
11.9168	B4	8606	4	B	3uM	Bri2	Bri2-3uM	2094	1419.67	586.435	4.15729	2.81851	1.16427
12.0001	B4	8722	4	B	3uM	Bri2	Bri2-3uM	2210	1505.33	613.401	4.38759	2.98859	1.21781
12.0834	B4	8634	4	B	3uM	Bri2	Bri2-3uM	2122	1364.33	658.502	4.21288	2.70866	1.30735
12.1668	B4	8706	4	B	3uM	Bri2	Bri2-3uM	2194	1486.33	613.2	4.35582	2.95087	1.21741
12.2501	B4	8523	4	B	3uM	Bri2	Bri2-3uM	2011	1360	563.785	3.99251	2.70006	1.1193
12.3334	B4	8622	4	B	3uM	Bri2	Bri2-3uM	2110	1430.67	591.372	4.18906	2.84035	1.17407
12.4168	B4	8485	4	B	3uM	Bri2	Bri2-3uM	1973	1422	478.285	3.91707	2.82315	0.949557
12.5001	B4	8502	4	B	3uM	Bri2	Bri2-3uM	1990	1433.67	484.985	3.95082	2.84631	0.962857
12.5834	B4	8539	4	B	3uM	Bri2	Bri2-3uM	2027	1485	469.454	4.02427	2.94822	0.932023
12.6668	B4	8498	4	B	3uM	Bri2	Bri2-3uM	1986	1403.33	510.445	3.94288	2.78609	1.0134
12.7501	B4	8607	4	B	3uM	Bri2	Bri2-3uM	2095	1384	632.244	4.15928	2.7477	1.25522
12.8334	B4	8624	4	B	3uM	Bri2	Bri2-3uM	2112	1409.67	609.456	4.19303	2.79866	1.20997
12.9168	B4	8682	4	B	3uM	Bri2	Bri2-3uM	2170	1425.33	644.903	4.30818	2.82976	1.28035
13.0001	B4	8496	4	B	3uM	Bri2	Bri2-3uM	1984	1388	518.472	3.9389	2.75564	1.02934
13.0834	B4	8730	4	B	3uM	Bri2	Bri2-3uM	2218	1426	694.816	4.40347	2.83109	1.37944
13.1668	B4	8510	4	B	3uM	Bri2	Bri2-3uM	1998	1373.67	547.252	3.9667	2.72719	1.08648
13.2501	B4	8605	4	B	3uM	Bri2	Bri2-3uM	2093	1402.67	606.739	4.15531	2.78476	1.20458
13.3334	B4	8529	4	B	3uM	Bri2	Bri2-3uM	2017	1379.67	555.645	4.00442	2.7391	1.10314
13.4168	B4	8626	4	B	3uM	Bri2	Bri2-3uM	2114	1408	611.532	4.197	2.79535	1.2141
13.5001	B4	8683	4	B	3uM	Bri2	Bri2-3uM	2171	1434.67	638.461	4.31016	2.84829	1.26756
13.5834	B4	8478	4	B	3uM	Bri2	Bri2-3uM	1966	1334.67	555.641	3.90317	2.64976	1.10313
13.6668	B4	8652	4	B	3uM	Bri2	Bri2-3uM	2140	1390.33	649.523	4.24862	2.76028	1.28952
13.7501	B4	8526	4	B	3uM	Bri2	Bri2-3uM	2014	1320.33	601.841	3.99846	2.6213	1.19486
13.8334	B4	8590	4	B	3uM	Bri2	Bri2-3uM	2078	1307.67	675.263	4.12553	2.59616	1.34062
13.9168	B4	8502	4	B	3uM	Bri2	Bri2-3uM	1990	1344.33	559.303	3.95082	2.66895	1.1104
14.0001	B4	8427	4	B	3uM	Bri2	Bri2-3uM	1915	1360.67	480.073	3.80192	2.70138	0.953106
14.0834	B4	8414	4	B	3uM	Bri2	Bri2-3uM	1902	1252.67	565.322	3.77611	2.48696	1.12235
14.1668	B4	8509	4	B	3uM	Bri2	Bri2-3uM	1997	1369	547.617	3.96471	2.71792	1.0872
14.2501	B4	8452	4	B	3uM	Bri2	Bri2-3uM	1940	1296.33	563.072	3.85155	2.57366	1.11789
14.3334	B4	8382	4	B	3uM	Bri2	Bri2-3uM	1870	1210.33	571.813	3.71258	2.40292	1.13524
14.4168	B4	8685	4	B	3uM	Bri2	Bri2-3uM	2173	1373.67	696.081	4.31413	2.72719	1.38195
14.5001	B4	8602	4	B	3uM	Bri2	Bri2-3uM	2090	1287.33	696.458	4.14935	2.55579	1.3827
14.5834	B4	8456	4	B	3uM	Bri2	Bri2-3uM	1944	1309.67	558.647	3.85949	2.60013	1.1091
14.6668	B4	8499	4	B	3uM	Bri2	Bri2-3uM	1987	1346	557.325	3.94486	2.67226	1.10648
14.7501	B4	8589	4	B	3uM	Bri2	Bri2-3uM	2077	1384.67	600.75	4.12354	2.74903	1.19269
14.8334	B4	8424	4	B	3uM	Bri2	Bri2-3uM	1912	1302.67	536.181	3.79596	2.58623	1.0645
14.9168	B4	8407	4	B	3uM	Bri2	Bri2-3uM	1895	1272.67	539.346	3.76221	2.52667	1.07078
15.0001	B4	8469	4	B	3uM	Bri2	Bri2-3uM	1957	1252	612.393	3.8853	2.48564	1.2158
15.0834	B4	8423	4	B	3uM	Bri2	Bri2-3uM	1911	1206.67	609.981	3.79398	2.39564	1.21102
15.1668	B4	8322	4	B	3uM	Bri2	Bri2-3uM	1810	1248.67	489.344	3.59346	2.47902	0.971511
15.2501	B4	8542	4	B	3uM	Bri2	Bri2-3uM	2030	1303	634.111	4.03023	2.58689	1.25892
15.3334	B4	8444	4	B	3uM	Bri2	Bri2-3uM	1932	1322	531.342	3.83567	2.62461	1.05489
15.4168	B4	8485	4	B	3uM	Bri2	Bri2-3uM	1973	1217	656.26	3.91707	2.41615	1.3029
15.5001	B4	8522	4	B	3uM	Bri2	Bri2-3uM	2010	1274	641.119	3.99052	2.52932	1.27284
15.5834	B4	8211	4	B	3uM	Bri2	Bri2-3uM	1699	1205.67	438.786	3.37308	2.39365	0.871138
15.6668	B4	8351	4	B	3uM	Bri2	Bri2-3uM	1839	1234	524.308	3.65103	2.4499	1.04093
15.7501	B4	8510	4	B	3uM	Bri2	Bri2-3uM	1998	1303.67	601.37	3.9667	2.58822	1.19392
15.8334	B4	8536	4	B	3uM	Bri2	Bri2-3uM	2024	1250.33	670.017	4.01832	2.48233	1.33021
15.9168	B4	8439	4	B	3uM	Bri2	Bri2-3uM	1927	1261	582.573	3.82574	2.50351	1.1566
16.0001	B4	8354	4	B	3uM	Bri2	Bri2-3uM	1842	1247	516.247	3.65699	2.47571	1.02492
16.0834	B4	8235	4	B	3uM	Bri2	Bri2-3uM	1723	1159	490.694	3.42073	2.301	0.974193
16.1668	B4	8395	4	B	3uM	Bri2	Bri2-3uM	1883	1172.33	616.004	3.73839	2.32747	1.22297
16.2501	B4	8539	4	B	3uM	Bri2	Bri2-3uM	2027	1290.33	637.973	4.02427	2.56174	1.26659
16.3335	B4	8366	4	B	3uM	Bri2	Bri2-3uM	1854	1205	574.614	3.68081	2.39233	1.1408
16.4168	B4	8417	4	B	3uM	Bri2	Bri2-3uM	1905	1177	634.017	3.78206	2.33674	1.25874
16.5001	B4	8472	4	B	3uM	Bri2	Bri2-3uM	1960	1250.67	619.36	3.89126	2.48299	1.22964
16.5835	B4	8505	4	B	3uM	Bri2	Bri2-3uM	1993	1325.67	584.145	3.95677	2.63189	1.15972
16.6668	B4	8518	4	B	3uM	Bri2	Bri2-3uM	2006	1325.67	594.132	3.98258	2.63189	1.17955
16.7501	B4	8399	4	B	3uM	Bri2	Bri2-3uM	1887	1249.33	557.509	3.74633	2.48035	1.10684
16.8335	B4	8523	4	B	3uM	Bri2	Bri2-3uM	2011	1270.33	641.885	3.99251	2.52204	1.27436
16.9168	B4	8319	4	B	3uM	Bri2	Bri2-3uM	1807	1193.33	531.598	3.5875	2.36917	1.0554
17.0001	B4	8326	4	B	3uM	Bri2	Bri2-3uM	1814	1233	529.993	3.6014	2.44792	1.05221
17.0835	B4	8562	4	B	3uM	Bri2	Bri2-3uM	2050	1245.33	701.213	4.06994	2.4724	1.39214
17.1668	B4	8476	4	B	3uM	Bri2	Bri2-3uM	1964	1299.67	575.378	3.8992	2.58027	1.14232
17.2501	B4	8463	4	B	3uM	Bri2	Bri2-3uM	1951	1276.67	586.621	3.87339	2.53461	1.16464
17.3335	B4	8554	4	B	3uM	Bri2	Bri2-3uM	2042	1281	660.351	4.05405	2.54321	1.31102
17.4168	B4	8618	4	B	3uM	Bri2	Bri2-3uM	2106	1359.67	654.11	4.18112	2.69939	1.29863
17.5001	B4	8643	4	B	3uM	Bri2	Bri2-3uM	2131	1306.67	715.472	4.23075	2.59417	1.42045
17.5835	B4	8489	4	B	3uM	Bri2	Bri2-3uM	1977	1267	621.002	3.92501	2.51542	1.2329
17.6668	B4	8379	4	B	3uM	Bri2	Bri2-3uM	1867	1215.33	568.264	3.70662	2.41284	1.1282
17.7501	B4	8507	4	B	3uM	Bri2	Bri2-3uM	1995	1264.67	633.598	3.96074	2.51079	1.2579
17.8335	B4	8445	4	B	3uM	Bri2	Bri2-3uM	1933	1327	526.653	3.83765	2.63454	1.04558
17.9168	B4	8601	4	B	3uM	Bri2	Bri2-3uM	2089	1298	694.862	4.14736	2.57696	1.37953
18.0001	B4	8427	4	B	3uM	Bri2	Bri2-3uM	1915	1278.33	552.967	3.80192	2.53792	1.09782
18.0835	B4	8323	4	B	3uM	Bri2	Bri2-3uM	1811	1225.67	521.859	3.59544	2.43336	1.03607
18.1668	B4	8273	4	B	3uM	Bri2	Bri2-3uM	1761	1203.67	485.676	3.49617	2.38968	0.96423
18.2501	B4	8522	4	B	3uM	Bri2	Bri2-3uM	2010	1265.33	652.006	3.99052	2.51211	1.29445
18.3335	B4	8301	4	B	3uM	Bri2	Bri2-3uM	1789	1244.67	472.392	3.55176	2.47108	0.937857
18.4168	B4	8459	4	B	3uM	Bri2	Bri2-3uM	1947	1234	617.784	3.86545	2.4499	1.22651
18.5001	B4	8467	4	B	3uM	Bri2	Bri2-3uM	1955	1236.67	624.839	3.88133	2.4552	1.24052
18.5835	B4	8345	4	B	3uM	Bri2	Bri2-3uM	1833	1205.67	544.008	3.63912	2.39365	1.08004
18.6668	B4	8455	4	B	3uM	Bri2	Bri2-3uM	1943	1244.33	605.394	3.85751	2.47042	1.20191
18.7501	B4	8420	4	B	3uM	Bri2	Bri2-3uM	1908	1208	606.218	3.78802	2.39828	1.20355
18.8335	B4	8418	4	B	3uM	Bri2	Bri2-3uM	1906	1173.33	634.962	3.78405	2.32946	1.26061
18.9168	B4	8436	4	B	3uM	Bri2	Bri2-3uM	1924	1244	589.02	3.81978	2.46976	1.1694
19.0001	B4	8410	4	B	3uM	Bri2	Bri2-3uM	1898	1117.33	677.089	3.76817	2.21828	1.34425
19.0835	B4	8386	4	B	3uM	Bri2	Bri2-3uM	1874	1198.33	587.866	3.72052	2.37909	1.16711
19.1668	B4	8183	4	B	3uM	Bri2	Bri2-3uM	1671	1156.67	451.449	3.31749	2.29637	0.896278
19.2501	B4	8183	4	B	3uM	Bri2	Bri2-3uM	1671	1152.67	451.834	3.31749	2.28843	0.897043
19.3335	B4	8317	4	B	3uM	Bri2	Bri2-3uM	1805	1157.33	561.724	3.58353	2.29769	1.11521
19.4168	B4	8252	4	B	3uM	Bri2	Bri2-3uM	1740	1150.33	519.891	3.45448	2.2838	1.03216
19.5001	B4	8368	4	B	3uM	Bri2	Bri2-3uM	1856	1155.67	606.704	3.68478	2.29439	1.20451
19.5835	B4	8321	4	B	3uM	Bri2	Bri2-3uM	1809	1132.33	586.318	3.59147	2.24806	1.16404
19.6668	B4	8338	4	B	3uM	Bri2	Bri2-3uM	1826	1116.33	616.271	3.62522	2.2163	1.22351
19.7501	B4	8241	4	B	3uM	Bri2	Bri2-3uM	1729	1067.67	572.787	3.43264	2.11968	1.13717
19.8335	B4	8256	4	B	3uM	Bri2	Bri2-3uM	1744	1153	520.112	3.46242	2.28909	1.0326
19.9168	B4	8396	4	B	3uM	Bri2	Bri2-3uM	1884	1190	601.291	3.74037	2.36255	1.19376
20.0002	B4	8403	4	B	3uM	Bri2	Bri2-3uM	1891	1160	640.682	3.75427	2.30299	1.27197
20.0835	B4	8257	4	B	3uM	Bri2	Bri2-3uM	1745	1090.33	574.215	3.46441	2.16468	1.14001
20.1668	B4	8303	4	B	3uM	Bri2	Bri2-3uM	1791	1155.67	556.895	3.55573	2.29439	1.10562
20.2502	B4	8482	4	B	3uM	Bri2	Bri2-3uM	1970	1251	630.415	3.91111	2.48365	1.25158
20.3335	B4	8447	4	B	3uM	Bri2	Bri2-3uM	1935	1225.33	632.276	3.84162	2.4327	1.25528
20.4168	B4	8255	4	B	3uM	Bri2	Bri2-3uM	1743	1133	530.636	3.46044	2.24938	1.05349
20.5002	B4	8369	4	B	3uM	Bri2	Bri2-3uM	1857	1091.67	662.799	3.68677	2.16732	1.31588
20.5835	B4	8266	4	B	3uM	Bri2	Bri2-3uM	1754	1152.67	521.234	3.48228	2.28843	1.03482
20.6668	B4	8242	4	B	3uM	Bri2	Bri2-3uM	1730	1088	556.032	3.43463	2.16004	1.10391
20.7502	B4	8285	4	B	3uM	Bri2	Bri2-3uM	1773	1160	531.993	3.52	2.30299	1.05619
20.8335	B4	8178	4	B	3uM	Bri2	Bri2-3uM	1666	1075.67	511.314	3.30757	2.13556	1.01513
20.9168	B4	8294	4	B	3uM	Bri2	Bri2-3uM	1782	1167	534.379	3.53787	2.31689	1.06092
21.0002	B4	8176	4	B	3uM	Bri2	Bri2-3uM	1664	1029.33	561.745	3.3036	2.04357	1.11525
21.0835	B4	8051	4	B	3uM	Bri2	Bri2-3uM	1539	987.333	477.948	3.05543	1.96019	0.948887
21.1668	B4	8237	4	B	3uM	Bri2	Bri2-3uM	1725	1118	527.393	3.4247	2.2196	1.04705
21.2502	B4	8309	4	B	3uM	Bri2	Bri2-3uM	1797	1087.33	620.102	3.56765	2.15872	1.23111
21.3335	B4	8288	4	B	3uM	Bri2	Bri2-3uM	1776	1082.67	607.452	3.52595	2.14946	1.20599
21.4168	B4	8217	4	B	3uM	Bri2	Bri2-3uM	1705	1118.67	509.237	3.385	2.22093	1.01101
21.5002	B4	8469	4	B	3uM	Bri2	Bri2-3uM	1957	1154	703.226	3.8853	2.29108	1.39614
21.5835	B4	8233	4	B	3uM	Bri2	Bri2-3uM	1721	1070.33	579.909	3.41676	2.12497	1.15131
21.6668	B4	8282	4	B	3uM	Bri2	Bri2-3uM	1770	1092.33	599.322	3.51404	2.16865	1.18985
0	B5	9576	5	B	1.5uM	Bri2	Bri2-1.5uM	3064	3311	312.271	6.58401	7.11477	0.671016
0.0833333	B5	8804	5	B	1.5uM	Bri2	Bri2-1.5uM	2292	2497.33	277.471	4.92511	5.36634	0.596238
0.166667	B5	8452	5	B	1.5uM	Bri2	Bri2-1.5uM	1940	2038.67	111.096	4.16873	4.38074	0.238726
0.25	B5	8153	5	B	1.5uM	Bri2	Bri2-1.5uM	1641	1644	40.5832	3.52623	3.53267	0.0872064
0.333333	B5	7942	5	B	1.5uM	Bri2	Bri2-1.5uM	1430	1517.67	89.03	3.07282	3.2612	0.19131
0.416667	B5	7768	5	B	1.5uM	Bri2	Bri2-1.5uM	1256	1381.67	111.339	2.69893	2.96896	0.239248
0.5	B5	7907	5	B	1.5uM	Bri2	Bri2-1.5uM	1395	1393.33	119.509	2.99761	2.99403	0.256804
0.583333	B5	7919	5	B	1.5uM	Bri2	Bri2-1.5uM	1407	1386.67	66.8606	3.0234	2.97971	0.143672
0.666667	B5	7728	5	B	1.5uM	Bri2	Bri2-1.5uM	1216	1238.33	82.7909	2.61297	2.66097	0.177903
0.75	B5	7807	5	B	1.5uM	Bri2	Bri2-1.5uM	1295	1289.33	116.603	2.78273	2.77056	0.25056
0.833333	B5	7593	5	B	1.5uM	Bri2	Bri2-1.5uM	1081	1136.67	72.7622	2.32288	2.4425	0.156353
0.916667	B5	7581	5	B	1.5uM	Bri2	Bri2-1.5uM	1069	1169	115.222	2.2971	2.51198	0.247591
1.00003	B5	7760	5	B	1.5uM	Bri2	Bri2-1.5uM	1248	1076.67	194.014	2.68174	2.31357	0.416902
1.08336	B5	7553	5	B	1.5uM	Bri2	Bri2-1.5uM	1041	1141	116.55	2.23693	2.45181	0.250447
1.16669	B5	7710	5	B	1.5uM	Bri2	Bri2-1.5uM	1198	1197.67	19.5021	2.5743	2.57358	0.0419067
1.25	B5	7502	5	B	1.5uM	Bri2	Bri2-1.5uM	990	1071.67	86.9042	2.12734	2.30283	0.186742
1.33336	B5	7461	5	B	1.5uM	Bri2	Bri2-1.5uM	949	989	56	2.03924	2.12519	0.120334
1.41669	B5	7641	5	B	1.5uM	Bri2	Bri2-1.5uM	1129	1161	86.5563	2.42603	2.49479	0.185995
1.50003	B5	7634	5	B	1.5uM	Bri2	Bri2-1.5uM	1122	1163.33	42.0159	2.41098	2.4998	0.0902849
1.58336	B5	7620	5	B	1.5uM	Bri2	Bri2-1.5uM	1108	1160	45.0444	2.3809	2.49264	0.0967927
1.66669	B5	7608	5	B	1.5uM	Bri2	Bri2-1.5uM	1096	1020.33	99.2186	2.35512	2.19252	0.213204
1.75	B5	7610	5	B	1.5uM	Bri2	Bri2-1.5uM	1098	1119.33	25.1064	2.35941	2.40525	0.0539494
1.83336	B5	7789	5	B	1.5uM	Bri2	Bri2-1.5uM	1277	1155.33	141.536	2.74405	2.48261	0.304136
1.91669	B5	7387	5	B	1.5uM	Bri2	Bri2-1.5uM	875	972.333	87.3747	1.88022	2.08938	0.187753
2.00003	B5	7683	5	B	1.5uM	Bri2	Bri2-1.5uM	1171	1103	100.145	2.51628	2.37016	0.215194
2.08336	B5	7561	5	B	1.5uM	Bri2	Bri2-1.5uM	1049	1195.67	128.582	2.25412	2.56928	0.276301
2.16669	B5	7563	5	B	1.5uM	Bri2	Bri2-1.5uM	1051	1065.67	32.5781	2.25842	2.28993	0.0700048
2.25003	B5	7569	5	B	1.5uM	Bri2	Bri2-1.5uM	1057	1078.67	132.832	2.27131	2.31787	0.285433
2.33336	B5	7556	5	B	1.5uM	Bri2	Bri2-1.5uM	1044	1073.33	25.482	2.24338	2.30641	0.0547565
2.41669	B5	7464	5	B	1.5uM	Bri2	Bri2-1.5uM	952	1078	157.086	2.04568	2.31644	0.337551
2.50003	B5	7583	5	B	1.5uM	Bri2	Bri2-1.5uM	1071	1082.33	105.458	2.30139	2.32575	0.226611
2.58336	B5	7565	5	B	1.5uM	Bri2	Bri2-1.5uM	1053	1108.33	98.4496	2.26272	2.38162	0.211551
2.66669	B5	7576	5	B	1.5uM	Bri2	Bri2-1.5uM	1064	1120.33	67.3968	2.28635	2.4074	0.144824
2.75003	B5	7692	5	B	1.5uM	Bri2	Bri2-1.5uM	1180	1098.33	80.5254	2.53562	2.36013	0.173035
2.83336	B5	7546	5	B	1.5uM	Bri2	Bri2-1.5uM	1034	1084.67	50.0133	2.22189	2.33076	0.10747
2.91669	B5	7593	5	B	1.5uM	Bri2	Bri2-1.5uM	1081	1128.67	46.0905	2.32288	2.42531	0.0990405
3.00003	B5	7567	5	B	1.5uM	Bri2	Bri2-1.5uM	1055	1116.67	128.157	2.26701	2.39952	0.275388
3.08336	B5	7635	5	B	1.5uM	Bri2	Bri2-1.5uM	1123	1099.67	116.762	2.41313	2.36299	0.250901
3.16669	B5	7662	5	B	1.5uM	Bri2	Bri2-1.5uM	1150	1069	124.205	2.47115	2.2971	0.266896
3.25003	B5	7457	5	B	1.5uM	Bri2	Bri2-1.5uM	945	948.333	61.0683	2.03064	2.03781	0.131225
3.33336	B5	7523	5	B	1.5uM	Bri2	Bri2-1.5uM	1011	1009.67	34.0196	2.17246	2.1696	0.0731023
3.41669	B5	7597	5	B	1.5uM	Bri2	Bri2-1.5uM	1085	1037.67	50.797	2.33148	2.22977	0.109154
3.50003	B5	7453	5	B	1.5uM	Bri2	Bri2-1.5uM	941	987	141.715	2.02205	2.12089	0.30452
3.58336	B5	7524	5	B	1.5uM	Bri2	Bri2-1.5uM	1012	1056	57.4543	2.17461	2.26916	0.123459
3.66669	B5	7586	5	B	1.5uM	Bri2	Bri2-1.5uM	1074	1009.33	57.0731	2.30784	2.16888	0.12264
3.75003	B5	7622	5	B	1.5uM	Bri2	Bri2-1.5uM	1110	1095	67.7569	2.3852	2.35297	0.145598
3.83336	B5	7565	5	B	1.5uM	Bri2	Bri2-1.5uM	1053	976	71.0422	2.26272	2.09726	0.152658
3.91669	B5	7517	5	B	1.5uM	Bri2	Bri2-1.5uM	1005	1008.33	34.1223	2.15957	2.16673	0.073323
4.00003	B5	7443	5	B	1.5uM	Bri2	Bri2-1.5uM	931	925.667	87.1225	2.00056	1.9891	0.187211
4.08336	B5	7459	5	B	1.5uM	Bri2	Bri2-1.5uM	947	1025.33	91.566	2.03494	2.20326	0.19676
4.16669	B5	7490	5	B	1.5uM	Bri2	Bri2-1.5uM	978	1056.67	69.5509	2.10155	2.27059	0.149453
4.25003	B5	7457	5	B	1.5uM	Bri2	Bri2-1.5uM	945	1004	54.0093	2.03064	2.15742	0.116057
4.33336	B5	7582	5	B	1.5uM	Bri2	Bri2-1.5uM	1070	1027.33	101.002	2.29925	2.20756	0.217035
4.41669	B5	7489	5	B	1.5uM	Bri2	Bri2-1.5uM	977	1024.33	136.31	2.0994	2.20112	0.292906
4.50003	B5	7533	5	B	1.5uM	Bri2	Bri2-1.5uM	1021	1108.67	90.633	2.19395	2.38233	0.194755
4.58336	B5	7530	5	B	1.5uM	Bri2	Bri2-1.5uM	1018	1079.33	75.7452	2.18751	2.3193	0.162763
4.66672	B5	7377	5	B	1.5uM	Bri2	Bri2-1.5uM	865	973.667	94.2408	1.85874	2.09224	0.202507
4.75003	B5	7521	5	B	1.5uM	Bri2	Bri2-1.5uM	1009	1013.33	96.5729	2.16817	2.17748	0.207519
4.83336	B5	7454	5	B	1.5uM	Bri2	Bri2-1.5uM	942	1044.67	150.154	2.0242	2.24481	0.322656
4.91669	B5	7497	5	B	1.5uM	Bri2	Bri2-1.5uM	985	939.667	41.0528	2.1166	2.01918	0.0882154
5.00006	B5	7479	5	B	1.5uM	Bri2	Bri2-1.5uM	967	979	31.749	2.07792	2.1037	0.0682232
5.08336	B5	7501	5	B	1.5uM	Bri2	Bri2-1.5uM	989	948	79.8311	2.12519	2.03709	0.171543
5.16672	B5	7582	5	B	1.5uM	Bri2	Bri2-1.5uM	1070	959.667	211.335	2.29925	2.06216	0.454122
5.25006	B5	7450	5	B	1.5uM	Bri2	Bri2-1.5uM	938	971.333	84.1091	2.0156	2.08723	0.180736
5.33339	B5	7427	5	B	1.5uM	Bri2	Bri2-1.5uM	915	920.333	65.1639	1.96618	1.97764	0.140026
5.41672	B5	7441	5	B	1.5uM	Bri2	Bri2-1.5uM	929	995	58.2065	1.99626	2.13808	0.125076
5.50006	B5	7357	5	B	1.5uM	Bri2	Bri2-1.5uM	845	989	141.566	1.81576	2.12519	0.304201
5.58339	B5	7436	5	B	1.5uM	Bri2	Bri2-1.5uM	924	886.667	35.2326	1.98552	1.90529	0.0757087
5.66672	B5	7343	5	B	1.5uM	Bri2	Bri2-1.5uM	831	921.333	86.3269	1.78568	1.97979	0.185502
5.75006	B5	7337	5	B	1.5uM	Bri2	Bri2-1.5uM	825	888.333	66.1614	1.77278	1.90888	0.142169
5.83339	B5	7269	5	B	1.5uM	Bri2	Bri2-1.5uM	757	911	249.616	1.62666	1.95758	0.536381
5.91672	B5	7302	5	B	1.5uM	Bri2	Bri2-1.5uM	790	874.333	76.7224	1.69757	1.87879	0.164863
6.00006	B5	7434	5	B	1.5uM	Bri2	Bri2-1.5uM	922	966	68.5638	1.98122	2.07577	0.147332
6.08339	B5	7450	5	B	1.5uM	Bri2	Bri2-1.5uM	938	932	8.7178	2.0156	2.00271	0.018733
6.16672	B5	7568	5	B	1.5uM	Bri2	Bri2-1.5uM	1056	959.667	94.0868	2.26916	2.06216	0.202176
6.25006	B5	7294	5	B	1.5uM	Bri2	Bri2-1.5uM	782	926.667	145.507	1.68038	1.99125	0.31267
6.33339	B5	7563	5	B	1.5uM	Bri2	Bri2-1.5uM	1051	961	80.2247	2.25842	2.06502	0.172389
6.41672	B5	7309	5	B	1.5uM	Bri2	Bri2-1.5uM	797	922.333	110.555	1.71262	1.98194	0.237563
6.50006	B5	7507	5	B	1.5uM	Bri2	Bri2-1.5uM	995	963	33.0454	2.13808	2.06932	0.0710089
6.58339	B5	7474	5	B	1.5uM	Bri2	Bri2-1.5uM	962	963	24.5153	2.06717	2.06932	0.0526792
6.66672	B5	7415	5	B	1.5uM	Bri2	Bri2-1.5uM	903	972	155.445	1.94039	2.08866	0.334024
6.75006	B5	7460	5	B	1.5uM	Bri2	Bri2-1.5uM	948	921.667	23.7136	2.03709	1.9805	0.0509564
6.83339	B5	7421	5	B	1.5uM	Bri2	Bri2-1.5uM	909	924	36.8646	1.95328	1.98552	0.0792157
6.91672	B5	7402	5	B	1.5uM	Bri2	Bri2-1.5uM	890	886.667	80.0521	1.91246	1.90529	0.172018
7.00006	B5	7407	5	B	1.5uM	Bri2	Bri2-1.5uM	895	889	81.1665	1.9232	1.91031	0.174413
7.08339	B5	7555	5	B	1.5uM	Bri2	Bri2-1.5uM	1043	931.667	107.705	2.24123	2.00199	0.231439
7.16672	B5	7236	5	B	1.5uM	Bri2	Bri2-1.5uM	724	850.667	114.269	1.55575	1.82794	0.245544
7.25006	B5	7424	5	B	1.5uM	Bri2	Bri2-1.5uM	912	852.667	62.1718	1.95973	1.83223	0.133597
7.33339	B5	7243	5	B	1.5uM	Bri2	Bri2-1.5uM	731	888	150.063	1.57079	1.90816	0.32246
7.41672	B5	7338	5	B	1.5uM	Bri2	Bri2-1.5uM	826	906.667	171.841	1.77493	1.94827	0.369257
7.50006	B5	7316	5	B	1.5uM	Bri2	Bri2-1.5uM	804	809.667	89.6344	1.72766	1.73983	0.192609
7.58339	B5	7420	5	B	1.5uM	Bri2	Bri2-1.5uM	908	870.667	44.1059	1.95114	1.87091	0.0947761
7.66672	B5	7335	5	B	1.5uM	Bri2	Bri2-1.5uM	823	864.333	115.678	1.76849	1.8573	0.248571
7.75006	B5	7441	5	B	1.5uM	Bri2	Bri2-1.5uM	929	832.667	91.0622	1.99626	1.78926	0.195677
7.83339	B5	7371	5	B	1.5uM	Bri2	Bri2-1.5uM	859	928.667	63.7207	1.84584	1.99554	0.136925
7.91672	B5	7378	5	B	1.5uM	Bri2	Bri2-1.5uM	866	891.667	81.5864	1.86088	1.91604	0.175315
8.00006	B5	7356	5	B	1.5uM	Bri2	Bri2-1.5uM	844	853.333	35.9212	1.81361	1.83367	0.0771885
8.08339	B5	7336	5	B	1.5uM	Bri2	Bri2-1.5uM	824	901.333	84.1804	1.77063	1.93681	0.180889
8.16672	B5	7276	5	B	1.5uM	Bri2	Bri2-1.5uM	764	781.333	59.911	1.6417	1.67895	0.128739
8.25008	B5	7381	5	B	1.5uM	Bri2	Bri2-1.5uM	869	854.333	115.699	1.86733	1.83582	0.248618
8.33342	B5	7273	5	B	1.5uM	Bri2	Bri2-1.5uM	761	848.667	98.9764	1.63526	1.82364	0.212683
8.41672	B5	7296	5	B	1.5uM	Bri2	Bri2-1.5uM	784	832.667	74.144	1.68468	1.78926	0.159323
8.50008	B5	7575	5	B	1.5uM	Bri2	Bri2-1.5uM	1063	850.667	186.565	2.2842	1.82794	0.400895
8.58339	B5	7398	5	B	1.5uM	Bri2	Bri2-1.5uM	886	872	64.1561	1.90386	1.87378	0.13786
8.66675	B5	7366	5	B	1.5uM	Bri2	Bri2-1.5uM	854	786.333	77.3585	1.8351	1.68969	0.16623
8.75006	B5	7339	5	B	1.5uM	Bri2	Bri2-1.5uM	827	863.667	106.829	1.77708	1.85587	0.229556
8.83342	B5	7367	5	B	1.5uM	Bri2	Bri2-1.5uM	855	721	148.091	1.83725	1.5493	0.318222
8.91675	B5	7248	5	B	1.5uM	Bri2	Bri2-1.5uM	736	786	67.6683	1.58154	1.68898	0.145408
9.00008	B5	7299	5	B	1.5uM	Bri2	Bri2-1.5uM	787	801.667	104.773	1.69113	1.72264	0.225139
9.08342	B5	7457	5	B	1.5uM	Bri2	Bri2-1.5uM	945	834.333	100.729	2.03064	1.79284	0.216449
9.16675	B5	7398	5	B	1.5uM	Bri2	Bri2-1.5uM	886	876.333	41.3562	1.90386	1.88309	0.0888673
9.25008	B5	7296	5	B	1.5uM	Bri2	Bri2-1.5uM	784	848.333	55.7345	1.68468	1.82292	0.119764
9.33342	B5	7430	5	B	1.5uM	Bri2	Bri2-1.5uM	918	798.333	106.491	1.97262	1.71548	0.228831
9.41675	B5	7495	5	B	1.5uM	Bri2	Bri2-1.5uM	983	856.333	116.423	2.1123	1.84011	0.250173
9.50008	B5	7425	5	B	1.5uM	Bri2	Bri2-1.5uM	913	868	107.791	1.96188	1.86518	0.231625
9.58342	B5	7329	5	B	1.5uM	Bri2	Bri2-1.5uM	817	815.333	110.509	1.75559	1.75201	0.237466
9.66675	B5	7262	5	B	1.5uM	Bri2	Bri2-1.5uM	750	810.333	88.5569	1.61162	1.74127	0.190294
9.75008	B5	7337	5	B	1.5uM	Bri2	Bri2-1.5uM	825	751.333	77.2161	1.77278	1.61449	0.165924
9.83342	B5	7541	5	B	1.5uM	Bri2	Bri2-1.5uM	1029	895.333	116.07	2.21114	1.92392	0.249415
9.91675	B5	7245	5	B	1.5uM	Bri2	Bri2-1.5uM	733	779	44.1362	1.57509	1.67394	0.094841
10.0001	B5	7400	5	B	1.5uM	Bri2	Bri2-1.5uM	888	842	101.173	1.90816	1.80931	0.217404
10.0834	B5	7246	5	B	1.5uM	Bri2	Bri2-1.5uM	734	780.333	58.4494	1.57724	1.6768	0.125598
10.1668	B5	7308	5	B	1.5uM	Bri2	Bri2-1.5uM	796	798	14.1067	1.71047	1.71476	0.0303129
10.2501	B5	7199	5	B	1.5uM	Bri2	Bri2-1.5uM	687	787	120.648	1.47624	1.69113	0.259252
10.3334	B5	7425	5	B	1.5uM	Bri2	Bri2-1.5uM	913	890.333	50.0133	1.96188	1.91317	0.10747
10.4168	B5	7410	5	B	1.5uM	Bri2	Bri2-1.5uM	898	826	68.7677	1.92965	1.77493	0.14777
10.5001	B5	7306	5	B	1.5uM	Bri2	Bri2-1.5uM	794	831	54.0278	1.70617	1.78568	0.116096
10.5834	B5	7389	5	B	1.5uM	Bri2	Bri2-1.5uM	877	843	49.6689	1.88452	1.81146	0.10673
10.6668	B5	7161	5	B	1.5uM	Bri2	Bri2-1.5uM	649	730.667	70.7272	1.39459	1.57008	0.151981
10.7501	B5	7311	5	B	1.5uM	Bri2	Bri2-1.5uM	799	770.333	46.2313	1.71691	1.65531	0.0993431
10.8334	B5	7255	5	B	1.5uM	Bri2	Bri2-1.5uM	743	787.667	48.346	1.59658	1.69256	0.103887
10.9168	B5	7337	5	B	1.5uM	Bri2	Bri2-1.5uM	825	832.333	17.2143	1.77278	1.78854	0.0369906
11.0001	B5	7287	5	B	1.5uM	Bri2	Bri2-1.5uM	775	810.667	30.9246	1.66534	1.74198	0.0664517
11.0834	B5	7168	5	B	1.5uM	Bri2	Bri2-1.5uM	656	755	93.984	1.40963	1.62236	0.201956
11.1668	B5	7232	5	B	1.5uM	Bri2	Bri2-1.5uM	720	751	105.958	1.54716	1.61377	0.227685
11.2501	B5	7256	5	B	1.5uM	Bri2	Bri2-1.5uM	744	778.667	68.8864	1.59873	1.67322	0.148025
11.3334	B5	7234	5	B	1.5uM	Bri2	Bri2-1.5uM	722	751.333	61.4925	1.55145	1.61449	0.132137
11.4168	B5	7221	5	B	1.5uM	Bri2	Bri2-1.5uM	709	687.667	88.9401	1.52352	1.47768	0.191117
11.5001	B5	7199	5	B	1.5uM	Bri2	Bri2-1.5uM	687	731	43.0349	1.47624	1.57079	0.0924745
11.5834	B5	7351	5	B	1.5uM	Bri2	Bri2-1.5uM	839	818	45.31	1.80287	1.75774	0.0973635
11.6668	B5	7159	5	B	1.5uM	Bri2	Bri2-1.5uM	647	764.333	101.692	1.39029	1.64242	0.218519
11.7501	B5	7153	5	B	1.5uM	Bri2	Bri2-1.5uM	641	804.667	173.177	1.3774	1.72909	0.372128
11.8334	B5	7238	5	B	1.5uM	Bri2	Bri2-1.5uM	726	726.667	37.0045	1.56005	1.56148	0.0795163
11.9168	B5	7172	5	B	1.5uM	Bri2	Bri2-1.5uM	660	717	52.7162	1.41823	1.54071	0.113278
12.0001	B5	7226	5	B	1.5uM	Bri2	Bri2-1.5uM	714	729.667	46.5224	1.53426	1.56793	0.0999686
12.0834	B5	7281	5	B	1.5uM	Bri2	Bri2-1.5uM	769	789	22.9129	1.65245	1.69543	0.0492358
12.1668	B5	7235	5	B	1.5uM	Bri2	Bri2-1.5uM	723	724	37.51	1.5536	1.55575	0.0806025
12.2501	B5	7309	5	B	1.5uM	Bri2	Bri2-1.5uM	797	775.333	104.203	1.71262	1.66606	0.223915
12.3334	B5	7082	5	B	1.5uM	Bri2	Bri2-1.5uM	570	652.333	84.0496	1.22483	1.40175	0.180608
12.4168	B5	7256	5	B	1.5uM	Bri2	Bri2-1.5uM	744	712.667	27.5923	1.59873	1.5314	0.059291
12.5001	B5	7194	5	B	1.5uM	Bri2	Bri2-1.5uM	682	750	81.9573	1.4655	1.61162	0.176112
12.5834	B5	7177	5	B	1.5uM	Bri2	Bri2-1.5uM	665	683	82.4864	1.42897	1.46765	0.177249
12.6668	B5	7138	5	B	1.5uM	Bri2	Bri2-1.5uM	626	638.333	27.6466	1.34517	1.37167	0.0594077
12.7501	B5	7350	5	B	1.5uM	Bri2	Bri2-1.5uM	838	719.667	134.106	1.80072	1.54644	0.28817
12.8334	B5	7164	5	B	1.5uM	Bri2	Bri2-1.5uM	652	733	76.896	1.40104	1.57509	0.165236
12.9168	B5	7017	5	B	1.5uM	Bri2	Bri2-1.5uM	505	559.333	51.7333	1.08516	1.20191	0.111166
13.0001	B5	7221	5	B	1.5uM	Bri2	Bri2-1.5uM	709	691.333	35.019	1.52352	1.48556	0.0752499
13.0834	B5	7196	5	B	1.5uM	Bri2	Bri2-1.5uM	684	704.667	67.4191	1.4698	1.51421	0.144872
13.1668	B5	7096	5	B	1.5uM	Bri2	Bri2-1.5uM	584	711	152.404	1.25492	1.52782	0.32749
13.2501	B5	7178	5	B	1.5uM	Bri2	Bri2-1.5uM	666	708	74.4849	1.43112	1.52137	0.160055
13.3334	B5	7161	5	B	1.5uM	Bri2	Bri2-1.5uM	649	658	33.4215	1.39459	1.41393	0.0718172
13.4168	B5	7191	5	B	1.5uM	Bri2	Bri2-1.5uM	679	767	90.6035	1.45905	1.64815	0.194691
13.5001	B5	7169	5	B	1.5uM	Bri2	Bri2-1.5uM	657	698	79.8311	1.41178	1.49988	0.171543
13.5834	B5	7235	5	B	1.5uM	Bri2	Bri2-1.5uM	723	692.667	34.5881	1.5536	1.48842	0.0743238
13.6668	B5	7174	5	B	1.5uM	Bri2	Bri2-1.5uM	662	648	51.449	1.42252	1.39244	0.110555
13.7501	B5	7016	5	B	1.5uM	Bri2	Bri2-1.5uM	504	644.667	132.455	1.08301	1.38528	0.284623
13.8334	B5	6998	5	B	1.5uM	Bri2	Bri2-1.5uM	486	574	140.471	1.04433	1.23343	0.301847
13.9168	B5	7028	5	B	1.5uM	Bri2	Bri2-1.5uM	516	543.667	25.4231	1.1088	1.16825	0.0546298
14.0001	B5	6970	5	B	1.5uM	Bri2	Bri2-1.5uM	458	621	159.615	0.984163	1.33442	0.342986
14.0834	B5	7116	5	B	1.5uM	Bri2	Bri2-1.5uM	604	633	44.3058	1.29789	1.36021	0.0952054
14.1668	B5	7125	5	B	1.5uM	Bri2	Bri2-1.5uM	613	592.667	41.4287	1.31723	1.27354	0.089023
14.2501	B5	7015	5	B	1.5uM	Bri2	Bri2-1.5uM	503	625.333	112.722	1.08086	1.34373	0.242221
14.3334	B5	7280	5	B	1.5uM	Bri2	Bri2-1.5uM	768	627	122.748	1.6503	1.34732	0.263764
14.4168	B5	7041	5	B	1.5uM	Bri2	Bri2-1.5uM	529	594.667	139.608	1.13673	1.27784	0.299993
14.5001	B5	6988	5	B	1.5uM	Bri2	Bri2-1.5uM	476	590	118.203	1.02284	1.26781	0.253998
14.5834	B5	7071	5	B	1.5uM	Bri2	Bri2-1.5uM	559	560.667	3.78594	1.20119	1.20478	0.00813533
14.6668	B5	6970	5	B	1.5uM	Bri2	Bri2-1.5uM	458	507.667	48.0867	0.984163	1.09089	0.10333
14.7501	B5	6964	5	B	1.5uM	Bri2	Bri2-1.5uM	452	505.333	74.9289	0.97127	1.08587	0.161009
14.8334	B5	7093	5	B	1.5uM	Bri2	Bri2-1.5uM	581	600.333	20.0333	1.24847	1.29001	0.0430481
14.9168	B5	7202	5	B	1.5uM	Bri2	Bri2-1.5uM	690	627.667	60.5833	1.48269	1.34875	0.130183
15.0001	B5	7074	5	B	1.5uM	Bri2	Bri2-1.5uM	562	616.667	98.1699	1.20764	1.32511	0.21095
15.0834	B5	6946	5	B	1.5uM	Bri2	Bri2-1.5uM	434	524	122.882	0.932591	1.12599	0.264052
15.1668	B5	7128	5	B	1.5uM	Bri2	Bri2-1.5uM	616	577.333	66.1085	1.32368	1.24059	0.142056
15.2501	B5	7237	5	B	1.5uM	Bri2	Bri2-1.5uM	725	618	99.965	1.5579	1.32798	0.214808
15.3334	B5	7104	5	B	1.5uM	Bri2	Bri2-1.5uM	592	613.667	22.5462	1.27211	1.31866	0.048448
15.4168	B5	7037	5	B	1.5uM	Bri2	Bri2-1.5uM	525	526.333	28.0238	1.12813	1.131	0.0602183
15.5001	B5	6971	5	B	1.5uM	Bri2	Bri2-1.5uM	459	581	116.465	0.986312	1.24847	0.250262
15.5834	B5	6956	5	B	1.5uM	Bri2	Bri2-1.5uM	444	497	102.367	0.95408	1.06797	0.219969
15.6668	B5	7011	5	B	1.5uM	Bri2	Bri2-1.5uM	499	491.333	90.7432	1.07227	1.05579	0.194992
15.7501	B5	7112	5	B	1.5uM	Bri2	Bri2-1.5uM	600	549	91.8205	1.2893	1.17971	0.197306
15.8334	B5	6940	5	B	1.5uM	Bri2	Bri2-1.5uM	428	519.333	102.378	0.919698	1.11596	0.219994
15.9168	B5	7025	5	B	1.5uM	Bri2	Bri2-1.5uM	513	533.667	23.3524	1.10235	1.14676	0.0501802
16.0001	B5	7063	5	B	1.5uM	Bri2	Bri2-1.5uM	551	614.333	125.608	1.184	1.3201	0.26991
16.0834	B5	6975	5	B	1.5uM	Bri2	Bri2-1.5uM	463	521	56.107	0.994907	1.11954	0.120564
16.1668	B5	6980	5	B	1.5uM	Bri2	Bri2-1.5uM	468	478.333	94.9228	1.00565	1.02786	0.203973
16.2501	B5	7075	5	B	1.5uM	Bri2	Bri2-1.5uM	563	549.667	68.9734	1.20979	1.18114	0.148212
16.3335	B5	6824	5	B	1.5uM	Bri2	Bri2-1.5uM	312	415.667	145.5	0.670434	0.893196	0.312655
16.4168	B5	7088	5	B	1.5uM	Bri2	Bri2-1.5uM	576	650.667	79.3557	1.23772	1.39817	0.170522
16.5001	B5	7079	5	B	1.5uM	Bri2	Bri2-1.5uM	567	510.667	82.4763	1.21839	1.09733	0.177227
16.5835	B5	6974	5	B	1.5uM	Bri2	Bri2-1.5uM	462	505.667	54.6839	0.992758	1.08659	0.117506
16.6668	B5	7005	5	B	1.5uM	Bri2	Bri2-1.5uM	493	531.333	71.6543	1.05937	1.14174	0.153973
16.7501	B5	7018	5	B	1.5uM	Bri2	Bri2-1.5uM	506	509.333	5.7735	1.08731	1.09447	0.0124063
16.8335	B5	6935	5	B	1.5uM	Bri2	Bri2-1.5uM	423	440.333	23.4379	0.908954	0.946201	0.0503639
16.9168	B5	7162	5	B	1.5uM	Bri2	Bri2-1.5uM	650	587.333	79.4313	1.39674	1.26208	0.170684
17.0001	B5	7053	5	B	1.5uM	Bri2	Bri2-1.5uM	541	540	22.5167	1.16252	1.16037	0.0483844
17.0835	B5	7137	5	B	1.5uM	Bri2	Bri2-1.5uM	625	580.333	74.7819	1.34302	1.24704	0.160693
17.1668	B5	7154	5	B	1.5uM	Bri2	Bri2-1.5uM	642	628	66.1211	1.37955	1.34946	0.142083
17.2501	B5	6986	5	B	1.5uM	Bri2	Bri2-1.5uM	474	492.667	24.1937	1.01854	1.05866	0.051988
17.3335	B5	6931	5	B	1.5uM	Bri2	Bri2-1.5uM	419	506.333	101.041	0.900359	1.08802	0.21712
17.4168	B5	7090	5	B	1.5uM	Bri2	Bri2-1.5uM	578	514.333	97.5722	1.24202	1.10521	0.209666
17.5001	B5	6964	5	B	1.5uM	Bri2	Bri2-1.5uM	452	582.667	113.178	0.97127	1.25205	0.243201
17.5835	B5	7179	5	B	1.5uM	Bri2	Bri2-1.5uM	667	580.333	86.0078	1.43327	1.24704	0.184816
17.6668	B5	7008	5	B	1.5uM	Bri2	Bri2-1.5uM	496	564.333	85.3483	1.06582	1.21266	0.183399
17.7501	B5	7095	5	B	1.5uM	Bri2	Bri2-1.5uM	583	564.333	16.9214	1.25277	1.21266	0.0363611
17.8335	B5	7005	5	B	1.5uM	Bri2	Bri2-1.5uM	493	473	17.3494	1.05937	1.0164	0.0372808
17.9168	B5	7033	5	B	1.5uM	Bri2	Bri2-1.5uM	521	543	31.4325	1.11954	1.16681	0.067543
18.0001	B5	7038	5	B	1.5uM	Bri2	Bri2-1.5uM	526	521.333	59.1383	1.13028	1.12026	0.127078
18.0835	B5	6966	5	B	1.5uM	Bri2	Bri2-1.5uM	454	514	115.365	0.975568	1.1045	0.247899
18.1668	B5	7045	5	B	1.5uM	Bri2	Bri2-1.5uM	533	578.667	42.1228	1.14533	1.24346	0.0905147
18.2501	B5	7055	5	B	1.5uM	Bri2	Bri2-1.5uM	543	604.667	53.5942	1.16681	1.29932	0.115165
18.3335	B5	7184	5	B	1.5uM	Bri2	Bri2-1.5uM	672	583.667	77.3585	1.44401	1.2542	0.16623
18.4168	B5	7089	5	B	1.5uM	Bri2	Bri2-1.5uM	577	628.667	47.69	1.23987	1.3509	0.102478
18.5001	B5	7143	5	B	1.5uM	Bri2	Bri2-1.5uM	631	600.333	72.0717	1.35591	1.29001	0.15487
18.5835	B5	6989	5	B	1.5uM	Bri2	Bri2-1.5uM	477	419.667	60.7481	1.02499	0.901791	0.130537
18.6668	B5	7053	5	B	1.5uM	Bri2	Bri2-1.5uM	541	578.667	51.2282	1.16252	1.24346	0.110081
18.7501	B5	7110	5	B	1.5uM	Bri2	Bri2-1.5uM	598	532	80.0187	1.285	1.14318	0.171947
18.8335	B5	6975	5	B	1.5uM	Bri2	Bri2-1.5uM	463	503.333	50.5206	0.994907	1.08158	0.10856
18.9168	B5	7024	5	B	1.5uM	Bri2	Bri2-1.5uM	512	522.667	64.6632	1.1002	1.12312	0.13895
19.0001	B5	7008	5	B	1.5uM	Bri2	Bri2-1.5uM	496	510.333	26.5769	1.06582	1.09662	0.0571093
19.0835	B5	6797	5	B	1.5uM	Bri2	Bri2-1.5uM	285	438	132.774	0.612416	0.941187	0.285309
19.1668	B5	6926	5	B	1.5uM	Bri2	Bri2-1.5uM	414	452.333	40.6735	0.889615	0.971986	0.0874003
19.2501	B5	7064	5	B	1.5uM	Bri2	Bri2-1.5uM	552	461.333	109.276	1.18615	0.991326	0.234816
19.3335	B5	6866	5	B	1.5uM	Bri2	Bri2-1.5uM	354	479.667	128.594	0.760685	1.03072	0.276326
19.4168	B5	6981	5	B	1.5uM	Bri2	Bri2-1.5uM	469	442	119.804	1.0078	0.949782	0.257438
19.5001	B5	6902	5	B	1.5uM	Bri2	Bri2-1.5uM	390	448	63.5925	0.838043	0.962675	0.136649
19.5835	B5	6853	5	B	1.5uM	Bri2	Bri2-1.5uM	341	478.667	126.571	0.73275	1.02857	0.27198
19.6668	B5	6859	5	B	1.5uM	Bri2	Bri2-1.5uM	347	356.333	51.6366	0.745643	0.765699	0.110958
19.7501	B5	6876	5	B	1.5uM	Bri2	Bri2-1.5uM	364	423.333	58.046	0.782173	0.90967	0.124731
19.8335	B5	6897	5	B	1.5uM	Bri2	Bri2-1.5uM	385	419	35.0428	0.827299	0.900359	0.075301
19.9168	B5	7042	5	B	1.5uM	Bri2	Bri2-1.5uM	530	498.667	100.724	1.13888	1.07155	0.216439
20.0002	B5	6822	5	B	1.5uM	Bri2	Bri2-1.5uM	310	407.667	93.3506	0.666137	0.876005	0.200594
20.0835	B5	6945	5	B	1.5uM	Bri2	Bri2-1.5uM	433	434	3.60555	0.930442	0.932591	0.00774771
20.1668	B5	7055	5	B	1.5uM	Bri2	Bri2-1.5uM	543	508.667	56.8888	1.16681	1.09304	0.122244
20.2502	B5	6909	5	B	1.5uM	Bri2	Bri2-1.5uM	397	466.667	62.0511	0.853085	1.00279	0.133337
20.3335	B5	6867	5	B	1.5uM	Bri2	Bri2-1.5uM	355	437.333	77.1643	0.762834	0.939754	0.165813
20.4168	B5	6834	5	B	1.5uM	Bri2	Bri2-1.5uM	322	409	135.399	0.691923	0.878871	0.29095
20.5002	B5	7000	5	B	1.5uM	Bri2	Bri2-1.5uM	488	420.333	61.4519	1.04863	0.903224	0.13205
20.5835	B5	6912	5	B	1.5uM	Bri2	Bri2-1.5uM	400	449.667	117.645	0.859531	0.966256	0.252799
20.6668	B5	6962	5	B	1.5uM	Bri2	Bri2-1.5uM	450	431	28.688	0.966973	0.926145	0.0616455
20.7502	B5	6840	5	B	1.5uM	Bri2	Bri2-1.5uM	328	492	143.429	0.704816	1.05722	0.308205
20.8335	B5	6930	5	B	1.5uM	Bri2	Bri2-1.5uM	418	420	142.011	0.89821	0.902508	0.305156
20.9168	B5	7093	5	B	1.5uM	Bri2	Bri2-1.5uM	581	453	152	1.24847	0.973419	0.326622
21.0002	B5	7115	5	B	1.5uM	Bri2	Bri2-1.5uM	603	462.333	154.484	1.29574	0.993475	0.33196
21.0835	B5	6841	5	B	1.5uM	Bri2	Bri2-1.5uM	329	342	16.8226	0.706964	0.734899	0.0361489
21.1668	B5	7029	5	B	1.5uM	Bri2	Bri2-1.5uM	517	488	63.6632	1.11094	1.04863	0.136801
21.2502	B5	6860	5	B	1.5uM	Bri2	Bri2-1.5uM	348	407	66.4605	0.747792	0.874573	0.142812
21.3335	B5	6938	5	B	1.5uM	Bri2	Bri2-1.5uM	426	457	140.096	0.915401	0.982014	0.301043
21.4168	B5	6872	5	B	1.5uM	Bri2	Bri2-1.5uM	360	346.667	24.8462	0.773578	0.744927	0.0533902
21.5002	B5	6919	5	B	1.5uM	Bri2	Bri2-1.5uM	407	394.333	11.1505	0.874573	0.847354	0.0239605
21.5835	B5	6957	5	B	1.5uM	Bri2	Bri2-1.5uM	445	505.333	56.5007	0.956228	1.08587	0.12141
21.6668	B5	6988	5	B	1.5uM	Bri2	Bri2-1.5uM	476	456	54.8088	1.02284	0.979865	0.117775
0	B6	9402	6	B	0.75uM	Bri2	Bri2-0.75uM	2890	2932.33	160.737	48.5062	49.2167	2.69783
0.0833333	B6	8498	6	B	0.75uM	Bri2	Bri2-0.75uM	1986	2140.67	225.976	33.3333	35.9293	3.79282
0.166667	B6	7941	6	B	0.75uM	Bri2	Bri2-0.75uM	1429	1624.33	181.949	23.9846	27.2631	3.05386
0.25	B6	7892	6	B	0.75uM	Bri2	Bri2-0.75uM	1380	1442.67	56.8712	23.1621	24.2139	0.954535
0.333333	B6	7636	6	B	0.75uM	Bri2	Bri2-0.75uM	1124	1194.67	81.617	18.8654	20.0515	1.36987
0.416667	B6	7605	6	B	0.75uM	Bri2	Bri2-0.75uM	1093	1082.67	72.0578	18.3451	18.1716	1.20943
0.5	B6	7488	6	B	0.75uM	Bri2	Bri2-0.75uM	976	1007.67	50.58	16.3813	16.9128	0.848942
0.583333	B6	7330	6	B	0.75uM	Bri2	Bri2-0.75uM	818	919.333	96.8624	13.7294	15.4302	1.62575
0.666667	B6	7250	6	B	0.75uM	Bri2	Bri2-0.75uM	738	844.333	92.5761	12.3867	14.1714	1.55381
0.75	B6	7307	6	B	0.75uM	Bri2	Bri2-0.75uM	795	897.667	95.9236	13.3434	15.0666	1.61
0.833333	B6	7264	6	B	0.75uM	Bri2	Bri2-0.75uM	752	863.667	140.194	12.6217	14.4959	2.35304
0.916667	B6	7315	6	B	0.75uM	Bri2	Bri2-0.75uM	803	832.667	29.023	13.4777	13.9756	0.487126
1.00003	B6	7276	6	B	0.75uM	Bri2	Bri2-0.75uM	764	848	102.352	12.8231	14.233	1.7179
1.08336	B6	7115	6	B	0.75uM	Bri2	Bri2-0.75uM	603	828	199.226	10.1208	13.8973	3.34384
1.16669	B6	7317	6	B	0.75uM	Bri2	Bri2-0.75uM	805	936	116.735	13.5112	15.71	1.95929
1.25	B6	7260	6	B	0.75uM	Bri2	Bri2-0.75uM	748	731.333	34.1955	12.5545	12.2748	0.573943
1.33336	B6	7227	6	B	0.75uM	Bri2	Bri2-0.75uM	715	803	78.543	12.0007	13.4777	1.31828
1.41669	B6	7132	6	B	0.75uM	Bri2	Bri2-0.75uM	620	789.667	164.743	10.4062	13.2539	2.76508
1.50003	B6	7075	6	B	0.75uM	Bri2	Bri2-0.75uM	563	719.667	146.029	9.44948	12.079	2.45097
1.58336	B6	7124	6	B	0.75uM	Bri2	Bri2-0.75uM	612	753	136.722	10.2719	12.6385	2.29477
1.66669	B6	7273	6	B	0.75uM	Bri2	Bri2-0.75uM	761	753.667	53.3791	12.7727	12.6497	0.895924
1.75	B6	7253	6	B	0.75uM	Bri2	Bri2-0.75uM	741	803.667	60.6163	12.4371	13.4889	1.01739
1.83336	B6	7112	6	B	0.75uM	Bri2	Bri2-0.75uM	600	629.667	48.8092	10.0705	10.5684	0.81922
1.91669	B6	7199	6	B	0.75uM	Bri2	Bri2-0.75uM	687	760.333	63.705	11.5307	12.7616	1.06924
2.00003	B6	7085	6	B	0.75uM	Bri2	Bri2-0.75uM	573	798.667	221.618	9.61732	13.4049	3.71966
2.08336	B6	7370	6	B	0.75uM	Bri2	Bri2-0.75uM	858	808.667	54.6016	14.4008	13.5728	0.916442
2.16669	B6	7152	6	B	0.75uM	Bri2	Bri2-0.75uM	640	735	121.569	10.7419	12.3364	2.04043
2.25003	B6	7126	6	B	0.75uM	Bri2	Bri2-0.75uM	614	717.667	90.9414	10.3055	12.0454	1.52637
2.33336	B6	7334	6	B	0.75uM	Bri2	Bri2-0.75uM	822	812.333	90.8864	13.7966	13.6343	1.52545
2.41669	B6	7219	6	B	0.75uM	Bri2	Bri2-0.75uM	707	796	158.502	11.8664	13.3602	2.66033
2.50003	B6	7343	6	B	0.75uM	Bri2	Bri2-0.75uM	831	822.667	222.617	13.9476	13.8078	3.73644
2.58336	B6	7193	6	B	0.75uM	Bri2	Bri2-0.75uM	681	820	120.462	11.43	13.763	2.02185
2.66669	B6	7189	6	B	0.75uM	Bri2	Bri2-0.75uM	677	755.333	69.371	11.3629	12.6776	1.16433
2.75003	B6	7353	6	B	0.75uM	Bri2	Bri2-0.75uM	841	808.333	84.8548	14.1155	13.5672	1.42422
2.83336	B6	7317	6	B	0.75uM	Bri2	Bri2-0.75uM	805	833	58.2838	13.5112	13.9812	0.978244
2.91669	B6	7264	6	B	0.75uM	Bri2	Bri2-0.75uM	752	731	45.31	12.6217	12.2692	0.760491
3.00003	B6	7150	6	B	0.75uM	Bri2	Bri2-0.75uM	638	726.333	94.511	10.7083	12.1909	1.58629
3.08336	B6	7081	6	B	0.75uM	Bri2	Bri2-0.75uM	569	757.333	179.728	9.55018	12.7112	3.01659
3.16669	B6	7111	6	B	0.75uM	Bri2	Bri2-0.75uM	599	680.667	80.5254	10.0537	11.4244	1.35155
3.25003	B6	7273	6	B	0.75uM	Bri2	Bri2-0.75uM	761	680.667	128.889	12.7727	11.4244	2.16329
3.33336	B6	7205	6	B	0.75uM	Bri2	Bri2-0.75uM	693	771.667	138.861	11.6314	12.9518	2.33066
3.41669	B6	7311	6	B	0.75uM	Bri2	Bri2-0.75uM	799	775.667	92.2406	13.4105	13.0189	1.54818
3.50003	B6	7070	6	B	0.75uM	Bri2	Bri2-0.75uM	558	643.333	124.344	9.36556	10.7978	2.087
3.58336	B6	7156	6	B	0.75uM	Bri2	Bri2-0.75uM	644	671	123.73	10.809	11.2622	2.0767
3.66669	B6	7112	6	B	0.75uM	Bri2	Bri2-0.75uM	600	672.333	63.5164	10.0705	11.2845	1.06607
3.75003	B6	7277	6	B	0.75uM	Bri2	Bri2-0.75uM	765	741	55.0727	12.8399	12.4371	0.924348
3.83336	B6	7051	6	B	0.75uM	Bri2	Bri2-0.75uM	539	693.667	198.873	9.04666	11.6426	3.33791
3.91669	B6	7281	6	B	0.75uM	Bri2	Bri2-0.75uM	769	682.333	102.632	12.907	11.4524	1.72259
4.00003	B6	7164	6	B	0.75uM	Bri2	Bri2-0.75uM	652	644	27.8747	10.9433	10.809	0.467854
4.08336	B6	7300	6	B	0.75uM	Bri2	Bri2-0.75uM	788	794	102.132	13.2259	13.3266	1.7142
4.16669	B6	7051	6	B	0.75uM	Bri2	Bri2-0.75uM	539	662.667	113.474	9.04666	11.1223	1.90456
4.25003	B6	7014	6	B	0.75uM	Bri2	Bri2-0.75uM	502	702	180.278	8.42565	11.7825	3.02581
4.33336	B6	7082	6	B	0.75uM	Bri2	Bri2-0.75uM	570	673.667	93.0609	9.56697	11.3069	1.56195
4.41669	B6	7125	6	B	0.75uM	Bri2	Bri2-0.75uM	613	672.667	112.117	10.2887	11.2901	1.8818
4.50003	B6	7103	6	B	0.75uM	Bri2	Bri2-0.75uM	591	665.667	86.8639	9.91944	11.1727	1.45794
4.58336	B6	7037	6	B	0.75uM	Bri2	Bri2-0.75uM	525	674.333	186.95	8.81168	11.3181	3.1378
4.66672	B6	7137	6	B	0.75uM	Bri2	Bri2-0.75uM	625	724.333	206.747	10.4901	12.1573	3.47007
4.75003	B6	7220	6	B	0.75uM	Bri2	Bri2-0.75uM	708	669	35.3695	11.8832	11.2286	0.593647
4.83336	B6	7232	6	B	0.75uM	Bri2	Bri2-0.75uM	720	722	56.0268	12.0846	12.1182	0.940362
4.91669	B6	7197	6	B	0.75uM	Bri2	Bri2-0.75uM	685	734.667	62.6126	11.4971	12.3308	1.0509
5.00006	B6	7057	6	B	0.75uM	Bri2	Bri2-0.75uM	545	626.667	107.156	9.14736	10.5181	1.79852
5.08336	B6	7129	6	B	0.75uM	Bri2	Bri2-0.75uM	617	674.333	213.844	10.3558	11.3181	3.58919
5.16672	B6	7026	6	B	0.75uM	Bri2	Bri2-0.75uM	514	669.667	138.001	8.62706	11.2398	2.31623
5.25006	B6	6934	6	B	0.75uM	Bri2	Bri2-0.75uM	422	572.333	159.13	7.08291	9.60613	2.67086
5.33339	B6	6955	6	B	0.75uM	Bri2	Bri2-0.75uM	443	547	90.5152	7.43538	9.18093	1.51922
5.41672	B6	7108	6	B	0.75uM	Bri2	Bri2-0.75uM	596	664.667	79.6576	10.0034	11.1559	1.33699
5.50006	B6	7022	6	B	0.75uM	Bri2	Bri2-0.75uM	510	643	116.357	8.55992	10.7922	1.95296
5.58339	B6	7140	6	B	0.75uM	Bri2	Bri2-0.75uM	628	649.667	19.5533	10.5404	10.9041	0.328186
5.66672	B6	7047	6	B	0.75uM	Bri2	Bri2-0.75uM	535	669	127.577	8.97952	11.2286	2.14128
5.75006	B6	7161	6	B	0.75uM	Bri2	Bri2-0.75uM	649	679.667	52.2526	10.8929	11.4076	0.877016
5.83339	B6	7158	6	B	0.75uM	Bri2	Bri2-0.75uM	646	724	163.597	10.8426	12.1517	2.74584
5.91672	B6	6944	6	B	0.75uM	Bri2	Bri2-0.75uM	432	631.333	172.674	7.25076	10.5964	2.89819
6.00006	B6	6904	6	B	0.75uM	Bri2	Bri2-0.75uM	392	574	180.519	6.57939	9.63411	3.02985
6.08339	B6	7013	6	B	0.75uM	Bri2	Bri2-0.75uM	501	639.333	132.885	8.40886	10.7307	2.23036
6.16672	B6	7049	6	B	0.75uM	Bri2	Bri2-0.75uM	537	610	150.429	9.01309	10.2383	2.52483
6.25006	B6	7035	6	B	0.75uM	Bri2	Bri2-0.75uM	523	657.667	193.975	8.77811	11.0384	3.25571
6.33339	B6	7069	6	B	0.75uM	Bri2	Bri2-0.75uM	557	597.667	64.4696	9.34877	10.0313	1.08207
6.41672	B6	7068	6	B	0.75uM	Bri2	Bri2-0.75uM	556	673	169.195	9.33199	11.2957	2.8398
6.50006	B6	6932	6	B	0.75uM	Bri2	Bri2-0.75uM	420	515.667	96.5108	7.04935	8.65503	1.61985
6.58339	B6	6892	6	B	0.75uM	Bri2	Bri2-0.75uM	380	601.333	191.847	6.37798	10.0929	3.21999
6.66672	B6	7007	6	B	0.75uM	Bri2	Bri2-0.75uM	495	606	97.2163	8.30816	10.1712	1.63169
6.75006	B6	7134	6	B	0.75uM	Bri2	Bri2-0.75uM	622	600.667	60.8714	10.4397	10.0817	1.02168
6.83339	B6	7273	6	B	0.75uM	Bri2	Bri2-0.75uM	761	631.667	156.289	12.7727	10.602	2.62318
6.91672	B6	7091	6	B	0.75uM	Bri2	Bri2-0.75uM	579	571.333	41.0406	9.71803	9.58935	0.688832
7.00006	B6	6978	6	B	0.75uM	Bri2	Bri2-0.75uM	466	547.333	81.5005	7.82142	9.18653	1.36792
7.08339	B6	7161	6	B	0.75uM	Bri2	Bri2-0.75uM	649	631.333	104.625	10.8929	10.5964	1.75604
7.16672	B6	6982	6	B	0.75uM	Bri2	Bri2-0.75uM	470	519.333	101.436	7.88855	8.71657	1.70252
7.25006	B6	7007	6	B	0.75uM	Bri2	Bri2-0.75uM	495	491.667	26.1598	8.30816	8.25221	0.43907
7.33339	B6	7117	6	B	0.75uM	Bri2	Bri2-0.75uM	605	618.667	39.3234	10.1544	10.3838	0.660011
7.41672	B6	7102	6	B	0.75uM	Bri2	Bri2-0.75uM	590	632.667	64.6091	9.90265	10.6188	1.08441
7.50006	B6	6840	6	B	0.75uM	Bri2	Bri2-0.75uM	328	556.667	204.493	5.5052	9.34318	3.43224
7.58339	B6	7226	6	B	0.75uM	Bri2	Bri2-0.75uM	714	657	82.8191	11.9839	11.0272	1.39005
7.66672	B6	6960	6	B	0.75uM	Bri2	Bri2-0.75uM	448	568.667	122.022	7.5193	9.54459	2.04803
7.75006	B6	7144	6	B	0.75uM	Bri2	Bri2-0.75uM	632	649.333	39.9291	10.6076	10.8985	0.670176
7.83339	B6	7003	6	B	0.75uM	Bri2	Bri2-0.75uM	491	568	84.8705	8.24102	9.5334	1.42448
7.91672	B6	6916	6	B	0.75uM	Bri2	Bri2-0.75uM	404	543	135.178	6.7808	9.1138	2.26884
8.00006	B6	7084	6	B	0.75uM	Bri2	Bri2-0.75uM	572	653.333	145.225	9.60054	10.9656	2.43748
8.08339	B6	7191	6	B	0.75uM	Bri2	Bri2-0.75uM	679	688	24.7588	11.3964	11.5475	0.415556
8.16672	B6	7097	6	B	0.75uM	Bri2	Bri2-0.75uM	585	555	96.5609	9.81873	9.31521	1.62069
8.25008	B6	6975	6	B	0.75uM	Bri2	Bri2-0.75uM	463	565.333	125.954	7.77106	9.48864	2.11403
8.33342	B6	6982	6	B	0.75uM	Bri2	Bri2-0.75uM	470	550.333	80.5005	7.88855	9.23688	1.35113
8.41672	B6	7016	6	B	0.75uM	Bri2	Bri2-0.75uM	504	579	65.643	8.45921	9.71803	1.10176
8.50008	B6	7127	6	B	0.75uM	Bri2	Bri2-0.75uM	615	672	58.0259	10.3223	11.279	0.973915
8.58339	B6	6910	6	B	0.75uM	Bri2	Bri2-0.75uM	398	583.333	175.104	6.68009	9.79076	2.93897
8.66675	B6	6914	6	B	0.75uM	Bri2	Bri2-0.75uM	402	471.333	64.6632	6.74723	7.91093	1.08532
8.75006	B6	6893	6	B	0.75uM	Bri2	Bri2-0.75uM	381	468.333	80.3077	6.39476	7.86058	1.3479
8.83342	B6	7097	6	B	0.75uM	Bri2	Bri2-0.75uM	585	595.333	24.2143	9.81873	9.99217	0.406417
8.91675	B6	6802	6	B	0.75uM	Bri2	Bri2-0.75uM	290	537.333	214.722	4.86741	9.01869	3.60392
9.00008	B6	6995	6	B	0.75uM	Bri2	Bri2-0.75uM	483	602.667	133.717	8.10675	10.1153	2.24433
9.08342	B6	6925	6	B	0.75uM	Bri2	Bri2-0.75uM	413	484.667	62.9471	6.93186	8.13472	1.05651
9.16675	B6	6993	6	B	0.75uM	Bri2	Bri2-0.75uM	481	593.333	134.931	8.07318	9.9586	2.2647
9.25008	B6	7014	6	B	0.75uM	Bri2	Bri2-0.75uM	502	573	86.9655	8.42565	9.61732	1.45964
9.33342	B6	6952	6	B	0.75uM	Bri2	Bri2-0.75uM	440	577.333	126.132	7.38503	9.69005	2.11702
9.41675	B6	7034	6	B	0.75uM	Bri2	Bri2-0.75uM	522	611	112.903	8.76133	10.2551	1.89498
9.50008	B6	7050	6	B	0.75uM	Bri2	Bri2-0.75uM	538	563.333	43.8786	9.02988	9.45507	0.736466
9.58342	B6	6932	6	B	0.75uM	Bri2	Bri2-0.75uM	420	555.333	133.061	7.04935	9.3208	2.23332
9.66675	B6	6976	6	B	0.75uM	Bri2	Bri2-0.75uM	464	552.333	96.3033	7.78785	9.27045	1.61637
9.75008	B6	7092	6	B	0.75uM	Bri2	Bri2-0.75uM	580	607.667	123.84	9.73481	10.1992	2.07855
9.83342	B6	6849	6	B	0.75uM	Bri2	Bri2-0.75uM	337	503.667	166.004	5.65626	8.45362	2.78624
9.91675	B6	6966	6	B	0.75uM	Bri2	Bri2-0.75uM	454	568.333	109.82	7.62001	9.539	1.84323
10.0001	B6	6886	6	B	0.75uM	Bri2	Bri2-0.75uM	374	510.667	118.698	6.27727	8.57111	1.99225
10.0834	B6	6981	6	B	0.75uM	Bri2	Bri2-0.75uM	469	612	124.688	7.87177	10.2719	2.09278
10.1668	B6	6957	6	B	0.75uM	Bri2	Bri2-0.75uM	445	584.333	121.364	7.46895	9.80754	2.037
10.2501	B6	6894	6	B	0.75uM	Bri2	Bri2-0.75uM	382	569.333	175.526	6.41155	9.55578	2.94605
10.3334	B6	6979	6	B	0.75uM	Bri2	Bri2-0.75uM	467	490.333	51.1599	7.8382	8.22983	0.858675
10.4168	B6	6870	6	B	0.75uM	Bri2	Bri2-0.75uM	358	473.667	124.243	6.00873	7.9501	2.08531
10.5001	B6	6857	6	B	0.75uM	Bri2	Bri2-0.75uM	345	502	162.779	5.79053	8.42565	2.73211
10.5834	B6	7072	6	B	0.75uM	Bri2	Bri2-0.75uM	560	550.333	61.0765	9.39913	9.23688	1.02512
10.6668	B6	6952	6	B	0.75uM	Bri2	Bri2-0.75uM	440	498	51.8845	7.38503	8.35851	0.870837
10.7501	B6	6916	6	B	0.75uM	Bri2	Bri2-0.75uM	404	533.333	180.857	6.7808	8.95155	3.03554
10.8334	B6	7049	6	B	0.75uM	Bri2	Bri2-0.75uM	537	567	47.697	9.01309	9.51662	0.800553
10.9168	B6	7093	6	B	0.75uM	Bri2	Bri2-0.75uM	581	600.333	37.0045	9.75159	10.0761	0.621089
11.0001	B6	7005	6	B	0.75uM	Bri2	Bri2-0.75uM	493	546.333	75.7188	8.27459	9.16974	1.27088
11.0834	B6	6907	6	B	0.75uM	Bri2	Bri2-0.75uM	395	485.667	79.2864	6.62974	8.1515	1.33076
11.1668	B6	6732	6	B	0.75uM	Bri2	Bri2-0.75uM	220	458	250.294	3.69251	7.68714	4.20097
11.2501	B6	7034	6	B	0.75uM	Bri2	Bri2-0.75uM	522	521	80.5047	8.76133	8.74455	1.3512
11.3334	B6	7008	6	B	0.75uM	Bri2	Bri2-0.75uM	496	532.667	91.6752	8.32494	8.94036	1.53869
11.4168	B6	7201	6	B	0.75uM	Bri2	Bri2-0.75uM	689	589	88.8819	11.5643	9.88587	1.49181
11.5001	B6	6881	6	B	0.75uM	Bri2	Bri2-0.75uM	369	506.333	195.372	6.19335	8.49838	3.27916
11.5834	B6	7030	6	B	0.75uM	Bri2	Bri2-0.75uM	518	551	108.337	8.69419	9.24807	1.81835
11.6668	B6	6867	6	B	0.75uM	Bri2	Bri2-0.75uM	355	461.333	95.0386	5.95838	7.74309	1.59514
11.7501	B6	6909	6	B	0.75uM	Bri2	Bri2-0.75uM	397	457.333	58.5861	6.66331	7.67595	0.983319
11.8334	B6	6992	6	B	0.75uM	Bri2	Bri2-0.75uM	480	574	85.7671	8.05639	9.63411	1.43953
11.9168	B6	6913	6	B	0.75uM	Bri2	Bri2-0.75uM	401	461	63.7887	6.73045	7.7375	1.07064
12.0001	B6	7017	6	B	0.75uM	Bri2	Bri2-0.75uM	505	544	176.757	8.476	9.13058	2.96672
12.0834	B6	6958	6	B	0.75uM	Bri2	Bri2-0.75uM	446	435	70.1498	7.48573	7.30111	1.17741
12.1668	B6	6849	6	B	0.75uM	Bri2	Bri2-0.75uM	337	457	108.167	5.65626	7.67036	1.81548
12.2501	B6	6926	6	B	0.75uM	Bri2	Bri2-0.75uM	414	393.333	99.6209	6.94864	6.60177	1.67205
12.3334	B6	7023	6	B	0.75uM	Bri2	Bri2-0.75uM	511	563.333	108.427	8.5767	9.45507	1.81985
12.4168	B6	6852	6	B	0.75uM	Bri2	Bri2-0.75uM	340	481.667	142.507	5.70661	8.08437	2.39186
12.5001	B6	6911	6	B	0.75uM	Bri2	Bri2-0.75uM	399	500.667	93.5111	6.69688	8.40327	1.56951
12.5834	B6	6886	6	B	0.75uM	Bri2	Bri2-0.75uM	374	476.667	102.007	6.27727	8.00045	1.71209
12.6668	B6	6928	6	B	0.75uM	Bri2	Bri2-0.75uM	416	485.333	108.191	6.98221	8.14591	1.8159
12.7501	B6	6870	6	B	0.75uM	Bri2	Bri2-0.75uM	358	524.333	144.195	6.00873	8.80049	2.4202
12.8334	B6	6830	6	B	0.75uM	Bri2	Bri2-0.75uM	318	397.333	91.8767	5.33736	6.6689	1.54207
12.9168	B6	6928	6	B	0.75uM	Bri2	Bri2-0.75uM	416	388	28.5132	6.98221	6.51225	0.478569
13.0001	B6	6866	6	B	0.75uM	Bri2	Bri2-0.75uM	354	491	121.149	5.94159	8.24102	2.03338
13.0834	B6	6925	6	B	0.75uM	Bri2	Bri2-0.75uM	413	373	36.6606	6.93186	6.26049	0.615317
13.1668	B6	6946	6	B	0.75uM	Bri2	Bri2-0.75uM	434	470.667	127.033	7.28432	7.89974	2.13214
13.2501	B6	6848	6	B	0.75uM	Bri2	Bri2-0.75uM	336	452	100.464	5.63948	7.58644	1.6862
13.3334	B6	6815	6	B	0.75uM	Bri2	Bri2-0.75uM	303	344.333	45.4459	5.0856	5.77934	0.762772
13.4168	B6	6903	6	B	0.75uM	Bri2	Bri2-0.75uM	391	413.667	30.2379	6.5626	6.94305	0.507518
13.5001	B6	6783	6	B	0.75uM	Bri2	Bri2-0.75uM	271	442	154.923	4.54851	7.4186	2.60024
13.5834	B6	6766	6	B	0.75uM	Bri2	Bri2-0.75uM	254	354.333	133.613	4.26318	5.94719	2.24258
13.6668	B6	6646	6	B	0.75uM	Bri2	Bri2-0.75uM	134	368.667	207.522	2.24908	6.18776	3.48308
13.7501	B6	6828	6	B	0.75uM	Bri2	Bri2-0.75uM	316	395	77.5435	5.30379	6.62974	1.3015
13.8334	B6	6858	6	B	0.75uM	Bri2	Bri2-0.75uM	346	414	110.923	5.80732	6.94864	1.86176
13.9168	B6	6825	6	B	0.75uM	Bri2	Bri2-0.75uM	313	394	95.2943	5.25344	6.61296	1.59943
14.0001	B6	6662	6	B	0.75uM	Bri2	Bri2-0.75uM	150	297.333	142.3	2.51762	4.99049	2.38839
14.0834	B6	6772	6	B	0.75uM	Bri2	Bri2-0.75uM	260	353.667	105.529	4.36388	5.936	1.77121
14.1668	B6	6836	6	B	0.75uM	Bri2	Bri2-0.75uM	324	374	66.9029	5.43807	6.27727	1.12291
14.2501	B6	6634	6	B	0.75uM	Bri2	Bri2-0.75uM	122	347.333	243.716	2.04767	5.8297	4.09056
14.3334	B6	6789	6	B	0.75uM	Bri2	Bri2-0.75uM	277	360.333	116.929	4.64921	6.04789	1.96255
14.4168	B6	6804	6	B	0.75uM	Bri2	Bri2-0.75uM	292	454.333	155.52	4.90097	7.6256	2.61026
14.5001	B6	6931	6	B	0.75uM	Bri2	Bri2-0.75uM	419	449.333	51.6753	7.03256	7.54168	0.867326
14.5834	B6	6629	6	B	0.75uM	Bri2	Bri2-0.75uM	117	354.333	264.199	1.96375	5.94719	4.43436
14.6668	B6	6838	6	B	0.75uM	Bri2	Bri2-0.75uM	326	379.667	59.096	5.47163	6.37238	0.991876
14.7501	B6	6646	6	B	0.75uM	Bri2	Bri2-0.75uM	134	324.667	165.171	2.24908	5.44926	2.77225
14.8334	B6	6774	6	B	0.75uM	Bri2	Bri2-0.75uM	262	327.333	121.923	4.39745	5.49401	2.04638
14.9168	B6	6768	6	B	0.75uM	Bri2	Bri2-0.75uM	256	342.333	98.7438	4.29674	5.74578	1.65733
15.0001	B6	6717	6	B	0.75uM	Bri2	Bri2-0.75uM	205	289	77.9487	3.44075	4.85062	1.3083
15.0834	B6	6851	6	B	0.75uM	Bri2	Bri2-0.75uM	339	388.333	47.606	5.68983	6.51785	0.799027
15.1668	B6	6811	6	B	0.75uM	Bri2	Bri2-0.75uM	299	330.333	139.661	5.01846	5.54437	2.3441
15.2501	B6	6726	6	B	0.75uM	Bri2	Bri2-0.75uM	214	306	93.5361	3.59181	5.13595	1.56992
15.3334	B6	6778	6	B	0.75uM	Bri2	Bri2-0.75uM	266	335	60.3573	4.46459	5.62269	1.01305
15.4168	B6	6625	6	B	0.75uM	Bri2	Bri2-0.75uM	113	340.667	198.561	1.89661	5.7178	3.33267
15.5001	B6	6755	6	B	0.75uM	Bri2	Bri2-0.75uM	243	331.667	98.6931	4.07855	5.56674	1.65648
15.5834	B6	6577	6	B	0.75uM	Bri2	Bri2-0.75uM	65	225	142.439	1.09097	3.77644	2.39073
15.6668	B6	6678	6	B	0.75uM	Bri2	Bri2-0.75uM	166	326.333	140.358	2.78617	5.47723	2.35579
15.7501	B6	6728	6	B	0.75uM	Bri2	Bri2-0.75uM	216	297	71.631	3.62538	4.98489	1.20227
15.8334	B6	6862	6	B	0.75uM	Bri2	Bri2-0.75uM	350	304.667	80.2579	5.87445	5.11357	1.34706
15.9168	B6	6912	6	B	0.75uM	Bri2	Bri2-0.75uM	400	336.333	148.143	6.71366	5.64507	2.48645
16.0001	B6	6746	6	B	0.75uM	Bri2	Bri2-0.75uM	234	269.333	87.5233	3.92749	4.52053	1.46901
16.0834	B6	6758	6	B	0.75uM	Bri2	Bri2-0.75uM	246	366.667	160.637	4.1289	6.15419	2.69616
16.1668	B6	6686	6	B	0.75uM	Bri2	Bri2-0.75uM	174	288.667	108.616	2.92044	4.84503	1.82302
16.2501	B6	6725	6	B	0.75uM	Bri2	Bri2-0.75uM	213	349.667	119.433	3.57503	5.86886	2.00459
16.3335	B6	6702	6	B	0.75uM	Bri2	Bri2-0.75uM	190	252	70.7036	3.18899	4.22961	1.1867
16.4168	B6	6905	6	B	0.75uM	Bri2	Bri2-0.75uM	393	370.333	19.6554	6.59617	6.21573	0.329899
16.5001	B6	6957	6	B	0.75uM	Bri2	Bri2-0.75uM	445	401.667	38.371	7.46895	6.74164	0.644025
16.5835	B6	6680	6	B	0.75uM	Bri2	Bri2-0.75uM	168	342.667	151.912	2.81974	5.75137	2.54972
16.6668	B6	6822	6	B	0.75uM	Bri2	Bri2-0.75uM	310	407.333	110.21	5.20309	6.83675	1.84979
16.7501	B6	6738	6	B	0.75uM	Bri2	Bri2-0.75uM	226	299.667	99.6109	3.79322	5.02965	1.67189
16.8335	B6	6817	6	B	0.75uM	Bri2	Bri2-0.75uM	305	366.333	88.6698	5.11917	6.1486	1.48825
16.9168	B6	6699	6	B	0.75uM	Bri2	Bri2-0.75uM	187	277.333	165.198	3.13864	4.65481	2.77271
17.0001	B6	6832	6	B	0.75uM	Bri2	Bri2-0.75uM	320	363.333	37.7403	5.37093	6.09824	0.63344
17.0835	B6	6773	6	B	0.75uM	Bri2	Bri2-0.75uM	261	321.667	53.4821	4.38066	5.3989	0.897652
17.1668	B6	6926	6	B	0.75uM	Bri2	Bri2-0.75uM	414	390.333	31.9427	6.94864	6.55142	0.536131
17.2501	B6	6864	6	B	0.75uM	Bri2	Bri2-0.75uM	352	370.333	43.501	5.90802	6.21573	0.730127
17.3335	B6	6814	6	B	0.75uM	Bri2	Bri2-0.75uM	302	447.333	148.601	5.06882	7.50811	2.49415
17.4168	B6	6902	6	B	0.75uM	Bri2	Bri2-0.75uM	390	388.667	60.0111	6.54582	6.52344	1.00724
17.5001	B6	6787	6	B	0.75uM	Bri2	Bri2-0.75uM	275	354.667	77.1384	4.61564	5.95278	1.2947
17.5835	B6	6947	6	B	0.75uM	Bri2	Bri2-0.75uM	435	422	14.1067	7.30111	7.08291	0.23677
17.6668	B6	6873	6	B	0.75uM	Bri2	Bri2-0.75uM	361	395	59.7578	6.05908	6.62974	1.00298
17.7501	B6	6746	6	B	0.75uM	Bri2	Bri2-0.75uM	234	400.667	165.025	3.92749	6.72485	2.76981
17.8335	B6	6784	6	B	0.75uM	Bri2	Bri2-0.75uM	272	355.333	86.6737	4.56529	5.96397	1.45475
17.9168	B6	6828	6	B	0.75uM	Bri2	Bri2-0.75uM	316	370	78.4602	5.30379	6.21014	1.31689
18.0001	B6	6915	6	B	0.75uM	Bri2	Bri2-0.75uM	403	377	111.301	6.76401	6.32763	1.8681
18.0835	B6	6851	6	B	0.75uM	Bri2	Bri2-0.75uM	339	472.667	116.432	5.68983	7.93331	1.95421
18.1668	B6	6720	6	B	0.75uM	Bri2	Bri2-0.75uM	208	327.667	119.5	3.4911	5.49961	2.00571
18.2501	B6	6791	6	B	0.75uM	Bri2	Bri2-0.75uM	279	388.667	114.247	4.68278	6.52344	1.91754
18.3335	B6	6778	6	B	0.75uM	Bri2	Bri2-0.75uM	266	346.333	75.9627	4.46459	5.81291	1.27497
18.4168	B6	6814	6	B	0.75uM	Bri2	Bri2-0.75uM	302	284.667	15.8219	5.06882	4.77789	0.265558
18.5001	B6	6797	6	B	0.75uM	Bri2	Bri2-0.75uM	285	317.667	88.636	4.78348	5.33177	1.48768
18.5835	B6	6743	6	B	0.75uM	Bri2	Bri2-0.75uM	231	379.333	153.213	3.87714	6.36679	2.57156
18.6668	B6	6833	6	B	0.75uM	Bri2	Bri2-0.75uM	321	287.667	49.3288	5.38771	4.82824	0.827943
18.7501	B6	6663	6	B	0.75uM	Bri2	Bri2-0.75uM	151	281	171.219	2.53441	4.71635	2.87377
18.8335	B6	7015	6	B	0.75uM	Bri2	Bri2-0.75uM	503	319.333	196.571	8.44243	5.35974	3.29929
18.9168	B6	6960	6	B	0.75uM	Bri2	Bri2-0.75uM	448	382.333	89.03	7.5193	6.41714	1.49429
19.0001	B6	6749	6	B	0.75uM	Bri2	Bri2-0.75uM	237	341.667	112.126	3.97784	5.73459	1.88195
19.0835	B6	6758	6	B	0.75uM	Bri2	Bri2-0.75uM	246	367.333	120.509	4.1289	6.16538	2.02264
19.1668	B6	6741	6	B	0.75uM	Bri2	Bri2-0.75uM	229	284.333	67.1218	3.84357	4.77229	1.12658
19.2501	B6	6884	6	B	0.75uM	Bri2	Bri2-0.75uM	372	395.333	38.6954	6.24371	6.63534	0.649469
19.3335	B6	6773	6	B	0.75uM	Bri2	Bri2-0.75uM	261	228.667	28.5365	4.38066	3.83798	0.478962
19.4168	B6	6848	6	B	0.75uM	Bri2	Bri2-0.75uM	336	295	40.0375	5.63948	4.95133	0.671995
19.5001	B6	6579	6	B	0.75uM	Bri2	Bri2-0.75uM	67	223.333	160.662	1.12454	3.74846	2.69658
19.5835	B6	6717	6	B	0.75uM	Bri2	Bri2-0.75uM	205	289.333	105.044	3.44075	4.85622	1.76308
19.6668	B6	6789	6	B	0.75uM	Bri2	Bri2-0.75uM	277	321	64.467	4.64921	5.38771	1.08202
19.7501	B6	6780	6	B	0.75uM	Bri2	Bri2-0.75uM	268	293.667	24.5832	4.49815	4.92895	0.412608
19.8335	B6	6720	6	B	0.75uM	Bri2	Bri2-0.75uM	208	305.333	156.618	3.4911	5.12476	2.62871
19.9168	B6	6778	6	B	0.75uM	Bri2	Bri2-0.75uM	266	318.667	101.791	4.46459	5.34855	1.70847
20.0002	B6	6819	6	B	0.75uM	Bri2	Bri2-0.75uM	307	316.667	89.8907	5.15274	5.31498	1.50874
20.0835	B6	6801	6	B	0.75uM	Bri2	Bri2-0.75uM	289	333.333	82.9237	4.85062	5.59472	1.3918
20.1668	B6	6944	6	B	0.75uM	Bri2	Bri2-0.75uM	432	328.333	92.0887	7.25076	5.5108	1.54563
20.2502	B6	6902	6	B	0.75uM	Bri2	Bri2-0.75uM	390	351	63.2693	6.54582	5.89124	1.06192
20.3335	B6	6610	6	B	0.75uM	Bri2	Bri2-0.75uM	98	235	143.941	1.64485	3.94428	2.41593
20.4168	B6	6699	6	B	0.75uM	Bri2	Bri2-0.75uM	187	311.667	125.508	3.13864	5.23106	2.10655
20.5002	B6	6794	6	B	0.75uM	Bri2	Bri2-0.75uM	282	294.667	82.7305	4.73313	4.94573	1.38856
20.5835	B6	6674	6	B	0.75uM	Bri2	Bri2-0.75uM	162	238.667	178.786	2.71903	4.00582	3.00077
20.6668	B6	6772	6	B	0.75uM	Bri2	Bri2-0.75uM	260	304	77.9487	4.36388	5.10238	1.3083
20.7502	B6	6679	6	B	0.75uM	Bri2	Bri2-0.75uM	167	245.333	93.6073	2.80295	4.11771	1.57112
20.8335	B6	6666	6	B	0.75uM	Bri2	Bri2-0.75uM	154	257.667	108.822	2.58476	4.32472	1.82649
20.9168	B6	6757	6	B	0.75uM	Bri2	Bri2-0.75uM	245	279.667	40.3774	4.11212	4.69397	0.6777
21.0002	B6	6658	6	B	0.75uM	Bri2	Bri2-0.75uM	146	269	128.853	2.45049	4.51494	2.16268
21.0835	B6	6658	6	B	0.75uM	Bri2	Bri2-0.75uM	146	174	46.7761	2.45049	2.92044	0.785097
21.1668	B6	6701	6	B	0.75uM	Bri2	Bri2-0.75uM	189	333.667	155.436	3.17221	5.60031	2.60886
21.2502	B6	6726	6	B	0.75uM	Bri2	Bri2-0.75uM	214	290.333	82.5853	3.59181	4.873	1.38612
21.3335	B6	6621	6	B	0.75uM	Bri2	Bri2-0.75uM	109	297.667	181.053	1.82947	4.99608	3.03883
21.4168	B6	6630	6	B	0.75uM	Bri2	Bri2-0.75uM	118	281.667	156.992	1.98053	4.72754	2.63497
21.5002	B6	6630	6	B	0.75uM	Bri2	Bri2-0.75uM	118	248.333	165.838	1.98053	4.16807	2.78346
21.5835	B6	6836	6	B	0.75uM	Bri2	Bri2-0.75uM	324	269	109.412	5.43807	4.51494	1.83639
21.6668	B6	6693	6	B	0.75uM	Bri2	Bri2-0.75uM	181	281.667	110.564	3.03793	4.72754	1.85572
0	B8	9042	8	B	6uM	ABri	ABri-6uM	2530	2758	201.077	3.98501	4.34413	0.316717
0.0833333	B8	8308	8	B	6uM	ABri	ABri-6uM	1796	2169.67	549.01	2.82888	3.41744	0.864747
0.166667	B8	8409	8	B	6uM	ABri	ABri-6uM	1897	2031.67	652.507	2.98797	3.20008	1.02776
0.25	B8	8018	8	B	6uM	ABri	ABri-6uM	1506	1793.33	732.558	2.3721	2.82468	1.15385
0.333333	B8	7673	8	B	6uM	ABri	ABri-6uM	1161	1531.67	689.308	1.82869	2.41253	1.08573
0.416667	B8	7488	8	B	6uM	ABri	ABri-6uM	976	1423.33	619.949	1.5373	2.24189	0.976482
0.5	B8	7616	8	B	6uM	ABri	ABri-6uM	1104	1393	700.722	1.73891	2.19412	1.10371
0.583333	B8	7591	8	B	6uM	ABri	ABri-6uM	1079	1443.33	554.107	1.69953	2.2734	0.872774
0.666667	B8	7482	8	B	6uM	ABri	ABri-6uM	970	1279.67	676.892	1.52785	2.0156	1.06617
0.75	B8	7395	8	B	6uM	ABri	ABri-6uM	883	1311.67	634.044	1.39081	2.06601	0.998684
0.833333	B8	7359	8	B	6uM	ABri	ABri-6uM	847	1240	588.827	1.33411	1.95312	0.927462
0.916667	B8	7493	8	B	6uM	ABri	ABri-6uM	981	1284	680.157	1.54517	2.02243	1.07132
1.00003	B8	7514	8	B	6uM	ABri	ABri-6uM	1002	1253.67	672.781	1.57825	1.97465	1.0597
1.08336	B8	7420	8	B	6uM	ABri	ABri-6uM	908	1234	766.861	1.43019	1.94367	1.20788
1.16669	B8	7437	8	B	6uM	ABri	ABri-6uM	925	1256.67	673.79	1.45697	1.97938	1.06129
1.25	B8	7602	8	B	6uM	ABri	ABri-6uM	1090	1344.67	782.715	1.71686	2.11799	1.23285
1.33336	B8	7372	8	B	6uM	ABri	ABri-6uM	860	1208.33	758.104	1.35459	1.90325	1.19409
1.41669	B8	7517	8	B	6uM	ABri	ABri-6uM	1005	1186.67	834.465	1.58298	1.86912	1.31437
1.50003	B8	7233	8	B	6uM	ABri	ABri-6uM	721	1212.33	716.123	1.13565	1.90955	1.12797
1.58336	B8	7368	8	B	6uM	ABri	ABri-6uM	856	1175	668.276	1.34829	1.85074	1.0526
1.66669	B8	7460	8	B	6uM	ABri	ABri-6uM	948	1261	676.208	1.4932	1.9862	1.0651
1.75	B8	7544	8	B	6uM	ABri	ABri-6uM	1032	1254.67	575.282	1.6255	1.97623	0.906127
1.83336	B8	7345	8	B	6uM	ABri	ABri-6uM	833	1241.33	728.138	1.31206	1.95523	1.14689
1.91669	B8	7364	8	B	6uM	ABri	ABri-6uM	852	1201.67	736.622	1.34199	1.89275	1.16025
2.00003	B8	7245	8	B	6uM	ABri	ABri-6uM	733	1168	886.524	1.15455	1.83972	1.39636
2.08336	B8	7217	8	B	6uM	ABri	ABri-6uM	705	1200.33	857.077	1.11045	1.89065	1.34998
2.16669	B8	7367	8	B	6uM	ABri	ABri-6uM	855	1193.67	838.938	1.34671	1.88015	1.32141
2.25003	B8	7334	8	B	6uM	ABri	ABri-6uM	822	1235	740.594	1.29473	1.94525	1.16651
2.33336	B8	7369	8	B	6uM	ABri	ABri-6uM	857	1154.33	757.132	1.34986	1.81819	1.19256
2.41669	B8	7357	8	B	6uM	ABri	ABri-6uM	845	1147.33	772.241	1.33096	1.80717	1.21636
2.50003	B8	7209	8	B	6uM	ABri	ABri-6uM	697	1101.33	754.656	1.09785	1.73471	1.18866
2.58336	B8	7412	8	B	6uM	ABri	ABri-6uM	900	1267.67	742.263	1.41759	1.9967	1.16914
2.66669	B8	7348	8	B	6uM	ABri	ABri-6uM	836	1172.67	834.585	1.31678	1.84707	1.31456
2.75003	B8	7274	8	B	6uM	ABri	ABri-6uM	762	1128	736.676	1.20023	1.77671	1.16034
2.83336	B8	7434	8	B	6uM	ABri	ABri-6uM	922	1218.33	772.381	1.45224	1.919	1.21658
2.91669	B8	7305	8	B	6uM	ABri	ABri-6uM	793	1191	692.823	1.24905	1.87595	1.09127
3.00003	B8	7261	8	B	6uM	ABri	ABri-6uM	749	1126	797.404	1.17975	1.77356	1.25599
3.08336	B8	7268	8	B	6uM	ABri	ABri-6uM	756	1076	727.825	1.19078	1.69481	1.1464
3.16669	B8	7263	8	B	6uM	ABri	ABri-6uM	751	1129.33	611.657	1.1829	1.77881	0.963421
3.25003	B8	7197	8	B	6uM	ABri	ABri-6uM	685	1074.33	718.965	1.07894	1.69218	1.13244
3.33336	B8	7296	8	B	6uM	ABri	ABri-6uM	784	1136.67	813.509	1.23488	1.79036	1.28136
3.41669	B8	7330	8	B	6uM	ABri	ABri-6uM	818	1149.33	801.149	1.28843	1.81032	1.26189
3.50003	B8	7254	8	B	6uM	ABri	ABri-6uM	742	1082	797.359	1.16872	1.70426	1.25592
3.58336	B8	7160	8	B	6uM	ABri	ABri-6uM	648	1124.33	882.808	1.02067	1.77094	1.39051
3.66669	B8	7013	8	B	6uM	ABri	ABri-6uM	501	1024.33	801.455	0.789126	1.61343	1.26237
3.75003	B8	7142	8	B	6uM	ABri	ABri-6uM	630	988	767.416	0.992314	1.5562	1.20876
3.83336	B8	7109	8	B	6uM	ABri	ABri-6uM	597	1063.67	747.646	0.940335	1.67538	1.17762
3.91669	B8	7175	8	B	6uM	ABri	ABri-6uM	663	1028	745.801	1.04429	1.6192	1.17471
4.00003	B8	7247	8	B	6uM	ABri	ABri-6uM	735	1061.67	694.255	1.1577	1.67223	1.09352
4.08336	B8	7168	8	B	6uM	ABri	ABri-6uM	656	1064.33	766.898	1.03327	1.67643	1.20794
4.16669	B8	7206	8	B	6uM	ABri	ABri-6uM	694	1056.33	875.654	1.09312	1.66383	1.37924
4.25003	B8	7118	8	B	6uM	ABri	ABri-6uM	606	1128	946.883	0.954511	1.77671	1.49144
4.33336	B8	7193	8	B	6uM	ABri	ABri-6uM	681	1171.33	788.594	1.07264	1.84497	1.24211
4.41669	B8	7039	8	B	6uM	ABri	ABri-6uM	527	1084.67	963.31	0.830078	1.70846	1.51731
4.50003	B8	7103	8	B	6uM	ABri	ABri-6uM	591	1000	784.959	0.930885	1.5751	1.23639
4.58336	B8	7076	8	B	6uM	ABri	ABri-6uM	564	977	801.706	0.888357	1.53887	1.26277
4.66672	B8	7278	8	B	6uM	ABri	ABri-6uM	766	1089.67	785.234	1.20653	1.71633	1.23682
4.75003	B8	7294	8	B	6uM	ABri	ABri-6uM	782	1130.67	732.165	1.23173	1.78091	1.15323
4.83336	B8	7204	8	B	6uM	ABri	ABri-6uM	692	1088	849.318	1.08997	1.71371	1.33776
4.91669	B8	7233	8	B	6uM	ABri	ABri-6uM	721	1044	716.371	1.13565	1.64441	1.12836
5.00006	B8	7193	8	B	6uM	ABri	ABri-6uM	681	979.333	718.556	1.07264	1.54255	1.1318
5.08336	B8	7083	8	B	6uM	ABri	ABri-6uM	571	879	659.361	0.899383	1.38451	1.03856
5.16672	B8	7134	8	B	6uM	ABri	ABri-6uM	622	1105.33	820.758	0.979713	1.74101	1.29278
5.25006	B8	6951	8	B	6uM	ABri	ABri-6uM	439	916.333	766.943	0.691469	1.44332	1.20801
5.33339	B8	7066	8	B	6uM	ABri	ABri-6uM	554	982	804.477	0.872606	1.54675	1.26713
5.41672	B8	7096	8	B	6uM	ABri	ABri-6uM	584	1044.67	824.015	0.919859	1.64546	1.29791
5.50006	B8	7324	8	B	6uM	ABri	ABri-6uM	812	1082.33	823.481	1.27898	1.70478	1.29706
5.58339	B8	7053	8	B	6uM	ABri	ABri-6uM	541	954.667	798.387	0.85213	1.5037	1.25754
5.66672	B8	7036	8	B	6uM	ABri	ABri-6uM	524	1017	885.261	0.825353	1.60188	1.39438
5.75006	B8	7154	8	B	6uM	ABri	ABri-6uM	642	1033.67	822.68	1.01121	1.62813	1.2958
5.83339	B8	7143	8	B	6uM	ABri	ABri-6uM	631	991.667	781.163	0.993889	1.56197	1.23041
5.91672	B8	7027	8	B	6uM	ABri	ABri-6uM	515	901.333	753.817	0.811177	1.41969	1.18734
6.00006	B8	7137	8	B	6uM	ABri	ABri-6uM	625	986.667	797.574	0.984438	1.5541	1.25626
6.08339	B8	6971	8	B	6uM	ABri	ABri-6uM	459	876.333	787.798	0.722971	1.38031	1.24086
6.16672	B8	7150	8	B	6uM	ABri	ABri-6uM	638	970.333	739.781	1.00491	1.52837	1.16523
6.25006	B8	7132	8	B	6uM	ABri	ABri-6uM	620	1017	885.012	0.976562	1.60188	1.39398
6.33339	B8	7097	8	B	6uM	ABri	ABri-6uM	585	963.333	847.404	0.921434	1.51735	1.33475
6.41672	B8	7025	8	B	6uM	ABri	ABri-6uM	513	944.667	817.929	0.808027	1.48795	1.28832
6.50006	B8	7056	8	B	6uM	ABri	ABri-6uM	544	912.667	753.034	0.856855	1.43754	1.1861
6.58339	B8	7273	8	B	6uM	ABri	ABri-6uM	761	1052	707.879	1.19865	1.65701	1.11498
6.66672	B8	7184	8	B	6uM	ABri	ABri-6uM	672	999	681.159	1.05847	1.57353	1.07289
6.75006	B8	7186	8	B	6uM	ABri	ABri-6uM	674	1106.67	841.076	1.06162	1.74311	1.32478
6.83339	B8	7151	8	B	6uM	ABri	ABri-6uM	639	1046	771.699	1.00649	1.64756	1.2155
6.91672	B8	7083	8	B	6uM	ABri	ABri-6uM	571	1027.33	842.888	0.899383	1.61815	1.32763
7.00006	B8	7087	8	B	6uM	ABri	ABri-6uM	575	1041	812.337	0.905683	1.63968	1.27951
7.08339	B8	7056	8	B	6uM	ABri	ABri-6uM	544	986.667	753.768	0.856855	1.5541	1.18726
7.16672	B8	7029	8	B	6uM	ABri	ABri-6uM	517	881.333	831.676	0.814327	1.38819	1.30997
7.25006	B8	7237	8	B	6uM	ABri	ABri-6uM	725	1038.67	775.624	1.14195	1.636	1.22169
7.33339	B8	6999	8	B	6uM	ABri	ABri-6uM	487	937	967.006	0.767074	1.47587	1.52313
7.41672	B8	7047	8	B	6uM	ABri	ABri-6uM	535	958.333	903.706	0.842679	1.50947	1.42343
7.50006	B8	7093	8	B	6uM	ABri	ABri-6uM	581	1025.67	858.245	0.915134	1.61553	1.35182
7.58339	B8	7003	8	B	6uM	ABri	ABri-6uM	491	1024	862.426	0.773374	1.6129	1.35841
7.66672	B8	7116	8	B	6uM	ABri	ABri-6uM	604	1057.67	867.561	0.951361	1.66593	1.3665
7.75006	B8	7032	8	B	6uM	ABri	ABri-6uM	520	935.667	758.38	0.819052	1.47377	1.19453
7.83339	B8	7098	8	B	6uM	ABri	ABri-6uM	586	1056	863.016	0.923009	1.66331	1.35934
7.91672	B8	6901	8	B	6uM	ABri	ABri-6uM	389	842.667	820.658	0.612714	1.32728	1.29262
8.00006	B8	7057	8	B	6uM	ABri	ABri-6uM	545	944.667	860.207	0.85843	1.48795	1.35491
8.08339	B8	7167	8	B	6uM	ABri	ABri-6uM	655	938	835.266	1.03169	1.47744	1.31563
8.16672	B8	7169	8	B	6uM	ABri	ABri-6uM	657	932.667	713.618	1.03484	1.46904	1.12402
8.25008	B8	7165	8	B	6uM	ABri	ABri-6uM	653	993	723.617	1.02854	1.56408	1.13977
8.33342	B8	7041	8	B	6uM	ABri	ABri-6uM	529	1010.67	946.389	0.833228	1.5919	1.49066
8.41672	B8	7127	8	B	6uM	ABri	ABri-6uM	615	992.333	835.552	0.968687	1.56303	1.31608
8.50008	B8	7153	8	B	6uM	ABri	ABri-6uM	641	1035.67	848.852	1.00964	1.63128	1.33703
8.58339	B8	6950	8	B	6uM	ABri	ABri-6uM	438	933.333	938.745	0.689894	1.47009	1.47862
8.66675	B8	7151	8	B	6uM	ABri	ABri-6uM	639	995.667	784.378	1.00649	1.56828	1.23547
8.75006	B8	7078	8	B	6uM	ABri	ABri-6uM	566	1028.67	795.308	0.891507	1.62025	1.25269
8.83342	B8	6992	8	B	6uM	ABri	ABri-6uM	480	960.333	760.376	0.756048	1.51262	1.19767
8.91675	B8	6926	8	B	6uM	ABri	ABri-6uM	414	900.333	805.402	0.652092	1.41812	1.26859
9.00008	B8	7259	8	B	6uM	ABri	ABri-6uM	747	961.333	681.274	1.1766	1.5142	1.07308
9.08342	B8	7211	8	B	6uM	ABri	ABri-6uM	699	980	798.487	1.101	1.5436	1.2577
9.16675	B8	7033	8	B	6uM	ABri	ABri-6uM	521	907	805.628	0.820628	1.42862	1.26894
9.25008	B8	6978	8	B	6uM	ABri	ABri-6uM	466	946.333	825.043	0.733997	1.49057	1.29953
9.33342	B8	7069	8	B	6uM	ABri	ABri-6uM	557	1000.67	870.846	0.877331	1.57615	1.37167
9.41675	B8	7027	8	B	6uM	ABri	ABri-6uM	515	955.667	881.853	0.811177	1.50527	1.38901
9.50008	B8	7112	8	B	6uM	ABri	ABri-6uM	600	945	766.159	0.94506	1.48847	1.20678
9.58342	B8	6916	8	B	6uM	ABri	ABri-6uM	404	923.333	856.575	0.636341	1.45434	1.34919
9.66675	B8	6988	8	B	6uM	ABri	ABri-6uM	476	926.333	903.958	0.749748	1.45907	1.42383
9.75008	B8	6882	8	B	6uM	ABri	ABri-6uM	370	910.667	792.188	0.582787	1.43439	1.24778
9.83342	B8	6969	8	B	6uM	ABri	ABri-6uM	457	904	775.093	0.719821	1.42389	1.22085
9.91675	B8	7193	8	B	6uM	ABri	ABri-6uM	681	974.667	723.662	1.07264	1.5352	1.13984
10.0001	B8	7077	8	B	6uM	ABri	ABri-6uM	565	1014.33	854.72	0.889932	1.59768	1.34627
10.0834	B8	6960	8	B	6uM	ABri	ABri-6uM	448	899.333	837.769	0.705645	1.41654	1.31957
10.1668	B8	7204	8	B	6uM	ABri	ABri-6uM	692	1034.67	942.916	1.08997	1.6297	1.48519
10.2501	B8	6959	8	B	6uM	ABri	ABri-6uM	447	906	893.762	0.70407	1.42704	1.40777
10.3334	B8	7006	8	B	6uM	ABri	ABri-6uM	494	907	838.599	0.7781	1.42862	1.32088
10.4168	B8	7084	8	B	6uM	ABri	ABri-6uM	572	1010.33	959.763	0.900958	1.59138	1.51172
10.5001	B8	7211	8	B	6uM	ABri	ABri-6uM	699	1001.67	711.074	1.101	1.57773	1.12001
10.5834	B8	7117	8	B	6uM	ABri	ABri-6uM	605	1008	769.231	0.952936	1.5877	1.21162
10.6668	B8	7047	8	B	6uM	ABri	ABri-6uM	535	959.333	778.67	0.842679	1.51105	1.22648
10.7501	B8	6978	8	B	6uM	ABri	ABri-6uM	466	971.667	1022.07	0.733997	1.53047	1.60986
10.8334	B8	6959	8	B	6uM	ABri	ABri-6uM	447	865.333	818.989	0.70407	1.36299	1.28999
10.9168	B8	7047	8	B	6uM	ABri	ABri-6uM	535	921	803.808	0.842679	1.45067	1.26608
11.0001	B8	7057	8	B	6uM	ABri	ABri-6uM	545	1019.67	956.806	0.85843	1.60608	1.50707
11.0834	B8	6904	8	B	6uM	ABri	ABri-6uM	392	907.667	935.917	0.61744	1.42967	1.47416
11.1668	B8	7084	8	B	6uM	ABri	ABri-6uM	572	1021.33	755.863	0.900958	1.6087	1.19056
11.2501	B8	7023	8	B	6uM	ABri	ABri-6uM	511	962	811.654	0.804877	1.51525	1.27844
11.3334	B8	7033	8	B	6uM	ABri	ABri-6uM	521	951.667	905.39	0.820628	1.49897	1.42608
11.4168	B8	7090	8	B	6uM	ABri	ABri-6uM	578	972.667	701.848	0.910408	1.53205	1.10548
11.5001	B8	7190	8	B	6uM	ABri	ABri-6uM	678	912.333	736.991	1.06792	1.43702	1.16084
11.5834	B8	7128	8	B	6uM	ABri	ABri-6uM	616	834.333	734.263	0.970262	1.31416	1.15654
11.6668	B8	7053	8	B	6uM	ABri	ABri-6uM	541	882.667	664.96	0.85213	1.39029	1.04738
11.7501	B8	6994	8	B	6uM	ABri	ABri-6uM	482	861.667	781.078	0.759199	1.35721	1.23028
11.8334	B8	7092	8	B	6uM	ABri	ABri-6uM	580	905.667	629.246	0.913558	1.42652	0.991126
11.9168	B8	7120	8	B	6uM	ABri	ABri-6uM	608	963	661.309	0.957661	1.51682	1.04163
12.0001	B8	7075	8	B	6uM	ABri	ABri-6uM	563	952.333	698.734	0.886782	1.50002	1.10058
12.0834	B8	6957	8	B	6uM	ABri	ABri-6uM	445	813.667	823.418	0.70092	1.28161	1.29697
12.1668	B8	6969	8	B	6uM	ABri	ABri-6uM	457	961.667	807.501	0.719821	1.51472	1.27189
12.2501	B8	6857	8	B	6uM	ABri	ABri-6uM	345	835	840.06	0.54341	1.31521	1.32318
12.3334	B8	6806	8	B	6uM	ABri	ABri-6uM	294	888.333	922.45	0.46308	1.39921	1.45295
12.4168	B8	7017	8	B	6uM	ABri	ABri-6uM	505	885.667	830.256	0.795426	1.39501	1.30774
12.5001	B8	7066	8	B	6uM	ABri	ABri-6uM	554	854.667	793.915	0.872606	1.34619	1.2505
12.5834	B8	6825	8	B	6uM	ABri	ABri-6uM	313	809	774.111	0.493007	1.27426	1.2193
12.6668	B8	7019	8	B	6uM	ABri	ABri-6uM	507	940.333	796.895	0.798576	1.48112	1.25519
12.7501	B8	6856	8	B	6uM	ABri	ABri-6uM	344	808.333	783.556	0.541835	1.27321	1.23418
12.8334	B8	7106	8	B	6uM	ABri	ABri-6uM	594	928	738.043	0.93561	1.46169	1.16249
12.9168	B8	6909	8	B	6uM	ABri	ABri-6uM	397	855.667	867.308	0.625315	1.34776	1.3661
13.0001	B8	6954	8	B	6uM	ABri	ABri-6uM	442	861	812.974	0.696195	1.35616	1.28052
13.0834	B8	7116	8	B	6uM	ABri	ABri-6uM	604	839.667	774.861	0.951361	1.32256	1.22048
13.1668	B8	7070	8	B	6uM	ABri	ABri-6uM	558	905.667	684.298	0.878906	1.42652	1.07784
13.2501	B8	6876	8	B	6uM	ABri	ABri-6uM	364	874.333	931.96	0.573337	1.37716	1.46793
13.3334	B8	6971	8	B	6uM	ABri	ABri-6uM	459	813	796.374	0.722971	1.28056	1.25437
13.4168	B8	6982	8	B	6uM	ABri	ABri-6uM	470	799.333	829.57	0.740297	1.25903	1.30666
13.5001	B8	6934	8	B	6uM	ABri	ABri-6uM	422	876.667	932.237	0.664693	1.38084	1.46837
13.5834	B8	6962	8	B	6uM	ABri	ABri-6uM	450	779.333	733.704	0.708795	1.22753	1.15566
13.6668	B8	6985	8	B	6uM	ABri	ABri-6uM	473	808.667	772.298	0.745023	1.27373	1.21645
13.7501	B8	7020	8	B	6uM	ABri	ABri-6uM	508	808.333	716.384	0.800151	1.27321	1.12838
13.8334	B8	6817	8	B	6uM	ABri	ABri-6uM	305	767	768.387	0.480406	1.2081	1.21029
13.9168	B8	6918	8	B	6uM	ABri	ABri-6uM	406	816	797.415	0.639491	1.28528	1.25601
14.0001	B8	6967	8	B	6uM	ABri	ABri-6uM	455	885	837.362	0.716671	1.39396	1.31893
14.0834	B8	6851	8	B	6uM	ABri	ABri-6uM	339	798	887.498	0.533959	1.25693	1.3979
14.1668	B8	6813	8	B	6uM	ABri	ABri-6uM	301	755.333	858.922	0.474105	1.18973	1.35289
14.2501	B8	6841	8	B	6uM	ABri	ABri-6uM	329	727	783.849	0.518208	1.1451	1.23464
14.3334	B8	6872	8	B	6uM	ABri	ABri-6uM	360	819	765.755	0.567036	1.29001	1.20614
14.4168	B8	7036	8	B	6uM	ABri	ABri-6uM	524	826	765.091	0.825353	1.30103	1.2051
14.5001	B8	7025	8	B	6uM	ABri	ABri-6uM	513	919.667	911.764	0.808027	1.44857	1.43612
14.5834	B8	7053	8	B	6uM	ABri	ABri-6uM	541	802.333	739.485	0.85213	1.26376	1.16476
14.6668	B8	6847	8	B	6uM	ABri	ABri-6uM	335	815	804.687	0.527659	1.28371	1.26746
14.7501	B8	6890	8	B	6uM	ABri	ABri-6uM	378	814	897.312	0.595388	1.28213	1.41336
14.8334	B8	6938	8	B	6uM	ABri	ABri-6uM	426	821	768.798	0.670993	1.29316	1.21094
14.9168	B8	7002	8	B	6uM	ABri	ABri-6uM	490	842.667	762.811	0.771799	1.32728	1.2015
15.0001	B8	6831	8	B	6uM	ABri	ABri-6uM	319	785.333	818.127	0.502457	1.23698	1.28863
15.0834	B8	6929	8	B	6uM	ABri	ABri-6uM	417	742	686.819	0.656817	1.16872	1.08181
15.1668	B8	6880	8	B	6uM	ABri	ABri-6uM	368	824	843.195	0.579637	1.29788	1.32812
15.2501	B8	6956	8	B	6uM	ABri	ABri-6uM	444	771.667	822.032	0.699345	1.21545	1.29478
15.3334	B8	6868	8	B	6uM	ABri	ABri-6uM	356	819	747.199	0.560736	1.29001	1.17691
15.4168	B8	6927	8	B	6uM	ABri	ABri-6uM	415	773	760.105	0.653667	1.21755	1.19724
15.5001	B8	6878	8	B	6uM	ABri	ABri-6uM	366	793	881.786	0.576487	1.24905	1.3889
15.5834	B8	6795	8	B	6uM	ABri	ABri-6uM	283	662.333	674.419	0.445754	1.04324	1.06228
15.6668	B8	6910	8	B	6uM	ABri	ABri-6uM	398	744.667	703.299	0.62689	1.17293	1.10777
15.7501	B8	6858	8	B	6uM	ABri	ABri-6uM	346	777	925.139	0.544985	1.22385	1.45719
15.8334	B8	7013	8	B	6uM	ABri	ABri-6uM	501	844.333	801.214	0.789126	1.32991	1.26199
15.9168	B8	6899	8	B	6uM	ABri	ABri-6uM	387	770	869.269	0.609564	1.21283	1.36919
16.0001	B8	6789	8	B	6uM	ABri	ABri-6uM	277	707.333	846.008	0.436303	1.11412	1.33255
16.0834	B8	6936	8	B	6uM	ABri	ABri-6uM	424	794.333	826.282	0.667843	1.25116	1.30148
16.1668	B8	6847	8	B	6uM	ABri	ABri-6uM	335	779.333	908.064	0.527659	1.22753	1.43029
16.2501	B8	6995	8	B	6uM	ABri	ABri-6uM	483	874.333	866.983	0.760774	1.37716	1.36559
16.3335	B8	6902	8	B	6uM	ABri	ABri-6uM	390	723.667	724.61	0.614289	1.13985	1.14133
16.4168	B8	6893	8	B	6uM	ABri	ABri-6uM	381	801	746.595	0.600113	1.26166	1.17596
16.5001	B8	6841	8	B	6uM	ABri	ABri-6uM	329	750.667	762.615	0.518208	1.18238	1.2012
16.5835	B8	6984	8	B	6uM	ABri	ABri-6uM	472	857.333	762.861	0.743448	1.35039	1.20158
16.6668	B8	6886	8	B	6uM	ABri	ABri-6uM	374	732.333	756.117	0.589088	1.1535	1.19096
16.7501	B8	6864	8	B	6uM	ABri	ABri-6uM	352	748	779.495	0.554435	1.17818	1.22778
16.8335	B8	6880	8	B	6uM	ABri	ABri-6uM	368	828.667	814.408	0.579637	1.30523	1.28277
16.9168	B8	6957	8	B	6uM	ABri	ABri-6uM	445	831.667	699.378	0.70092	1.30996	1.10159
17.0001	B8	6949	8	B	6uM	ABri	ABri-6uM	437	804	765.591	0.688319	1.26638	1.20588
17.0835	B8	6903	8	B	6uM	ABri	ABri-6uM	391	812.667	759.983	0.615864	1.28003	1.19705
17.1668	B8	6861	8	B	6uM	ABri	ABri-6uM	349	784.667	756.33	0.54971	1.23593	1.1913
17.2501	B8	6914	8	B	6uM	ABri	ABri-6uM	402	875.333	878.5	0.633191	1.37874	1.38373
17.3335	B8	7017	8	B	6uM	ABri	ABri-6uM	505	833.333	711.764	0.795426	1.31258	1.1211
17.4168	B8	6902	8	B	6uM	ABri	ABri-6uM	390	848.333	849.885	0.614289	1.33621	1.33865
17.5001	B8	6881	8	B	6uM	ABri	ABri-6uM	369	789	842.556	0.581212	1.24275	1.32711
17.5835	B8	6920	8	B	6uM	ABri	ABri-6uM	408	812.667	802.559	0.642641	1.28003	1.26411
17.6668	B8	6890	8	B	6uM	ABri	ABri-6uM	378	813.333	850.165	0.595388	1.28108	1.3391
17.7501	B8	6959	8	B	6uM	ABri	ABri-6uM	447	854	802.095	0.70407	1.34514	1.26338
17.8335	B8	7013	8	B	6uM	ABri	ABri-6uM	501	858.667	765.927	0.789126	1.35249	1.20641
17.9168	B8	6955	8	B	6uM	ABri	ABri-6uM	443	829	912.441	0.69777	1.30576	1.43719
18.0001	B8	6979	8	B	6uM	ABri	ABri-6uM	467	779.333	756.509	0.735572	1.22753	1.19158
18.0835	B8	6963	8	B	6uM	ABri	ABri-6uM	451	873.333	785.808	0.71037	1.37559	1.23773
18.1668	B8	6836	8	B	6uM	ABri	ABri-6uM	324	832.333	993.374	0.510333	1.31101	1.56466
18.2501	B8	6837	8	B	6uM	ABri	ABri-6uM	325	777.667	826.84	0.511908	1.2249	1.30236
18.3335	B8	7043	8	B	6uM	ABri	ABri-6uM	531	809.667	786.92	0.836379	1.27531	1.23948
18.4168	B8	6938	8	B	6uM	ABri	ABri-6uM	426	801	723.485	0.670993	1.26166	1.13956
18.5001	B8	6793	8	B	6uM	ABri	ABri-6uM	281	767.667	887.465	0.442603	1.20915	1.39785
18.5835	B8	6800	8	B	6uM	ABri	ABri-6uM	288	717	770.929	0.453629	1.12935	1.21429
18.6668	B8	6855	8	B	6uM	ABri	ABri-6uM	343	773	777.923	0.54026	1.21755	1.22531
18.7501	B8	6858	8	B	6uM	ABri	ABri-6uM	346	774.667	929.366	0.544985	1.22018	1.46384
18.8335	B8	6830	8	B	6uM	ABri	ABri-6uM	318	691	796.906	0.500882	1.08839	1.25521
18.9168	B8	6887	8	B	6uM	ABri	ABri-6uM	375	717.333	820.905	0.590663	1.12987	1.29301
19.0001	B8	6902	8	B	6uM	ABri	ABri-6uM	390	724.667	666.334	0.614289	1.14142	1.04954
19.0835	B8	6823	8	B	6uM	ABri	ABri-6uM	311	756.333	823.848	0.489856	1.1913	1.29764
19.1668	B8	6714	8	B	6uM	ABri	ABri-6uM	202	678	848.82	0.31817	1.06792	1.33698
19.2501	B8	6847	8	B	6uM	ABri	ABri-6uM	335	737	770.177	0.527659	1.16085	1.21311
19.3335	B8	7010	8	B	6uM	ABri	ABri-6uM	498	818.333	759.945	0.7844	1.28896	1.19699
19.4168	B8	6826	8	B	6uM	ABri	ABri-6uM	314	758.333	838.066	0.494582	1.19445	1.32004
19.5001	B8	6921	8	B	6uM	ABri	ABri-6uM	409	825.667	776.001	0.644216	1.30051	1.22228
19.5835	B8	6706	8	B	6uM	ABri	ABri-6uM	194	720.333	913.369	0.30557	1.1346	1.43865
19.6668	B8	6786	8	B	6uM	ABri	ABri-6uM	274	722.333	794.792	0.431578	1.13775	1.25188
19.7501	B8	6852	8	B	6uM	ABri	ABri-6uM	340	825	803.946	0.535534	1.29946	1.2663
19.8335	B8	6826	8	B	6uM	ABri	ABri-6uM	314	751.667	739.949	0.494582	1.18395	1.16549
19.9168	B8	6911	8	B	6uM	ABri	ABri-6uM	399	687.333	770.107	0.628465	1.08262	1.213
20.0002	B8	6857	8	B	6uM	ABri	ABri-6uM	345	722.333	819.933	0.54341	1.13775	1.29148
20.0835	B8	6716	8	B	6uM	ABri	ABri-6uM	204	733.333	815.12	0.321321	1.15507	1.2839
20.1668	B8	6817	8	B	6uM	ABri	ABri-6uM	305	814	884.213	0.480406	1.28213	1.39272
20.2502	B8	6931	8	B	6uM	ABri	ABri-6uM	419	744	774.455	0.659967	1.17188	1.21985
20.3335	B8	6849	8	B	6uM	ABri	ABri-6uM	337	755.333	859.577	0.530809	1.18973	1.35392
20.4168	B8	6692	8	B	6uM	ABri	ABri-6uM	180	735.667	789.985	0.283518	1.15875	1.24431
20.5002	B8	6870	8	B	6uM	ABri	ABri-6uM	358	712.667	879.385	0.563886	1.12252	1.38512
20.5835	B8	6827	8	B	6uM	ABri	ABri-6uM	315	728.333	740.295	0.496157	1.1472	1.16604
20.6668	B8	6614	8	B	6uM	ABri	ABri-6uM	102	668	824.522	0.16066	1.05217	1.2987
20.7502	B8	6938	8	B	6uM	ABri	ABri-6uM	426	758.667	748.653	0.670993	1.19498	1.1792
20.8335	B8	6816	8	B	6uM	ABri	ABri-6uM	304	738.667	785.126	0.478831	1.16347	1.23665
20.9168	B8	6877	8	B	6uM	ABri	ABri-6uM	365	695	684.514	0.574912	1.0947	1.07818
21.0002	B8	6838	8	B	6uM	ABri	ABri-6uM	326	720.667	883.768	0.513483	1.13512	1.39202
21.0835	B8	6886	8	B	6uM	ABri	ABri-6uM	374	693	840.216	0.589088	1.09154	1.32342
21.1668	B8	6800	8	B	6uM	ABri	ABri-6uM	288	656	718.543	0.453629	1.03327	1.13178
21.2502	B8	6871	8	B	6uM	ABri	ABri-6uM	359	776.333	768.316	0.565461	1.2228	1.21018
21.3335	B8	6675	8	B	6uM	ABri	ABri-6uM	163	662.333	870.072	0.256741	1.04324	1.37045
21.4168	B8	6644	8	B	6uM	ABri	ABri-6uM	132	641.333	824.003	0.207913	1.01016	1.29789
21.5002	B8	6825	8	B	6uM	ABri	ABri-6uM	313	773	888.333	0.493007	1.21755	1.39921
21.5835	B8	6956	8	B	6uM	ABri	ABri-6uM	444	742.333	772.958	0.699345	1.16925	1.21749
21.6668	B8	6960	8	B	6uM	ABri	ABri-6uM	448	771.667	774.969	0.705645	1.21545	1.22065
0	B9	8929	9	B	3uM	ABri	ABri-3uM	2417	2691.33	406.22	4.79855	5.3432	0.806482
0.0833333	B9	8143	9	B	3uM	ABri	ABri-3uM	1631	2166	825.737	3.23808	4.30024	1.63936
0.166667	B9	7616	9	B	3uM	ABri	ABri-3uM	1104	1896.67	1267.91	2.19181	3.76552	2.51723
0.25	B9	7510	9	B	3uM	ABri	ABri-3uM	998	1964.33	1508.02	1.98136	3.89986	2.99392
0.333333	B9	7427	9	B	3uM	ABri	ABri-3uM	915	1840.33	1461.32	1.81658	3.65368	2.90122
0.416667	B9	7309	9	B	3uM	ABri	ABri-3uM	797	1789	1634.91	1.58231	3.55176	3.24584
0.5	B9	7151	9	B	3uM	ABri	ABri-3uM	639	1691.33	1659.2	1.26863	3.35786	3.29406
0.583333	B9	7342	9	B	3uM	ABri	ABri-3uM	830	1646.67	1619.59	1.64783	3.26918	3.21542
0.666667	B9	7357	9	B	3uM	ABri	ABri-3uM	845	1671.33	1351.51	1.67761	3.31816	2.6832
0.75	B9	7048	9	B	3uM	ABri	ABri-3uM	536	1586.67	1746.71	1.06414	3.15006	3.46781
0.833333	B9	7224	9	B	3uM	ABri	ABri-3uM	712	1610	1588.4	1.41356	3.19639	3.15351
0.916667	B9	7012	9	B	3uM	ABri	ABri-3uM	500	1506.33	1568.01	0.992667	2.99058	3.11302
1.00003	B9	7040	9	B	3uM	ABri	ABri-3uM	528	1564.33	1690.43	1.04826	3.10573	3.35607
1.08336	B9	7023	9	B	3uM	ABri	ABri-3uM	511	1635	1724.08	1.01451	3.24602	3.42288
1.16669	B9	7067	9	B	3uM	ABri	ABri-3uM	555	1526.33	1732.87	1.10186	3.03028	3.44033
1.25	B9	7078	9	B	3uM	ABri	ABri-3uM	566	1573.33	1585.56	1.1237	3.12359	3.14788
1.33336	B9	7165	9	B	3uM	ABri	ABri-3uM	653	1594	1666.37	1.29642	3.16462	3.30829
1.41669	B9	7072	9	B	3uM	ABri	ABri-3uM	560	1579	1646.89	1.11179	3.13484	3.26964
1.50003	B9	7102	9	B	3uM	ABri	ABri-3uM	590	1486	1583.2	1.17135	2.95021	3.14318
1.58336	B9	7124	9	B	3uM	ABri	ABri-3uM	612	1579.33	1655.59	1.21503	3.13551	3.2869
1.66669	B9	7013	9	B	3uM	ABri	ABri-3uM	501	1504.67	1670.45	0.994653	2.98727	3.31641
1.75	B9	7049	9	B	3uM	ABri	ABri-3uM	537	1562.33	1705.41	1.06612	3.10176	3.38581
1.83336	B9	7111	9	B	3uM	ABri	ABri-3uM	599	1553	1639.4	1.18922	3.08323	3.25476
1.91669	B9	6899	9	B	3uM	ABri	ABri-3uM	387	1340.67	1640.55	0.768325	2.66167	3.25705
2.00003	B9	6952	9	B	3uM	ABri	ABri-3uM	440	1518.33	1575.99	0.873547	3.0144	3.12886
2.08336	B9	6987	9	B	3uM	ABri	ABri-3uM	475	1481.67	1634.85	0.943034	2.9416	3.24572
2.16669	B9	7073	9	B	3uM	ABri	ABri-3uM	561	1526	1642.07	1.11377	3.02962	3.26006
2.25003	B9	6973	9	B	3uM	ABri	ABri-3uM	461	1567.67	1837.7	0.915239	3.11234	3.64846
2.33336	B9	7045	9	B	3uM	ABri	ABri-3uM	533	1535	1604	1.05818	3.04749	3.18447
2.41669	B9	6989	9	B	3uM	ABri	ABri-3uM	477	1469.67	1696.88	0.947005	2.91778	3.36888
2.50003	B9	7021	9	B	3uM	ABri	ABri-3uM	509	1460.67	1561.68	1.01054	2.89991	3.10046
2.58336	B9	7079	9	B	3uM	ABri	ABri-3uM	567	1514.67	1591.44	1.12568	3.00712	3.15954
2.66669	B9	6921	9	B	3uM	ABri	ABri-3uM	409	1506.33	1644.41	0.812002	2.99058	3.2647
2.75003	B9	6955	9	B	3uM	ABri	ABri-3uM	443	1433.33	1577.09	0.879503	2.84565	3.13106
2.83336	B9	6957	9	B	3uM	ABri	ABri-3uM	445	1462.67	1774.79	0.883474	2.90388	3.52355
2.91669	B9	6952	9	B	3uM	ABri	ABri-3uM	440	1484	1681.72	0.873547	2.94624	3.33877
3.00003	B9	6982	9	B	3uM	ABri	ABri-3uM	470	1476	1563.28	0.933107	2.93035	3.10363
3.08336	B9	6949	9	B	3uM	ABri	ABri-3uM	437	1417.33	1707.52	0.867591	2.81388	3.39
3.16669	B9	7050	9	B	3uM	ABri	ABri-3uM	538	1509	1617.3	1.06811	2.99587	3.21089
3.25003	B9	6922	9	B	3uM	ABri	ABri-3uM	410	1407	1676.02	0.813987	2.79337	3.32746
3.33336	B9	6902	9	B	3uM	ABri	ABri-3uM	390	1376	1627.07	0.774281	2.73182	3.23029
3.41669	B9	7029	9	B	3uM	ABri	ABri-3uM	517	1348.67	1553.55	1.02642	2.67756	3.08431
3.50003	B9	6797	9	B	3uM	ABri	ABri-3uM	285	1383	1628.46	0.56582	2.74572	3.23304
3.58336	B9	6945	9	B	3uM	ABri	ABri-3uM	433	1411	1567.52	0.85965	2.80131	3.11206
3.66669	B9	6829	9	B	3uM	ABri	ABri-3uM	317	1375.33	1663.73	0.629351	2.7305	3.30305
3.75003	B9	6863	9	B	3uM	ABri	ABri-3uM	351	1413.33	1733.74	0.696853	2.80594	3.44205
3.83336	B9	6872	9	B	3uM	ABri	ABri-3uM	360	1340.67	1620.4	0.714721	2.66167	3.21703
3.91669	B9	6783	9	B	3uM	ABri	ABri-3uM	271	1302.67	1638.52	0.538026	2.58623	3.25302
4.00003	B9	6758	9	B	3uM	ABri	ABri-3uM	246	1333.33	1650.9	0.488392	2.64711	3.27758
4.08336	B9	6838	9	B	3uM	ABri	ABri-3uM	326	1377	1656.89	0.647219	2.73381	3.28949
4.16669	B9	6885	9	B	3uM	ABri	ABri-3uM	373	1342	1686.16	0.74053	2.66432	3.34759
4.25003	B9	6821	9	B	3uM	ABri	ABri-3uM	309	1330.67	1675.22	0.613469	2.64182	3.32587
4.33336	B9	6892	9	B	3uM	ABri	ABri-3uM	380	1375.33	1597.51	0.754427	2.7305	3.17159
4.41669	B9	6898	9	B	3uM	ABri	ABri-3uM	386	1322.67	1630.15	0.766339	2.62594	3.2364
4.50003	B9	6684	9	B	3uM	ABri	ABri-3uM	172	1332.67	1669.51	0.341478	2.64579	3.31453
4.58336	B9	6897	9	B	3uM	ABri	ABri-3uM	385	1332	1646.32	0.764354	2.64447	3.26849
4.66672	B9	6911	9	B	3uM	ABri	ABri-3uM	399	1378	1674.07	0.792149	2.73579	3.3236
4.75003	B9	7029	9	B	3uM	ABri	ABri-3uM	517	1326.33	1558.5	1.02642	2.63322	3.09415
4.83336	B9	6880	9	B	3uM	ABri	ABri-3uM	368	1244	1464.77	0.730603	2.46976	2.90805
4.91669	B9	6769	9	B	3uM	ABri	ABri-3uM	257	1231	1539.63	0.510231	2.44395	3.05668
5.00006	B9	6947	9	B	3uM	ABri	ABri-3uM	435	1247	1448.19	0.863621	2.47571	2.87515
5.08336	B9	6789	9	B	3uM	ABri	ABri-3uM	277	1219.67	1482.1	0.549938	2.42145	2.94247
5.16672	B9	6695	9	B	3uM	ABri	ABri-3uM	183	1166	1519.39	0.363316	2.3149	3.01649
5.25006	B9	6818	9	B	3uM	ABri	ABri-3uM	306	1300.33	1594.1	0.607513	2.5816	3.16482
5.33339	B9	6832	9	B	3uM	ABri	ABri-3uM	320	1292	1491.29	0.635307	2.56505	2.96071
5.41672	B9	6798	9	B	3uM	ABri	ABri-3uM	286	1355	1730.89	0.567806	2.69013	3.43639
5.50006	B9	6821	9	B	3uM	ABri	ABri-3uM	309	1241.67	1544.1	0.613469	2.46512	3.06556
5.58339	B9	6918	9	B	3uM	ABri	ABri-3uM	406	1255.33	1524.22	0.806046	2.49226	3.02609
5.66672	B9	6849	9	B	3uM	ABri	ABri-3uM	337	1225.33	1519.63	0.669058	2.4327	3.01697
5.75006	B9	6799	9	B	3uM	ABri	ABri-3uM	287	1264.33	1592.54	0.569791	2.51013	3.16173
5.83339	B9	6898	9	B	3uM	ABri	ABri-3uM	386	1274.33	1482.7	0.766339	2.52998	2.94366
5.91672	B9	6959	9	B	3uM	ABri	ABri-3uM	447	1258	1455.21	0.887445	2.49755	2.88908
6.00006	B9	6970	9	B	3uM	ABri	ABri-3uM	458	1259.33	1483.35	0.909283	2.5002	2.94494
6.08339	B9	6928	9	B	3uM	ABri	ABri-3uM	416	1237.33	1604.3	0.825899	2.45652	3.18508
6.16672	B9	6823	9	B	3uM	ABri	ABri-3uM	311	1294	1577.86	0.617439	2.56902	3.13257
6.25006	B9	6889	9	B	3uM	ABri	ABri-3uM	377	1317.33	1514.98	0.748471	2.61535	3.00775
6.33339	B9	6901	9	B	3uM	ABri	ABri-3uM	389	1331.33	1554.88	0.772295	2.64314	3.08695
6.41672	B9	7059	9	B	3uM	ABri	ABri-3uM	547	1304.67	1476.33	1.08598	2.5902	2.93101
6.50006	B9	6784	9	B	3uM	ABri	ABri-3uM	272	1194.67	1491.16	0.540011	2.37181	2.96046
6.58339	B9	6735	9	B	3uM	ABri	ABri-3uM	223	1313.33	1695.73	0.44273	2.60741	3.36659
6.66672	B9	6788	9	B	3uM	ABri	ABri-3uM	276	1272.67	1678.01	0.547952	2.52667	3.33142
6.75006	B9	6794	9	B	3uM	ABri	ABri-3uM	282	1113.67	1277.82	0.559864	2.211	2.53691
6.83339	B9	6820	9	B	3uM	ABri	ABri-3uM	308	1184	1667.56	0.611483	2.35064	3.31067
6.91672	B9	6646	9	B	3uM	ABri	ABri-3uM	134	1146.33	1530.48	0.266035	2.27586	3.03853
7.00006	B9	6795	9	B	3uM	ABri	ABri-3uM	283	1300	1597.27	0.56185	2.58094	3.17112
7.08339	B9	6752	9	B	3uM	ABri	ABri-3uM	240	1179.67	1414.93	0.47648	2.34203	2.80912
7.16672	B9	6770	9	B	3uM	ABri	ABri-3uM	258	1162.67	1470.15	0.512216	2.30828	2.91875
7.25006	B9	6907	9	B	3uM	ABri	ABri-3uM	395	1224.33	1431.25	0.784207	2.43071	2.84152
7.33339	B9	6752	9	B	3uM	ABri	ABri-3uM	240	1106.33	1506.6	0.47648	2.19644	2.9911
7.41672	B9	6611	9	B	3uM	ABri	ABri-3uM	99	1115.33	1532.47	0.196548	2.21431	3.04247
7.50006	B9	6772	9	B	3uM	ABri	ABri-3uM	260	1250.67	1550.08	0.516187	2.48299	3.07743
7.58339	B9	6775	9	B	3uM	ABri	ABri-3uM	263	1131	1552.17	0.522143	2.24541	3.08158
7.66672	B9	6763	9	B	3uM	ABri	ABri-3uM	251	1193.67	1457.99	0.498319	2.36983	2.89459
7.75006	B9	6808	9	B	3uM	ABri	ABri-3uM	296	1192.67	1463.93	0.587659	2.36784	2.90639
7.83339	B9	6967	9	B	3uM	ABri	ABri-3uM	455	1242	1485.13	0.903327	2.46579	2.94848
7.91672	B9	6825	9	B	3uM	ABri	ABri-3uM	313	1154	1431.61	0.62141	2.29108	2.84223
8.00006	B9	6829	9	B	3uM	ABri	ABri-3uM	317	1180	1380.34	0.629351	2.3427	2.74044
8.08339	B9	6703	9	B	3uM	ABri	ABri-3uM	191	1192.67	1481.93	0.379199	2.36784	2.94212
8.16672	B9	6726	9	B	3uM	ABri	ABri-3uM	214	1157	1544.98	0.424862	2.29703	3.06731
8.25008	B9	6853	9	B	3uM	ABri	ABri-3uM	341	1073.33	1385.22	0.676999	2.13093	2.75012
8.33342	B9	6724	9	B	3uM	ABri	ABri-3uM	212	1162	1413.18	0.420891	2.30696	2.80563
8.41672	B9	6837	9	B	3uM	ABri	ABri-3uM	325	1148	1333.89	0.645234	2.27916	2.64821
8.50008	B9	6707	9	B	3uM	ABri	ABri-3uM	195	1051.67	1366.02	0.38714	2.08791	2.71201
8.58339	B9	6938	9	B	3uM	ABri	ABri-3uM	426	1195	1276.92	0.845753	2.37248	2.53512
8.66675	B9	6789	9	B	3uM	ABri	ABri-3uM	277	1101.67	1379.3	0.549938	2.18718	2.73836
8.75006	B9	6802	9	B	3uM	ABri	ABri-3uM	290	1114	1272.02	0.575747	2.21166	2.52539
8.83342	B9	6717	9	B	3uM	ABri	ABri-3uM	205	1062	1247.33	0.406994	2.10843	2.47638
8.91675	B9	6737	9	B	3uM	ABri	ABri-3uM	225	1051	1418.57	0.4467	2.08659	2.81633
9.00008	B9	6890	9	B	3uM	ABri	ABri-3uM	378	1068.33	1247.14	0.750457	2.121	2.47598
9.08342	B9	6669	9	B	3uM	ABri	ABri-3uM	157	1135.33	1406.36	0.311698	2.25402	2.7921
9.16675	B9	6891	9	B	3uM	ABri	ABri-3uM	379	1137	1373.08	0.752442	2.25733	2.72603
9.25008	B9	6677	9	B	3uM	ABri	ABri-3uM	165	1011	1372	0.32758	2.00717	2.72388
9.33342	B9	6649	9	B	3uM	ABri	ABri-3uM	137	1092.67	1507.92	0.271991	2.16931	2.99373
9.41675	B9	6828	9	B	3uM	ABri	ABri-3uM	316	1062	1348.79	0.627366	2.10843	2.67781
9.50008	B9	6836	9	B	3uM	ABri	ABri-3uM	324	1061.67	1293.3	0.643249	2.10776	2.56763
9.58342	B9	6704	9	B	3uM	ABri	ABri-3uM	192	1055.67	1325.66	0.381184	2.09585	2.63188
9.66675	B9	6937	9	B	3uM	ABri	ABri-3uM	425	1118.67	1255.54	0.843767	2.22093	2.49267
9.75008	B9	6656	9	B	3uM	ABri	ABri-3uM	144	953	1439.5	0.285888	1.89202	2.85789
9.83342	B9	6757	9	B	3uM	ABri	ABri-3uM	245	1152.33	1393.64	0.486407	2.28777	2.76685
9.91675	B9	6705	9	B	3uM	ABri	ABri-3uM	193	1047.33	1465.05	0.38317	2.07931	2.90862
10.0001	B9	6833	9	B	3uM	ABri	ABri-3uM	321	1105	1468.4	0.637293	2.1938	2.91526
10.0834	B9	6829	9	B	3uM	ABri	ABri-3uM	317	1168.33	1523.31	0.629351	2.31953	3.02428
10.1668	B9	6900	9	B	3uM	ABri	ABri-3uM	388	1203.67	1460.67	0.77031	2.38968	2.89991
10.2501	B9	6752	9	B	3uM	ABri	ABri-3uM	240	1099.67	1398.19	0.47648	2.18321	2.77588
10.3334	B9	6708	9	B	3uM	ABri	ABri-3uM	196	1065	1502.55	0.389126	2.11438	2.98307
10.4168	B9	6878	9	B	3uM	ABri	ABri-3uM	366	1175.33	1419.16	0.726633	2.33343	2.81751
10.5001	B9	6700	9	B	3uM	ABri	ABri-3uM	188	1080.67	1430.82	0.373243	2.14549	2.84066
10.5834	B9	7013	9	B	3uM	ABri	ABri-3uM	501	1180.33	1245.68	0.994653	2.34336	2.4731
10.6668	B9	6814	9	B	3uM	ABri	ABri-3uM	302	1141.33	1412.4	0.599571	2.26593	2.80409
10.7501	B9	6632	9	B	3uM	ABri	ABri-3uM	120	1016	1454.31	0.23824	2.0171	2.88729
10.8334	B9	6782	9	B	3uM	ABri	ABri-3uM	270	1154	1439.46	0.53604	2.29108	2.85782
10.9168	B9	6842	9	B	3uM	ABri	ABri-3uM	330	1182.67	1381.85	0.655161	2.34799	2.74343
11.0001	B9	6847	9	B	3uM	ABri	ABri-3uM	335	1147.67	1379.96	0.665087	2.2785	2.73968
11.0834	B9	6698	9	B	3uM	ABri	ABri-3uM	186	1112	1472.53	0.369272	2.20769	2.92346
11.1668	B9	6889	9	B	3uM	ABri	ABri-3uM	377	1158	1459.66	0.748471	2.29902	2.89792
11.2501	B9	6735	9	B	3uM	ABri	ABri-3uM	223	1042	1362.65	0.44273	2.06872	2.70531
11.3334	B9	6650	9	B	3uM	ABri	ABri-3uM	138	983.667	1363.82	0.273976	1.95291	2.70765
11.4168	B9	6903	9	B	3uM	ABri	ABri-3uM	391	1165.67	1412.49	0.776266	2.31424	2.80427
11.5001	B9	6550	9	B	3uM	ABri	ABri-3uM	38	1018.67	1422.38	0.0754427	2.02239	2.8239
11.5834	B9	6659	9	B	3uM	ABri	ABri-3uM	147	1018.33	1428.56	0.291844	2.02173	2.83617
11.6668	B9	6789	9	B	3uM	ABri	ABri-3uM	277	1079	1441.38	0.549938	2.14218	2.86162
11.7501	B9	6723	9	B	3uM	ABri	ABri-3uM	211	1041.67	1244.89	0.418906	2.06806	2.47153
11.8334	B9	6833	9	B	3uM	ABri	ABri-3uM	321	1064.67	1423.52	0.637293	2.11372	2.82616
11.9168	B9	6831	9	B	3uM	ABri	ABri-3uM	319	1135	1391.76	0.633322	2.25336	2.76311
12.0001	B9	6627	9	B	3uM	ABri	ABri-3uM	115	994.667	1442.14	0.228314	1.97475	2.86313
12.0834	B9	6564	9	B	3uM	ABri	ABri-3uM	52	979	1383.29	0.103237	1.94364	2.7463
12.1668	B9	6713	9	B	3uM	ABri	ABri-3uM	201	1048.33	1436.56	0.399052	2.08129	2.85205
12.2501	B9	6655	9	B	3uM	ABri	ABri-3uM	143	965.667	1561.95	0.283903	1.91717	3.10099
12.3334	B9	6697	9	B	3uM	ABri	ABri-3uM	185	1024.33	1404.69	0.367287	2.03364	2.78879
12.4168	B9	6693	9	B	3uM	ABri	ABri-3uM	181	1099.67	1330.16	0.359346	2.18321	2.64081
12.5001	B9	6800	9	B	3uM	ABri	ABri-3uM	288	1042.67	1384.03	0.571776	2.07004	2.74776
12.5834	B9	6874	9	B	3uM	ABri	ABri-3uM	362	1105.67	1322.86	0.718691	2.19512	2.62632
12.6668	B9	6681	9	B	3uM	ABri	ABri-3uM	169	1037.33	1415.73	0.335522	2.05945	2.81071
12.7501	B9	6702	9	B	3uM	ABri	ABri-3uM	190	1061	1479.27	0.377214	2.10644	2.93684
12.8334	B9	6682	9	B	3uM	ABri	ABri-3uM	170	1017	1448.9	0.337507	2.01909	2.87655
12.9168	B9	6536	9	B	3uM	ABri	ABri-3uM	24	1005.67	1397.76	0.047648	1.99659	2.77503
13.0001	B9	6738	9	B	3uM	ABri	ABri-3uM	226	947	1248.81	0.448686	1.88011	2.4793
13.0834	B9	6733	9	B	3uM	ABri	ABri-3uM	221	1078.67	1476.01	0.438759	2.14151	2.93037
13.1668	B9	6592	9	B	3uM	ABri	ABri-3uM	80	950.333	1313.32	0.158827	1.88673	2.60738
13.2501	B9	6798	9	B	3uM	ABri	ABri-3uM	286	1069	1435.73	0.567806	2.12232	2.8504
13.3334	B9	6783	9	B	3uM	ABri	ABri-3uM	271	1091.67	1420.57	0.538026	2.16732	2.82031
13.4168	B9	6518	9	B	3uM	ABri	ABri-3uM	6	983	1436.2	0.011912	1.95158	2.85133
13.5001	B9	6821	9	B	3uM	ABri	ABri-3uM	309	995	1311.3	0.613469	1.97541	2.60337
13.5834	B9	6731	9	B	3uM	ABri	ABri-3uM	219	887	1284.63	0.434788	1.76099	2.55042
13.6668	B9	6762	9	B	3uM	ABri	ABri-3uM	250	998.333	1293.55	0.496334	1.98203	2.56814
13.7501	B9	6627	9	B	3uM	ABri	ABri-3uM	115	913	1434.45	0.228314	1.81261	2.84787
13.8334	B9	6646	9	B	3uM	ABri	ABri-3uM	134	965.333	1365.26	0.266035	1.91651	2.7105
13.9168	B9	6765	9	B	3uM	ABri	ABri-3uM	253	918.333	1241.77	0.50229	1.8232	2.46534
14.0001	B9	6663	9	B	3uM	ABri	ABri-3uM	151	924.333	1250.47	0.299786	1.83511	2.4826
14.0834	B9	6747	9	B	3uM	ABri	ABri-3uM	235	912	1269.05	0.466554	1.81063	2.5195
14.1668	B9	6688	9	B	3uM	ABri	ABri-3uM	176	851.667	1341.81	0.349419	1.69084	2.66394
14.2501	B9	6519	9	B	3uM	ABri	ABri-3uM	7	925.333	1431.71	0.0138973	1.8371	2.84242
14.3334	B9	6654	9	B	3uM	ABri	ABri-3uM	142	957.333	1298.72	0.281918	1.90063	2.5784
14.4168	B9	6610	9	B	3uM	ABri	ABri-3uM	98	943	1346.68	0.194563	1.87217	2.67361
14.5001	B9	6637	9	B	3uM	ABri	ABri-3uM	125	903.667	1321.93	0.248167	1.79408	2.62448
14.5834	B9	6778	9	B	3uM	ABri	ABri-3uM	266	952	1288.18	0.528099	1.89004	2.55746
14.6668	B9	6558	9	B	3uM	ABri	ABri-3uM	46	884.333	1362.96	0.0913254	1.7557	2.70594
14.7501	B9	6615	9	B	3uM	ABri	ABri-3uM	103	935	1441.93	0.20449	1.85629	2.86272
14.8334	B9	6690	9	B	3uM	ABri	ABri-3uM	178	987.333	1364.74	0.35339	1.96019	2.70946
14.9168	B9	6558	9	B	3uM	ABri	ABri-3uM	46	906	1355.04	0.0913254	1.79871	2.6902
15.0001	B9	6501	9	B	3uM	ABri	ABri-3uM	-11	890.333	1432.38	-0.0218387	1.76761	2.84375
15.0834	B9	6719	9	B	3uM	ABri	ABri-3uM	207	899.667	1273.17	0.410964	1.78614	2.52767
15.1668	B9	6613	9	B	3uM	ABri	ABri-3uM	101	877.667	1304.73	0.200519	1.74246	2.59034
15.2501	B9	6444	9	B	3uM	ABri	ABri-3uM	-68	876.333	1379.95	-0.135003	1.73982	2.73966
15.3334	B9	6609	9	B	3uM	ABri	ABri-3uM	97	887.333	1272.29	0.192577	1.76165	2.52593
15.4168	B9	6570	9	B	3uM	ABri	ABri-3uM	58	806.333	1187.03	0.115149	1.60084	2.35665
15.5001	B9	6582	9	B	3uM	ABri	ABri-3uM	70	842.667	1219.9	0.138973	1.67298	2.42191
15.5834	B9	6632	9	B	3uM	ABri	ABri-3uM	120	920.667	1366.06	0.23824	1.82783	2.71209
15.6668	B9	6622	9	B	3uM	ABri	ABri-3uM	110	872.667	1271.08	0.218387	1.73254	2.52352
15.7501	B9	6778	9	B	3uM	ABri	ABri-3uM	266	962	1370.65	0.528099	1.90989	2.72119
15.8334	B9	6696	9	B	3uM	ABri	ABri-3uM	184	914	1343.09	0.365302	1.8146	2.66649
15.9168	B9	6589	9	B	3uM	ABri	ABri-3uM	77	947	1399.18	0.152871	1.88011	2.77785
16.0001	B9	6504	9	B	3uM	ABri	ABri-3uM	-8	893	1378.58	-0.0158827	1.7729	2.73694
16.0834	B9	6593	9	B	3uM	ABri	ABri-3uM	81	915.333	1282.43	0.160812	1.81724	2.54605
16.1668	B9	6558	9	B	3uM	ABri	ABri-3uM	46	912.333	1315.44	0.0913254	1.81129	2.61159
16.2501	B9	6597	9	B	3uM	ABri	ABri-3uM	85	884	1329.72	0.168753	1.75504	2.63994
16.3335	B9	6578	9	B	3uM	ABri	ABri-3uM	66	851.667	1386.88	0.131032	1.69084	2.75341
16.4168	B9	6664	9	B	3uM	ABri	ABri-3uM	152	873.667	1152.65	0.301771	1.73452	2.28839
16.5001	B9	6498	9	B	3uM	ABri	ABri-3uM	-14	778.333	1315.62	-0.0277947	1.54525	2.61194
16.5835	B9	6507	9	B	3uM	ABri	ABri-3uM	-5	824.333	1325.46	-0.00992667	1.63658	2.63148
16.6668	B9	6614	9	B	3uM	ABri	ABri-3uM	102	897	1388.25	0.202504	1.78085	2.75615
16.7501	B9	6554	9	B	3uM	ABri	ABri-3uM	42	839.333	1312.35	0.0833841	1.66636	2.60545
16.8335	B9	6640	9	B	3uM	ABri	ABri-3uM	128	898	1338.88	0.254123	1.78283	2.65812
16.9168	B9	6653	9	B	3uM	ABri	ABri-3uM	141	895	1349.5	0.279932	1.77687	2.67921
17.0001	B9	6462	9	B	3uM	ABri	ABri-3uM	-50	835.333	1349.06	-0.0992667	1.65842	2.67833
17.0835	B9	6526	9	B	3uM	ABri	ABri-3uM	14	941.667	1432.07	0.0277947	1.86952	2.84315
17.1668	B9	6492	9	B	3uM	ABri	ABri-3uM	-20	836	1276.35	-0.0397067	1.65974	2.53399
17.2501	B9	6606	9	B	3uM	ABri	ABri-3uM	94	847	1320.72	0.186621	1.68158	2.62208
17.3335	B9	6617	9	B	3uM	ABri	ABri-3uM	105	848.667	1207.58	0.20846	1.68489	2.39744
17.4168	B9	6633	9	B	3uM	ABri	ABri-3uM	121	938	1323.5	0.240226	1.86224	2.6276
17.5001	B9	6667	9	B	3uM	ABri	ABri-3uM	155	994.667	1362.73	0.307727	1.97475	2.70548
17.5835	B9	6595	9	B	3uM	ABri	ABri-3uM	83	885.333	1337.2	0.164783	1.75768	2.65479
17.6668	B9	6591	9	B	3uM	ABri	ABri-3uM	79	939.667	1406.7	0.156841	1.86555	2.79277
17.7501	B9	6625	9	B	3uM	ABri	ABri-3uM	113	979.333	1332.74	0.224343	1.9443	2.64594
17.8335	B9	6681	9	B	3uM	ABri	ABri-3uM	169	976.333	1400.07	0.335522	1.93835	2.77962
17.9168	B9	6609	9	B	3uM	ABri	ABri-3uM	97	890	1336.45	0.192577	1.76695	2.6533
18.0001	B9	6669	9	B	3uM	ABri	ABri-3uM	157	885.333	1375.63	0.311698	1.75768	2.73109
18.0835	B9	6641	9	B	3uM	ABri	ABri-3uM	129	988	1383.52	0.256108	1.96151	2.74675
18.1668	B9	6756	9	B	3uM	ABri	ABri-3uM	244	1011	1408.91	0.484422	2.00717	2.79716
18.2501	B9	6680	9	B	3uM	ABri	ABri-3uM	168	986	1396.08	0.333536	1.95754	2.7717
18.3335	B9	6592	9	B	3uM	ABri	ABri-3uM	80	941	1372.68	0.158827	1.8682	2.72523
18.4168	B9	6632	9	B	3uM	ABri	ABri-3uM	120	884.667	1251.55	0.23824	1.75636	2.48475
18.5001	B9	6503	9	B	3uM	ABri	ABri-3uM	-9	869	1360.35	-0.017868	1.72526	2.70075
18.5835	B9	6749	9	B	3uM	ABri	ABri-3uM	237	925.667	1228.48	0.470524	1.83776	2.43895
18.6668	B9	6653	9	B	3uM	ABri	ABri-3uM	141	949.333	1443.59	0.279932	1.88474	2.86601
18.7501	B9	6692	9	B	3uM	ABri	ABri-3uM	180	938.333	1347.39	0.35736	1.86291	2.67502
18.8335	B9	6557	9	B	3uM	ABri	ABri-3uM	45	789.333	1255.6	0.0893401	1.56709	2.49279
18.9168	B9	6720	9	B	3uM	ABri	ABri-3uM	208	919.667	1323.73	0.41295	1.82585	2.62805
19.0001	B9	6655	9	B	3uM	ABri	ABri-3uM	143	978.333	1323.25	0.283903	1.94232	2.6271
19.0835	B9	6468	9	B	3uM	ABri	ABri-3uM	-44	805	1219.96	-0.0873547	1.59819	2.42203
19.1668	B9	6335	9	B	3uM	ABri	ABri-3uM	-177	794.667	1432.67	-0.351404	1.57768	2.84433
19.2501	B9	6558	9	B	3uM	ABri	ABri-3uM	46	809.667	1302.84	0.0913254	1.60746	2.58658
19.3335	B9	6583	9	B	3uM	ABri	ABri-3uM	71	878.667	1345.58	0.140959	1.74445	2.67143
19.4168	B9	6561	9	B	3uM	ABri	ABri-3uM	49	848.333	1420.14	0.0972814	1.68423	2.81946
19.5001	B9	6626	9	B	3uM	ABri	ABri-3uM	114	814	1221.11	0.226328	1.61606	2.4243
19.5835	B9	6434	9	B	3uM	ABri	ABri-3uM	-78	792.667	1329.5	-0.154856	1.57371	2.6395
19.6668	B9	6510	9	B	3uM	ABri	ABri-3uM	-2	912	1356.82	-0.00397067	1.81063	2.69374
19.7501	B9	6606	9	B	3uM	ABri	ABri-3uM	94	825.333	1292.77	0.186621	1.63856	2.56659
19.8335	B9	6472	9	B	3uM	ABri	ABri-3uM	-40	821.667	1342.09	-0.0794134	1.63128	2.66449
19.9168	B9	6470	9	B	3uM	ABri	ABri-3uM	-42	841.667	1316.72	-0.0833841	1.67099	2.61414
20.0002	B9	6637	9	B	3uM	ABri	ABri-3uM	125	836	1275.91	0.248167	1.65974	2.53311
20.0835	B9	6462	9	B	3uM	ABri	ABri-3uM	-50	794	1230.59	-0.0992667	1.57636	2.44313
20.1668	B9	6632	9	B	3uM	ABri	ABri-3uM	120	782.333	1288.25	0.23824	1.55319	2.5576
20.2502	B9	6612	9	B	3uM	ABri	ABri-3uM	100	896	1377.85	0.198533	1.77886	2.73549
20.3335	B9	6668	9	B	3uM	ABri	ABri-3uM	156	861.333	1246	0.309712	1.71004	2.47373
20.4168	B9	6583	9	B	3uM	ABri	ABri-3uM	71	865.667	1248.75	0.140959	1.71864	2.47919
20.5002	B9	6530	9	B	3uM	ABri	ABri-3uM	18	819.333	1320.98	0.035736	1.62665	2.62258
20.5835	B9	6496	9	B	3uM	ABri	ABri-3uM	-16	845	1267.93	-0.0317654	1.67761	2.51726
20.6668	B9	6609	9	B	3uM	ABri	ABri-3uM	97	886.333	1347.3	0.192577	1.75967	2.67483
20.7502	B9	6429	9	B	3uM	ABri	ABri-3uM	-83	773.333	1312.99	-0.164783	1.53533	2.60673
20.8335	B9	6616	9	B	3uM	ABri	ABri-3uM	104	855.333	1266.86	0.206475	1.69812	2.51515
20.9168	B9	6583	9	B	3uM	ABri	ABri-3uM	71	764.333	1307.08	0.140959	1.51746	2.59499
21.0002	B9	6478	9	B	3uM	ABri	ABri-3uM	-34	809.333	1329.56	-0.0675014	1.6068	2.63962
21.0835	B9	6580	9	B	3uM	ABri	ABri-3uM	68	851.667	1307.44	0.135003	1.69084	2.59571
21.1668	B9	6524	9	B	3uM	ABri	ABri-3uM	12	819	1268.41	0.023824	1.62599	2.51821
21.2502	B9	6559	9	B	3uM	ABri	ABri-3uM	47	797.333	1333.53	0.0933107	1.58297	2.64751
21.3335	B9	6523	9	B	3uM	ABri	ABri-3uM	11	814.333	1327.84	0.0218387	1.61672	2.63621
21.4168	B9	6595	9	B	3uM	ABri	ABri-3uM	83	894.333	1347.66	0.164783	1.77555	2.67556
21.5002	B9	6433	9	B	3uM	ABri	ABri-3uM	-79	811.667	1248.72	-0.156841	1.61143	2.47912
21.5835	B9	6587	9	B	3uM	ABri	ABri-3uM	75	852.333	1359.39	0.1489	1.69217	2.69885
21.6668	B9	6355	9	B	3uM	ABri	ABri-3uM	-157	763	1350.15	-0.311698	1.51481	2.6805
0	B10	9790	10	B	1.5uM	ABri	ABri-1.5uM	3278	2676.67	557.14	7.04386	5.7517	1.1972
0.0833333	B10	9015	10	B	1.5uM	ABri	ABri-1.5uM	2503	2034.33	406.774	5.37852	4.37143	0.874088
0.166667	B10	8883	10	B	1.5uM	ABri	ABri-1.5uM	2371	1706.67	579.16	5.09487	3.66733	1.24452
0.25	B10	8501	10	B	1.5uM	ABri	ABri-1.5uM	1989	1347.33	561.79	4.27402	2.89519	1.20719
0.333333	B10	8391	10	B	1.5uM	ABri	ABri-1.5uM	1879	1169.33	616.057	4.03765	2.5127	1.3238
0.416667	B10	8247	10	B	1.5uM	ABri	ABri-1.5uM	1735	1073.33	582.471	3.72822	2.30641	1.25163
0.5	B10	8367	10	B	1.5uM	ABri	ABri-1.5uM	1855	1095.33	665.076	3.98608	2.35368	1.42913
0.583333	B10	8122	10	B	1.5uM	ABri	ABri-1.5uM	1610	996.667	531.848	3.45961	2.14167	1.14285
0.666667	B10	7905	10	B	1.5uM	ABri	ABri-1.5uM	1393	899	438.022	2.99332	1.9318	0.941233
0.75	B10	8027	10	B	1.5uM	ABri	ABri-1.5uM	1515	925	511.472	3.25547	1.98767	1.09907
0.833333	B10	8039	10	B	1.5uM	ABri	ABri-1.5uM	1527	823	610.629	3.28126	1.76849	1.31214
0.916667	B10	8130	10	B	1.5uM	ABri	ABri-1.5uM	1618	941.333	604.904	3.4768	2.02276	1.29983
1.00003	B10	7939	10	B	1.5uM	ABri	ABri-1.5uM	1427	942.667	421.799	3.06638	2.02563	0.906373
1.08336	B10	7964	10	B	1.5uM	ABri	ABri-1.5uM	1452	916	469	3.1201	1.96833	1.0078
1.16669	B10	7985	10	B	1.5uM	ABri	ABri-1.5uM	1473	870.667	521.929	3.16522	1.87091	1.12154
1.25	B10	7929	10	B	1.5uM	ABri	ABri-1.5uM	1417	849.333	491.671	3.04489	1.82507	1.05652
1.33336	B10	8091	10	B	1.5uM	ABri	ABri-1.5uM	1579	968.333	528.887	3.393	2.08078	1.13649
1.41669	B10	8134	10	B	1.5uM	ABri	ABri-1.5uM	1622	907.667	623.101	3.4854	1.95042	1.33894
1.50003	B10	7874	10	B	1.5uM	ABri	ABri-1.5uM	1362	893.333	407.059	2.9267	1.91962	0.874701
1.58336	B10	7922	10	B	1.5uM	ABri	ABri-1.5uM	1410	888	452.6	3.02985	1.90816	0.97256
1.66669	B10	8076	10	B	1.5uM	ABri	ABri-1.5uM	1564	1041	452.978	3.36077	2.23693	0.973372
1.75	B10	7888	10	B	1.5uM	ABri	ABri-1.5uM	1376	849.667	458.947	2.95679	1.82579	0.986198
1.83336	B10	7787	10	B	1.5uM	ABri	ABri-1.5uM	1275	838.667	380.726	2.73976	1.80215	0.818115
1.91669	B10	8085	10	B	1.5uM	ABri	ABri-1.5uM	1573	843.667	637.585	3.38011	1.81289	1.37006
2.00003	B10	7853	10	B	1.5uM	ABri	ABri-1.5uM	1341	890	397.249	2.88158	1.91246	0.85362
2.08336	B10	7945	10	B	1.5uM	ABri	ABri-1.5uM	1433	893.333	467.622	3.07927	1.91962	1.00484
2.16669	B10	7914	10	B	1.5uM	ABri	ABri-1.5uM	1402	898	440.314	3.01266	1.92965	0.946158
2.25003	B10	7863	10	B	1.5uM	ABri	ABri-1.5uM	1351	856.667	428.12	2.90307	1.84083	0.919955
2.33336	B10	7654	10	B	1.5uM	ABri	ABri-1.5uM	1142	712.333	375.929	2.45396	1.53068	0.807806
2.41669	B10	7969	10	B	1.5uM	ABri	ABri-1.5uM	1457	753	610.079	3.13084	1.61807	1.31095
2.50003	B10	7977	10	B	1.5uM	ABri	ABri-1.5uM	1465	802	583.968	3.14803	1.72336	1.25485
2.58336	B10	7787	10	B	1.5uM	ABri	ABri-1.5uM	1275	727	475.798	2.73976	1.5622	1.02241
2.66669	B10	7865	10	B	1.5uM	ABri	ABri-1.5uM	1353	845.333	442.104	2.90736	1.81648	0.950006
2.75003	B10	7990	10	B	1.5uM	ABri	ABri-1.5uM	1478	845	550.799	3.17597	1.81576	1.18357
2.83336	B10	7902	10	B	1.5uM	ABri	ABri-1.5uM	1390	760.667	554.117	2.98687	1.63454	1.1907
2.91669	B10	7971	10	B	1.5uM	ABri	ABri-1.5uM	1459	823	552.547	3.13514	1.76849	1.18733
3.00003	B10	7825	10	B	1.5uM	ABri	ABri-1.5uM	1313	795.667	448.184	2.82141	1.70975	0.963071
3.08336	B10	7983	10	B	1.5uM	ABri	ABri-1.5uM	1471	746.333	627.784	3.16093	1.60374	1.349
3.16669	B10	7946	10	B	1.5uM	ABri	ABri-1.5uM	1434	855.667	500.894	3.08142	1.83868	1.07633
3.25003	B10	7720	10	B	1.5uM	ABri	ABri-1.5uM	1208	737.667	420.762	2.59578	1.58512	0.904144
3.33336	B10	7872	10	B	1.5uM	ABri	ABri-1.5uM	1360	799	485.976	2.92241	1.71691	1.04428
3.41669	B10	7787	10	B	1.5uM	ABri	ABri-1.5uM	1275	658	534.484	2.73976	1.41393	1.14851
3.50003	B10	7831	10	B	1.5uM	ABri	ABri-1.5uM	1319	757.667	486.878	2.8343	1.6281	1.04622
3.58336	B10	7894	10	B	1.5uM	ABri	ABri-1.5uM	1382	823.333	487.776	2.96968	1.7692	1.04815
3.66669	B10	7872	10	B	1.5uM	ABri	ABri-1.5uM	1360	754	525.977	2.92241	1.62022	1.13023
3.75003	B10	7841	10	B	1.5uM	ABri	ABri-1.5uM	1329	777.667	478.41	2.85579	1.67107	1.02802
3.83336	B10	7978	10	B	1.5uM	ABri	ABri-1.5uM	1466	844.333	538.418	3.15018	1.81433	1.15697
3.91669	B10	7777	10	B	1.5uM	ABri	ABri-1.5uM	1265	741	455.646	2.71827	1.59228	0.979104
4.00003	B10	7902	10	B	1.5uM	ABri	ABri-1.5uM	1390	746	559.082	2.98687	1.60303	1.20137
4.08336	B10	7853	10	B	1.5uM	ABri	ABri-1.5uM	1341	800.333	478.377	2.88158	1.71978	1.02795
4.16669	B10	7803	10	B	1.5uM	ABri	ABri-1.5uM	1291	743.667	475.295	2.77414	1.59801	1.02133
4.25003	B10	7779	10	B	1.5uM	ABri	ABri-1.5uM	1267	763.667	437.731	2.72256	1.64099	0.940608
4.33336	B10	7801	10	B	1.5uM	ABri	ABri-1.5uM	1289	776	463.041	2.76984	1.66749	0.994995
4.41669	B10	7904	10	B	1.5uM	ABri	ABri-1.5uM	1392	796.333	517.083	2.99117	1.71118	1.11112
4.50003	B10	8015	10	B	1.5uM	ABri	ABri-1.5uM	1503	793	616.989	3.22969	1.70402	1.3258
4.58336	B10	7832	10	B	1.5uM	ABri	ABri-1.5uM	1320	673	569.437	2.83645	1.44616	1.22362
4.66672	B10	7797	10	B	1.5uM	ABri	ABri-1.5uM	1285	686.667	540.43	2.76124	1.47553	1.16129
4.75003	B10	7901	10	B	1.5uM	ABri	ABri-1.5uM	1389	712.667	585.739	2.98472	1.5314	1.25865
4.83336	B10	7803	10	B	1.5uM	ABri	ABri-1.5uM	1291	651	559.043	2.77414	1.39889	1.20129
4.91669	B10	7599	10	B	1.5uM	ABri	ABri-1.5uM	1087	633	394.73	2.33578	1.36021	0.848207
5.00006	B10	7624	10	B	1.5uM	ABri	ABri-1.5uM	1112	699.667	364.577	2.3895	1.50346	0.783413
5.08336	B10	7864	10	B	1.5uM	ABri	ABri-1.5uM	1352	741	529.17	2.90522	1.59228	1.1371
5.16672	B10	7789	10	B	1.5uM	ABri	ABri-1.5uM	1277	631.667	561.289	2.74405	1.35734	1.20611
5.25006	B10	7841	10	B	1.5uM	ABri	ABri-1.5uM	1329	682.333	586.142	2.85579	1.46622	1.25952
5.33339	B10	7860	10	B	1.5uM	ABri	ABri-1.5uM	1348	717.667	545.951	2.89662	1.54214	1.17315
5.41672	B10	7678	10	B	1.5uM	ABri	ABri-1.5uM	1166	673.667	430.1	2.50553	1.44759	0.924212
5.50006	B10	7887	10	B	1.5uM	ABri	ABri-1.5uM	1375	690.667	593.156	2.95464	1.48412	1.27459
5.58339	B10	7620	10	B	1.5uM	ABri	ABri-1.5uM	1108	577.667	462.623	2.3809	1.24131	0.994098
5.66672	B10	7524	10	B	1.5uM	ABri	ABri-1.5uM	1012	600	363.413	2.17461	1.2893	0.780912
5.75006	B10	7498	10	B	1.5uM	ABri	ABri-1.5uM	986	659	284.937	2.11874	1.41608	0.61228
5.83339	B10	7754	10	B	1.5uM	ABri	ABri-1.5uM	1242	711.667	486.519	2.66884	1.52925	1.04544
5.91672	B10	7788	10	B	1.5uM	ABri	ABri-1.5uM	1276	685.667	519.019	2.7419	1.47338	1.11528
6.00006	B10	7527	10	B	1.5uM	ABri	ABri-1.5uM	1015	525	424.448	2.18106	1.12813	0.912065
6.08339	B10	7602	10	B	1.5uM	ABri	ABri-1.5uM	1090	612.667	413.62	2.34222	1.31652	0.888798
6.16672	B10	7628	10	B	1.5uM	ABri	ABri-1.5uM	1116	616.667	435.671	2.39809	1.32511	0.936182
6.25006	B10	7543	10	B	1.5uM	ABri	ABri-1.5uM	1031	580.333	423.345	2.21544	1.24704	0.909696
6.33339	B10	7524	10	B	1.5uM	ABri	ABri-1.5uM	1012	573	383.793	2.17461	1.23128	0.824705
6.41672	B10	7645	10	B	1.5uM	ABri	ABri-1.5uM	1133	621.667	454.876	2.43462	1.33585	0.977451
6.50006	B10	7603	10	B	1.5uM	ABri	ABri-1.5uM	1091	668	374.645	2.34437	1.43542	0.805048
6.58339	B10	7666	10	B	1.5uM	ABri	ABri-1.5uM	1154	635	460.566	2.47975	1.36451	0.989677
6.66672	B10	7695	10	B	1.5uM	ABri	ABri-1.5uM	1183	661	468.238	2.54206	1.42038	1.00616
6.75006	B10	7700	10	B	1.5uM	ABri	ABri-1.5uM	1188	655.333	461.781	2.55281	1.4082	0.992287
6.83339	B10	7569	10	B	1.5uM	ABri	ABri-1.5uM	1057	650.667	351.975	2.27131	1.39817	0.756333
6.91672	B10	7684	10	B	1.5uM	ABri	ABri-1.5uM	1172	617.333	482.649	2.51843	1.32654	1.03713
7.00006	B10	7735	10	B	1.5uM	ABri	ABri-1.5uM	1223	716.667	439.489	2.62802	1.53999	0.944386
7.08339	B10	7658	10	B	1.5uM	ABri	ABri-1.5uM	1146	658.333	428.176	2.46256	1.41464	0.920076
7.16672	B10	7746	10	B	1.5uM	ABri	ABri-1.5uM	1234	673	505.748	2.65165	1.44616	1.08677
7.25006	B10	7562	10	B	1.5uM	ABri	ABri-1.5uM	1050	606	419.614	2.25627	1.30219	0.901678
7.33339	B10	7635	10	B	1.5uM	ABri	ABri-1.5uM	1123	530	521.466	2.41313	1.13888	1.12054
7.41672	B10	7759	10	B	1.5uM	ABri	ABri-1.5uM	1247	625	557.583	2.67959	1.34302	1.19815
7.50006	B10	7660	10	B	1.5uM	ABri	ABri-1.5uM	1148	667.667	419.536	2.46685	1.4347	0.90151
7.58339	B10	7518	10	B	1.5uM	ABri	ABri-1.5uM	1006	637.667	335.357	2.16172	1.37024	0.720625
7.66672	B10	7706	10	B	1.5uM	ABri	ABri-1.5uM	1194	667.667	456.975	2.5657	1.4347	0.981961
7.75006	B10	7672	10	B	1.5uM	ABri	ABri-1.5uM	1160	633.667	455.821	2.49264	1.36164	0.97948
7.83339	B10	7749	10	B	1.5uM	ABri	ABri-1.5uM	1237	693.667	476.324	2.6581	1.49057	1.02354
7.91672	B10	7417	10	B	1.5uM	ABri	ABri-1.5uM	905	595.333	276.789	1.94469	1.27927	0.594773
8.00006	B10	7724	10	B	1.5uM	ABri	ABri-1.5uM	1212	658	485.3	2.60438	1.41393	1.04283
8.08339	B10	7647	10	B	1.5uM	ABri	ABri-1.5uM	1135	543	512.703	2.43892	1.16681	1.10171
8.16672	B10	7676	10	B	1.5uM	ABri	ABri-1.5uM	1164	668.333	434.079	2.50124	1.43613	0.93276
8.25008	B10	7538	10	B	1.5uM	ABri	ABri-1.5uM	1026	649.333	326.646	2.2047	1.39531	0.701905
8.33342	B10	7715	10	B	1.5uM	ABri	ABri-1.5uM	1203	662.333	469.771	2.58504	1.42324	1.00946
8.41672	B10	7562	10	B	1.5uM	ABri	ABri-1.5uM	1050	627	376.867	2.25627	1.34732	0.809823
8.50008	B10	7706	10	B	1.5uM	ABri	ABri-1.5uM	1194	645.333	478.808	2.5657	1.38671	1.02888
8.58339	B10	7750	10	B	1.5uM	ABri	ABri-1.5uM	1238	650	514.288	2.66025	1.39674	1.10512
8.66675	B10	7695	10	B	1.5uM	ABri	ABri-1.5uM	1183	727.333	394.817	2.54206	1.56291	0.848393
8.75006	B10	7547	10	B	1.5uM	ABri	ABri-1.5uM	1035	544.333	456.935	2.22404	1.16968	0.981874
8.83342	B10	7817	10	B	1.5uM	ABri	ABri-1.5uM	1305	637	581.506	2.80422	1.3688	1.24956
8.91675	B10	7439	10	B	1.5uM	ABri	ABri-1.5uM	927	565.667	322.988	1.99196	1.21552	0.694046
9.00008	B10	7616	10	B	1.5uM	ABri	ABri-1.5uM	1104	596.667	452.205	2.37231	1.28213	0.971711
9.08342	B10	7661	10	B	1.5uM	ABri	ABri-1.5uM	1149	585.333	504.024	2.469	1.25778	1.08306
9.16675	B10	7597	10	B	1.5uM	ABri	ABri-1.5uM	1085	670.333	377.691	2.33148	1.44043	0.811592
9.25008	B10	7694	10	B	1.5uM	ABri	ABri-1.5uM	1182	595	514.382	2.53991	1.27855	1.10532
9.33342	B10	7749	10	B	1.5uM	ABri	ABri-1.5uM	1237	662.333	503.147	2.6581	1.42324	1.08118
9.41675	B10	7708	10	B	1.5uM	ABri	ABri-1.5uM	1196	640	483.799	2.57	1.37525	1.0396
9.50008	B10	7549	10	B	1.5uM	ABri	ABri-1.5uM	1037	541.667	431.992	2.22833	1.16395	0.928277
9.58342	B10	7541	10	B	1.5uM	ABri	ABri-1.5uM	1029	526	449.407	2.21114	1.13028	0.965699
9.66675	B10	7616	10	B	1.5uM	ABri	ABri-1.5uM	1104	568.667	463.888	2.37231	1.22197	0.996816
9.75008	B10	7442	10	B	1.5uM	ABri	ABri-1.5uM	930	545	338.513	1.99841	1.17111	0.727406
9.83342	B10	7612	10	B	1.5uM	ABri	ABri-1.5uM	1100	609.333	426.288	2.36371	1.30935	0.916019
9.91675	B10	7490	10	B	1.5uM	ABri	ABri-1.5uM	978	550.333	371.974	2.10155	1.18257	0.799307
10.0001	B10	7579	10	B	1.5uM	ABri	ABri-1.5uM	1067	565.667	438.432	2.2928	1.21552	0.942114
10.0834	B10	7761	10	B	1.5uM	ABri	ABri-1.5uM	1249	690	487.511	2.68389	1.48269	1.04758
10.1668	B10	7703	10	B	1.5uM	ABri	ABri-1.5uM	1191	619	508.092	2.55925	1.33012	1.0918
10.2501	B10	7832	10	B	1.5uM	ABri	ABri-1.5uM	1320	654.667	590.026	2.83645	1.40677	1.26786
10.3334	B10	7734	10	B	1.5uM	ABri	ABri-1.5uM	1222	604	536.22	2.62587	1.29789	1.15224
10.4168	B10	7808	10	B	1.5uM	ABri	ABri-1.5uM	1296	698.333	529.468	2.78488	1.5006	1.13774
10.5001	B10	7737	10	B	1.5uM	ABri	ABri-1.5uM	1225	645.333	506.006	2.63231	1.38671	1.08732
10.5834	B10	7769	10	B	1.5uM	ABri	ABri-1.5uM	1257	660.333	516.737	2.70108	1.41894	1.11038
10.6668	B10	7760	10	B	1.5uM	ABri	ABri-1.5uM	1248	636.333	546.528	2.68174	1.36737	1.17439
10.7501	B10	7659	10	B	1.5uM	ABri	ABri-1.5uM	1147	627	455.896	2.46471	1.34732	0.979642
10.8334	B10	7610	10	B	1.5uM	ABri	ABri-1.5uM	1098	511.667	513.66	2.35941	1.09948	1.10377
10.9168	B10	7630	10	B	1.5uM	ABri	ABri-1.5uM	1118	575.333	472.408	2.40239	1.23629	1.01512
11.0001	B10	7816	10	B	1.5uM	ABri	ABri-1.5uM	1304	664.667	556.404	2.80207	1.42825	1.19562
11.0834	B10	7665	10	B	1.5uM	ABri	ABri-1.5uM	1153	628.333	475.16	2.4776	1.35018	1.02104
11.1668	B10	7623	10	B	1.5uM	ABri	ABri-1.5uM	1111	599.667	444.91	2.38735	1.28858	0.956036
11.2501	B10	7668	10	B	1.5uM	ABri	ABri-1.5uM	1156	536.333	536.75	2.48404	1.15249	1.15338
11.3334	B10	7680	10	B	1.5uM	ABri	ABri-1.5uM	1168	648.333	467.757	2.50983	1.39316	1.00513
11.4168	B10	7669	10	B	1.5uM	ABri	ABri-1.5uM	1157	546.667	530.785	2.48619	1.17469	1.14056
11.5001	B10	7718	10	B	1.5uM	ABri	ABri-1.5uM	1206	664	469.595	2.59149	1.42682	1.00908
11.5834	B10	7555	10	B	1.5uM	ABri	ABri-1.5uM	1043	525.333	449.796	2.24123	1.12885	0.966534
11.6668	B10	7633	10	B	1.5uM	ABri	ABri-1.5uM	1121	552	506.124	2.40884	1.18615	1.08757
11.7501	B10	7847	10	B	1.5uM	ABri	ABri-1.5uM	1335	592	648.982	2.86869	1.27211	1.39455
11.8334	B10	7543	10	B	1.5uM	ABri	ABri-1.5uM	1031	527.333	440.228	2.21544	1.13315	0.945973
11.9168	B10	7683	10	B	1.5uM	ABri	ABri-1.5uM	1171	555	536.198	2.51628	1.1926	1.1522
12.0001	B10	7695	10	B	1.5uM	ABri	ABri-1.5uM	1183	629	481.978	2.54206	1.35161	1.03569
12.0834	B10	7797	10	B	1.5uM	ABri	ABri-1.5uM	1285	602.667	591.385	2.76124	1.29503	1.27078
12.1668	B10	7611	10	B	1.5uM	ABri	ABri-1.5uM	1099	582	447.816	2.36156	1.25062	0.962279
12.2501	B10	7587	10	B	1.5uM	ABri	ABri-1.5uM	1075	557	456.583	2.30999	1.1969	0.981118
12.3334	B10	7596	10	B	1.5uM	ABri	ABri-1.5uM	1084	558.667	456.374	2.32933	1.20048	0.980669
12.4168	B10	7502	10	B	1.5uM	ABri	ABri-1.5uM	990	524	405.353	2.12734	1.12599	0.871034
12.5001	B10	7577	10	B	1.5uM	ABri	ABri-1.5uM	1065	505.333	491.162	2.2885	1.08587	1.05542
12.5834	B10	7605	10	B	1.5uM	ABri	ABri-1.5uM	1093	585.333	450.993	2.34867	1.25778	0.969105
12.6668	B10	7579	10	B	1.5uM	ABri	ABri-1.5uM	1067	463.333	523.739	2.2928	0.995624	1.12542
12.7501	B10	7673	10	B	1.5uM	ABri	ABri-1.5uM	1161	652.667	440.23	2.49479	1.40247	0.945978
12.8334	B10	7544	10	B	1.5uM	ABri	ABri-1.5uM	1032	547.667	440.178	2.21759	1.17684	0.945866
12.9168	B10	7827	10	B	1.5uM	ABri	ABri-1.5uM	1315	626.667	598.6	2.82571	1.3466	1.28629
13.0001	B10	7766	10	B	1.5uM	ABri	ABri-1.5uM	1254	518.333	638.949	2.69463	1.11381	1.37299
13.0834	B10	7673	10	B	1.5uM	ABri	ABri-1.5uM	1161	602.333	500.465	2.49479	1.29431	1.07541
13.1668	B10	7490	10	B	1.5uM	ABri	ABri-1.5uM	978	439	479.688	2.10155	0.943335	1.03077
13.2501	B10	7757	10	B	1.5uM	ABri	ABri-1.5uM	1245	525.333	623.524	2.67529	1.12885	1.33985
13.3334	B10	7677	10	B	1.5uM	ABri	ABri-1.5uM	1165	577.333	514.652	2.50338	1.24059	1.1059
13.4168	B10	7609	10	B	1.5uM	ABri	ABri-1.5uM	1097	550	483.445	2.35726	1.18186	1.03884
13.5001	B10	7705	10	B	1.5uM	ABri	ABri-1.5uM	1193	549	558.696	2.56355	1.17971	1.20054
13.5834	B10	7661	10	B	1.5uM	ABri	ABri-1.5uM	1149	528	539.325	2.469	1.13458	1.15892
13.6668	B10	7568	10	B	1.5uM	ABri	ABri-1.5uM	1056	472.333	521.548	2.26916	1.01496	1.12072
13.7501	B10	7586	10	B	1.5uM	ABri	ABri-1.5uM	1074	519	484.313	2.30784	1.11524	1.04071
13.8334	B10	7462	10	B	1.5uM	ABri	ABri-1.5uM	950	411.667	476.502	2.04139	0.884601	1.02392
13.9168	B10	7492	10	B	1.5uM	ABri	ABri-1.5uM	980	479.333	450.699	2.10585	1.03	0.968474
14.0001	B10	7738	10	B	1.5uM	ABri	ABri-1.5uM	1226	503	632.083	2.63446	1.08086	1.35824
14.0834	B10	7636	10	B	1.5uM	ABri	ABri-1.5uM	1124	550.333	499.37	2.41528	1.18257	1.07306
14.1668	B10	7673	10	B	1.5uM	ABri	ABri-1.5uM	1161	526.333	550.35	2.49479	1.131	1.18261
[truncated: 8,964 more rows]

## Sheet: Bri2_ABri
Aggregation Kinetics followed by ThT fluorescence
Time	variable	value	plate_column	plate_row	conc	peptide	sample	value_correct	mean_value	std_value	value_norm	mean_value_norm	std_value_norm	value_correct_trace	mean_value_trace	std_value_trace	value_trace_norm	mean_value_trace_norm	std_value_trace_norm
0	E1	9400	1	E	blank	blank	blank-blank	2954	2643.67	332.341	111.739	100	12.5712	2830.33	2520	332.341	112.315	100	13.1881
0.0833333	E1	8028	1	E	blank	blank	blank-blank	1582	1666.33	74.6615	59.8411	63.0311	2.82416	1458.33	1542.67	74.6615	57.8704	61.2169	2.96276
0.166667	E1	7815	1	E	blank	blank	blank-blank	1369	1432.67	119.039	51.7841	54.1924	4.50281	1245.33	1309	119.039	49.418	51.9444	4.72378
0.25	E1	7539	1	E	blank	blank	blank-blank	1093	1157.33	85.2311	41.3441	43.7776	3.22397	969.333	1033.67	85.2311	38.4656	41.0185	3.38218
0.333333	E1	7362	1	E	blank	blank	blank-blank	916	1002.33	100.729	34.6488	37.9145	3.8102	792.333	878.667	100.729	31.4418	34.8677	3.99718
0.416667	E1	7332	1	E	blank	blank	blank-blank	886	926.667	62.8039	33.5141	35.0523	2.37564	762.333	803	62.8039	30.2513	31.8651	2.49222
0.5	E1	7346	1	E	blank	blank	blank-blank	900	856.667	42.0634	34.0436	32.4045	1.5911	776.333	733	42.0634	30.8069	29.0873	1.66918
0.583333	E1	7297	1	E	blank	blank	blank-blank	851	738.667	133.553	32.1901	27.941	5.0518	727.333	615	133.553	28.8624	24.4048	5.29971
0.666667	E1	7232	1	E	blank	blank	blank-blank	786	758.667	40.612	29.7314	28.6975	1.5362	662.333	635	40.612	26.2831	25.1984	1.61159
0.75	E1	7265	1	E	blank	blank	blank-blank	819	819.333	10.504	30.9797	30.9923	0.397326	695.333	695.667	10.504	27.5926	27.6058	0.416824
0.833333	E1	7093	1	E	blank	blank	blank-blank	647	707.333	92.6409	24.4736	26.7558	3.50426	523.333	583.667	92.6409	20.7672	23.1614	3.67623
0.916667	E1	7051	1	E	blank	blank	blank-blank	605	664.333	116.899	22.8849	25.1292	4.42184	481.333	540.667	116.899	19.1005	21.455	4.63884
1	E1	7073	1	E	blank	blank	blank-blank	627	702	73.5459	23.7171	26.554	2.78197	503.333	578.333	73.5459	19.9735	22.9497	2.91849
1.08333	E1	7128	1	E	blank	blank	blank-blank	682	736	65.5973	25.7975	27.8401	2.4813	558.333	612.333	65.5973	22.1561	24.2989	2.60307
1.16667	E1	7099	1	E	blank	blank	blank-blank	653	693.333	131.234	24.7005	26.2262	4.96409	529.333	569.667	131.234	21.0053	22.6058	5.20769
1.25	E1	7093	1	E	blank	blank	blank-blank	647	736.333	89.5005	24.4736	27.8527	3.38547	523.333	612.667	89.5005	20.7672	24.3122	3.55161
1.33333	E1	7257	1	E	blank	blank	blank-blank	811	681	138.694	30.6771	25.7597	5.24627	687.333	557.333	138.694	27.2751	22.1164	5.50373
1.41667	E1	7137	1	E	blank	blank	blank-blank	691	634	59.1016	26.1379	23.9818	2.23559	567.333	510.333	59.1016	22.5132	20.2513	2.3453
1.5	E1	7204	1	E	blank	blank	blank-blank	758	789.667	81.267	28.6723	29.8701	3.07403	634.333	666	81.267	25.172	26.4286	3.22488
1.58333	E1	7259	1	E	blank	blank	blank-blank	813	681	116.413	30.7527	25.7597	4.40347	689.333	557.333	116.413	27.3545	22.1164	4.61957
1.66667	E1	7106	1	E	blank	blank	blank-blank	660	671.333	10.2632	24.9653	25.394	0.388218	536.333	547.667	10.2632	21.2831	21.7328	0.40727
1.75	E1	7087	1	E	blank	blank	blank-blank	641	652	59.2706	24.2466	24.6627	2.24198	517.333	528.333	59.2706	20.5291	20.9656	2.35201
1.83336	E1	7019	1	E	blank	blank	blank-blank	573	569	8.7178	21.6744	21.5231	0.329762	449.333	445.333	8.7178	17.8307	17.672	0.345944
1.91669	E1	7144	1	E	blank	blank	blank-blank	698	633.333	113.742	26.4027	23.9566	4.30245	574.333	509.667	113.742	22.791	20.2249	4.51359
2.00003	E1	7046	1	E	blank	blank	blank-blank	600	595	139.567	22.6958	22.5066	5.2793	476.333	471.333	139.567	18.9021	18.7037	5.53838
2.08336	E1	7097	1	E	blank	blank	blank-blank	651	653	64.0234	24.6249	24.7005	2.42177	527.333	529.333	64.0234	20.9259	21.0053	2.54061
2.16669	E1	6947	1	E	blank	blank	blank-blank	501	654.667	195.71	18.951	24.7636	7.40297	377.333	531	195.71	14.9735	21.0714	7.76626
2.25003	E1	7047	1	E	blank	blank	blank-blank	601	601	29	22.7336	22.7336	1.09696	477.333	477.333	29	18.9418	18.9418	1.15079
2.33336	E1	7104	1	E	blank	blank	blank-blank	658	642.667	31.8957	24.8897	24.3097	1.20649	534.333	519	31.8957	21.2037	20.5952	1.2657
2.41669	E1	7050	1	E	blank	blank	blank-blank	604	552	53.563	22.8471	20.8801	2.02609	480.333	428.333	53.563	19.0608	16.9974	2.12552
2.50003	E1	7163	1	E	blank	blank	blank-blank	717	588.667	144.597	27.1214	22.2671	5.46957	593.333	465	144.597	23.545	18.4524	5.73798
2.58336	E1	6930	1	E	blank	blank	blank-blank	484	583	86.0639	18.3079	22.0527	3.25548	360.333	459.333	86.0639	14.2989	18.2275	3.41524
2.66669	E1	7028	1	E	blank	blank	blank-blank	582	535.333	49.7427	22.0149	20.2497	1.88158	458.333	411.667	49.7427	18.1878	16.336	1.97392
2.75003	E1	7036	1	E	blank	blank	blank-blank	590	656.333	67.5302	22.3175	24.8266	2.55442	466.333	532.667	67.5302	18.5053	21.1376	2.67977
2.83336	E1	6974	1	E	blank	blank	blank-blank	528	594	64.5523	19.9723	22.4688	2.44177	404.333	470.333	64.5523	16.045	18.664	2.5616
2.91669	E1	7085	1	E	blank	blank	blank-blank	639	627	76.7072	24.171	23.7171	2.90155	515.333	503.333	76.7072	20.4497	19.9735	3.04394
3.00003	E1	7146	1	E	blank	blank	blank-blank	700	615.667	141.762	26.4784	23.2884	5.36231	576.333	492	141.762	22.8704	19.5238	5.62546
3.08339	E1	7014	1	E	blank	blank	blank-blank	568	613	81.431	21.4853	23.1875	3.08023	444.333	489.333	81.431	17.6323	19.418	3.23139
3.16672	E1	7028	1	E	blank	blank	blank-blank	582	656.667	77.6552	22.0149	24.8392	2.93741	458.333	533	77.6552	18.1878	21.1508	3.08156
3.25006	E1	7031	1	E	blank	blank	blank-blank	585	516.667	120.964	22.1284	19.5436	4.57562	461.333	393	120.964	18.3069	15.5952	4.80017
3.33339	E1	7087	1	E	blank	blank	blank-blank	641	588.667	53.5381	24.2466	22.2671	2.02515	517.333	465	53.5381	20.5291	18.4524	2.12453
3.41672	E1	7145	1	E	blank	blank	blank-blank	699	673.333	34.5881	26.4405	25.4697	1.30834	575.333	549.667	34.5881	22.8307	21.8122	1.37254
3.50006	E1	7106	1	E	blank	blank	blank-blank	660	635	54.9454	24.9653	24.0197	2.07838	536.333	511.333	54.9454	21.2831	20.291	2.18037
3.58339	E1	6921	1	E	blank	blank	blank-blank	475	547	79.925	17.9675	20.691	3.02326	351.333	423.333	79.925	13.9418	16.7989	3.17163
3.66672	E1	7127	1	E	blank	blank	blank-blank	681	680.333	40.0042	25.7597	25.7345	1.51321	557.333	556.667	40.0042	22.1164	22.0899	1.58747
3.75006	E1	6947	1	E	blank	blank	blank-blank	501	501.333	36.5011	18.951	18.9636	1.3807	377.333	377.667	36.5011	14.9735	14.9868	1.44846
3.83339	E1	6846	1	E	blank	blank	blank-blank	400	470.333	69.0386	15.1305	17.7909	2.61147	276.333	346.667	69.0386	10.9656	13.7566	2.73963
3.91672	E1	7001	1	E	blank	blank	blank-blank	555	571	137.699	20.9936	21.5988	5.20863	431.333	447.333	137.699	17.1164	17.7513	5.46424
4.00006	E1	6969	1	E	blank	blank	blank-blank	523	526.333	44.0946	19.7831	19.9092	1.66793	399.333	402.667	44.0946	15.8466	15.9788	1.74979
4.08339	E1	7094	1	E	blank	blank	blank-blank	648	620	135.192	24.5114	23.4523	5.11382	524.333	496.333	135.192	20.8069	19.6958	5.36478
4.16672	E1	6981	1	E	blank	blank	blank-blank	535	549.333	19.8578	20.237	20.7792	0.751147	411.333	425.667	19.8578	16.3228	16.8915	0.788009
4.25006	E1	7105	1	E	blank	blank	blank-blank	659	603	86.8101	24.9275	22.8092	3.2837	535.333	479.333	86.8101	21.2434	19.0212	3.44485
4.33339	E1	6967	1	E	blank	blank	blank-blank	521	610	93.2577	19.7075	23.074	3.52759	397.333	486.333	93.2577	15.7672	19.2989	3.7007
4.41672	E1	6944	1	E	blank	blank	blank-blank	498	564.667	83.2666	18.8375	21.3592	3.14966	374.333	441	83.2666	14.8545	17.5	3.30423
4.50006	E1	6967	1	E	blank	blank	blank-blank	521	518.333	156.017	19.7075	19.6066	5.90154	397.333	394.667	156.017	15.7672	15.6614	6.19115
4.58339	E1	6919	1	E	blank	blank	blank-blank	473	546.667	65.2099	17.8918	20.6784	2.46665	349.333	423	65.2099	13.8624	16.7857	2.5877
4.66672	E1	6803	1	E	blank	blank	blank-blank	357	450	113.873	13.504	17.0218	4.30738	233.333	326.333	113.873	9.25926	12.9497	4.51876
4.75006	E1	6898	1	E	blank	blank	blank-blank	452	556	103.504	17.0975	21.0314	3.91515	328.333	432.333	103.504	13.0291	17.1561	4.10729
4.83339	E1	6985	1	E	blank	blank	blank-blank	539	441.667	84.388	20.3883	16.7066	3.19208	415.333	318	84.388	16.4815	12.619	3.34873
4.91672	E1	6971	1	E	blank	blank	blank-blank	525	551.667	28.6764	19.8588	20.8675	1.08472	401.333	428	28.6764	15.9259	16.9841	1.13795
5.00006	E1	6960	1	E	blank	blank	blank-blank	514	590	116.396	19.4427	22.3175	4.40282	390.333	466.333	116.396	15.4894	18.5053	4.61888
5.08339	E1	7114	1	E	blank	blank	blank-blank	668	562	113.649	25.2679	21.2584	4.2989	544.333	438.333	113.649	21.6005	17.3942	4.50986
5.16672	E1	6952	1	E	blank	blank	blank-blank	506	540	34.5109	19.1401	20.4262	1.30542	382.333	416.333	34.5109	15.172	16.5212	1.36948
5.25006	E1	6981	1	E	blank	blank	blank-blank	535	527.667	89.2263	20.237	19.9597	3.3751	411.333	404	89.2263	16.3228	16.0317	3.54073
5.33339	E1	6944	1	E	blank	blank	blank-blank	498	544.333	59.9194	18.8375	20.5901	2.26653	374.333	420.667	59.9194	14.8545	16.6931	2.37775
5.41672	E1	6985	1	E	blank	blank	blank-blank	539	542.333	97.0429	20.3883	20.5144	3.67077	415.333	418.667	97.0429	16.4815	16.6138	3.85091
5.50006	E1	6983	1	E	blank	blank	blank-blank	537	520.667	112.394	20.3127	19.6949	4.25143	413.333	397	112.394	16.4021	15.754	4.46007
5.58339	E1	6896	1	E	blank	blank	blank-blank	450	459	10.8167	17.0218	17.3622	0.409153	326.333	335.333	10.8167	12.9497	13.3069	0.429232
5.66672	E1	6843	1	E	blank	blank	blank-blank	397	493.667	85.629	15.017	18.6736	3.23903	273.333	370	85.629	10.8466	14.6825	3.39798
5.75008	E1	6934	1	E	blank	blank	blank-blank	488	566.667	83.3387	18.4592	21.4349	3.15239	364.333	443	83.3387	14.4577	17.5794	3.30709
5.83339	E1	7032	1	E	blank	blank	blank-blank	586	450	177.654	22.1662	17.0218	6.71999	462.333	326.333	177.654	18.3466	12.9497	7.04977
5.91675	E1	6903	1	E	blank	blank	blank-blank	457	513.667	95.5632	17.2866	19.4301	3.6148	333.333	390	95.5632	13.2275	15.4762	3.79219
6.00008	E1	6866	1	E	blank	blank	blank-blank	420	440.667	81.9776	15.887	16.6688	3.10091	296.333	317	81.9776	11.7593	12.5794	3.25308
6.08342	E1	6897	1	E	blank	blank	blank-blank	451	471	27.2213	17.0596	17.8162	1.02968	327.333	347.333	27.2213	12.9894	13.7831	1.08021
6.16675	E1	6895	1	E	blank	blank	blank-blank	449	450	33.5112	16.984	17.0218	1.2676	325.333	326.333	33.5112	12.9101	12.9497	1.32981
6.25008	E1	6985	1	E	blank	blank	blank-blank	539	464.667	124.444	20.3883	17.5766	4.70725	415.333	341	124.444	16.4815	13.5317	4.93826
6.33342	E1	6956	1	E	blank	blank	blank-blank	510	404.667	103.549	19.2914	15.307	3.91686	386.333	281	103.549	15.3307	11.1508	4.10908
6.41675	E1	6854	1	E	blank	blank	blank-blank	408	423.333	161.547	15.4331	16.0131	6.11071	284.333	299.667	161.547	11.2831	11.8915	6.41058
6.50008	E1	6775	1	E	blank	blank	blank-blank	329	429.333	106.453	12.4448	16.2401	4.02673	205.333	305.667	106.453	8.14815	12.1296	4.22434
6.58342	E1	6812	1	E	blank	blank	blank-blank	366	401	102.103	13.8444	15.1683	3.86217	242.333	277.333	102.103	9.6164	11.0053	4.0517
6.66675	E1	6807	1	E	blank	blank	blank-blank	361	389.667	28.5015	13.6553	14.7396	1.0781	237.333	266	28.5015	9.41799	10.5556	1.13101
6.75008	E1	6894	1	E	blank	blank	blank-blank	448	544	104.312	16.9462	20.5775	3.94573	324.333	420.333	104.312	12.8704	16.6799	4.13937
6.83342	E1	6885	1	E	blank	blank	blank-blank	439	438.667	38.5011	16.6057	16.5931	1.45635	315.333	315	38.5011	12.5132	12.5	1.52782
6.91675	E1	6926	1	E	blank	blank	blank-blank	480	466.667	25.7358	18.1566	17.6523	0.97349	356.333	343	25.7358	14.1402	13.6111	1.02126
7.00008	E1	6969	1	E	blank	blank	blank-blank	523	526	97.5346	19.7831	19.8966	3.68937	399.333	402.333	97.5346	15.8466	15.9656	3.87042
7.08342	E1	6859	1	E	blank	blank	blank-blank	413	411	82.0183	15.6222	15.5466	3.10244	289.333	287.333	82.0183	11.4815	11.4021	3.25469
7.16675	E1	6926	1	E	blank	blank	blank-blank	480	442.333	119.056	18.1566	16.7318	4.50344	356.333	318.667	119.056	14.1402	12.6455	4.72444
7.25008	E1	6872	1	E	blank	blank	blank-blank	426	419	127.644	16.114	15.8492	4.8283	302.333	295.333	127.644	11.9974	11.7196	5.06524
7.33342	E1	6932	1	E	blank	blank	blank-blank	486	413.667	71.5146	18.3836	15.6475	2.70513	362.333	290	71.5146	14.3783	11.5079	2.83788
7.41675	E1	6783	1	E	blank	blank	blank-blank	337	466.667	119.039	12.7474	17.6523	4.50281	213.333	343	119.039	8.46561	13.6111	4.72378
7.50008	E1	6960	1	E	blank	blank	blank-blank	514	461.333	45.7857	19.4427	17.4505	1.7319	390.333	337.667	45.7857	15.4894	13.3995	1.81689
7.58342	E1	6813	1	E	blank	blank	blank-blank	367	414.667	74.0698	13.8822	15.6853	2.80178	243.333	291	74.0698	9.65608	11.5476	2.93928
7.66675	E1	6812	1	E	blank	blank	blank-blank	366	389.667	23.029	13.8444	14.7396	0.8711	242.333	266	23.029	9.6164	10.5556	0.913848
7.75008	E1	6889	1	E	blank	blank	blank-blank	443	380.333	143.647	16.757	14.3866	5.43361	319.333	256.667	143.647	12.672	10.1852	5.70026
7.83342	E1	6939	1	E	blank	blank	blank-blank	493	480.333	23.6925	18.6483	18.1692	0.896197	369.333	356.667	23.6925	14.6561	14.1534	0.940178
7.91675	E1	6773	1	E	blank	blank	blank-blank	327	377.333	53.7804	12.3692	14.2731	2.03431	203.333	253.667	53.7804	8.06878	10.0661	2.13414
8.00008	E1	6972	1	E	blank	blank	blank-blank	526	474.333	46.4579	19.8966	17.9423	1.75733	402.333	350.667	46.4579	15.9656	13.9153	1.84357
8.08342	E1	6892	1	E	blank	blank	blank-blank	446	400.667	52.5959	16.8705	15.1557	1.98951	322.333	277	52.5959	12.791	10.9921	2.08714
8.16675	E1	7042	1	E	blank	blank	blank-blank	596	536.333	60.5172	22.5444	20.2875	2.28914	472.333	412.667	60.5172	18.7434	16.3757	2.40148
8.25008	E1	6945	1	E	blank	blank	blank-blank	499	459.333	38.1095	18.8753	17.3749	1.44154	375.333	335.667	38.1095	14.8942	13.3201	1.51228
8.33342	E1	6896	1	E	blank	blank	blank-blank	450	452.333	33.5609	17.0218	17.1101	1.26948	326.333	328.667	33.5609	12.9497	13.0423	1.33178
8.41675	E1	6937	1	E	blank	blank	blank-blank	491	482.667	54.9758	18.5727	18.2575	2.07953	367.333	359	54.9758	14.5767	14.246	2.18158
8.50008	E1	6946	1	E	blank	blank	blank-blank	500	448	62.2656	18.9131	16.9462	2.35527	376.333	324.333	62.2656	14.9339	12.8704	2.47086
8.58342	E1	6852	1	E	blank	blank	blank-blank	406	370.667	138.424	15.3575	14.0209	5.23608	282.333	247	138.424	11.2037	9.80159	5.49303
8.66675	E1	6803	1	E	blank	blank	blank-blank	357	415	53.0283	13.504	15.6979	2.00586	233.333	291.333	53.0283	9.25926	11.5608	2.1043
8.75008	E1	6986	1	E	blank	blank	blank-blank	540	465.667	89.03	20.4262	17.6144	3.36767	416.333	342	89.03	16.5212	13.5714	3.53293
8.83342	E1	6703	1	E	blank	blank	blank-blank	257	444	174.319	9.72135	16.7949	6.59382	133.333	320.333	174.319	5.29101	12.7116	6.91741
8.91675	E1	6802	1	E	blank	blank	blank-blank	356	386	138.459	13.4661	14.6009	5.2374	232.333	262.333	138.459	9.21958	10.4101	5.49442
9.00008	E1	6843	1	E	blank	blank	blank-blank	397	385.667	174.277	15.017	14.5883	6.59223	273.333	262	174.277	10.8466	10.3968	6.91574
9.08342	E1	6921	1	E	blank	blank	blank-blank	475	425.333	96.604	17.9675	16.0888	3.65417	351.333	301.667	96.604	13.9418	11.9709	3.83349
9.16675	E1	6812	1	E	blank	blank	blank-blank	366	424.333	52.0416	13.8444	16.0509	1.96854	242.333	300.667	52.0416	9.6164	11.9312	2.06514
9.25008	E1	6859	1	E	blank	blank	blank-blank	413	405.333	96.7281	15.6222	15.3322	3.65886	289.333	281.667	96.7281	11.4815	11.1772	3.83842
9.33342	E1	6983	1	E	blank	blank	blank-blank	537	386	132.691	20.3127	14.6009	5.01922	413.333	262.333	132.691	16.4021	10.4101	5.26553
9.41675	E1	6937	1	E	blank	blank	blank-blank	491	445	54.3691	18.5727	16.8327	2.05658	367.333	321.333	54.3691	14.5767	12.7513	2.1575
9.50008	E1	6874	1	E	blank	blank	blank-blank	428	464.667	37.5278	16.1896	17.5766	1.41953	304.333	341	37.5278	12.0767	13.5317	1.4892
9.58342	E1	6877	1	E	blank	blank	blank-blank	431	385.667	39.4631	16.3031	14.5883	1.49274	307.333	262	39.4631	12.1958	10.3968	1.56599
9.66675	E1	6763	1	E	blank	blank	blank-blank	317	397	75.9013	11.9909	15.017	2.87106	193.333	273.333	75.9013	7.67196	10.8466	3.01195
9.75008	E1	6809	1	E	blank	blank	blank-blank	363	362.333	1.1547	13.7309	13.7057	0.043678	239.333	238.667	1.1547	9.49735	9.4709	0.0458214
9.83342	E1	6819	1	E	blank	blank	blank-blank	373	363	91.4112	14.1092	13.7309	3.45774	249.333	239.333	91.4112	9.89418	9.49735	3.62743
9.91675	E1	7004	1	E	blank	blank	blank-blank	558	449.667	175.654	21.107	17.0092	6.64433	434.333	326	175.654	17.2354	12.9365	6.9704
10.0001	E1	6692	1	E	blank	blank	blank-blank	246	365	137.153	9.30526	13.8066	5.18799	122.333	241.333	137.153	4.8545	9.57672	5.44259
10.0834	E1	6717	1	E	blank	blank	blank-blank	271	386.333	106.514	10.2509	14.6135	4.02904	147.333	262.667	106.514	5.84656	10.4233	4.22676
10.1668	E1	6700	1	E	blank	blank	blank-blank	254	268.667	15.5671	9.60787	10.1627	0.588843	130.333	145	15.5671	5.17196	5.75397	0.61774
10.2501	E1	6987	1	E	blank	blank	blank-blank	541	499.667	35.8515	20.464	18.9005	1.35613	417.333	376	35.8515	16.5608	14.9206	1.42268
10.3334	E1	6861	1	E	blank	blank	blank-blank	415	423.667	33.8428	15.6979	16.0257	1.28015	291.333	300	33.8428	11.5608	11.9048	1.34297
10.4168	E1	6677	1	E	blank	blank	blank-blank	231	334	124.254	8.73786	12.634	4.70005	107.333	210.333	124.254	4.25926	8.34656	4.93071
10.5001	E1	6773	1	E	blank	blank	blank-blank	327	352.667	166.986	12.3692	13.3401	6.31646	203.333	229	166.986	8.06878	9.0873	6.62643
10.5834	E1	6745	1	E	blank	blank	blank-blank	299	348	42.9302	11.31	13.1635	1.62389	175.333	224.333	42.9302	6.95767	8.90212	1.70358
10.6668	E1	6760	1	E	blank	blank	blank-blank	314	378	107.406	11.8774	14.2983	4.06276	190.333	254.333	107.406	7.55291	10.0926	4.26213
10.7501	E1	6840	1	E	blank	blank	blank-blank	394	379	163.018	14.9035	14.3361	6.16638	270.333	255.333	163.018	10.7275	10.1323	6.46898
10.8334	E1	6872	1	E	blank	blank	blank-blank	426	390	44.6766	16.114	14.7522	1.68995	302.333	266.333	44.6766	11.9974	10.5688	1.77288
10.9168	E1	6935	1	E	blank	blank	blank-blank	489	387	94.2974	18.497	14.6388	3.56692	365.333	263.333	94.2974	14.4974	10.4497	3.74196
11.0001	E1	6622	1	E	blank	blank	blank-blank	176	344.667	146.155	6.65742	13.0374	5.5285	52.3333	221	146.155	2.07672	8.76984	5.79981
11.0834	E1	6773	1	E	blank	blank	blank-blank	327	351	51.3907	12.3692	13.277	1.94392	203.333	227.333	51.3907	8.06878	9.02116	2.03931
11.1668	E1	6888	1	E	blank	blank	blank-blank	442	387	65.8711	16.7192	14.6388	2.49166	318.333	263.333	65.8711	12.6323	10.4497	2.61393
11.2501	E1	6843	1	E	blank	blank	blank-blank	397	426.333	38.553	15.017	16.1266	1.45832	273.333	302.667	38.553	10.8466	12.0106	1.52988
11.3334	E1	6691	1	E	blank	blank	blank-blank	245	359.333	152.893	9.26743	13.5922	5.78338	121.333	235.667	152.893	4.81481	9.35185	6.06719
11.4168	E1	6942	1	E	blank	blank	blank-blank	496	332.667	155.256	18.7618	12.5835	5.87274	372.333	209	155.256	14.7751	8.29365	6.16094
11.5001	E1	6795	1	E	blank	blank	blank-blank	349	350	86.5043	13.2014	13.2392	3.27213	225.333	226.333	86.5043	8.9418	8.98148	3.43271
11.5834	E1	6811	1	E	blank	blank	blank-blank	365	410.667	40.2534	13.8066	15.534	1.52263	241.333	287	40.2534	9.57672	11.3889	1.59736
11.6668	E1	6954	1	E	blank	blank	blank-blank	508	423	84.0179	19.2157	16.0005	3.17808	384.333	299.333	84.0179	15.2513	11.8783	3.33404
11.7501	E1	6856	1	E	blank	blank	blank-blank	410	418	94.255	15.5088	15.8114	3.56531	286.333	294.333	94.255	11.3624	11.6799	3.74028
11.8334	E1	6705	1	E	blank	blank	blank-blank	259	335	73.6274	9.797	12.6718	2.78505	135.333	211.333	73.6274	5.37037	8.38624	2.92172
11.9168	E1	6735	1	E	blank	blank	blank-blank	289	316.333	59.8777	10.9318	11.9657	2.26495	165.333	192.667	59.8777	6.56085	7.6455	2.3761
12.0001	E1	6898	1	E	blank	blank	blank-blank	452	422.667	58.7736	17.0975	15.9879	2.22318	328.333	299	58.7736	13.0291	11.8651	2.33228
12.0834	E1	6806	1	E	blank	blank	blank-blank	360	391.333	131.823	13.6175	14.8027	4.98637	236.333	267.667	131.823	9.37831	10.6217	5.23108
12.1668	E1	6736	1	E	blank	blank	blank-blank	290	369.333	74.1912	10.9696	13.9705	2.80637	166.333	245.667	74.1912	6.60053	9.74868	2.9441
12.2501	E1	6872	1	E	blank	blank	blank-blank	426	362.333	83.3447	16.114	13.7057	3.15262	302.333	238.667	83.3447	11.9974	9.4709	3.30733
12.3334	E1	6828	1	E	blank	blank	blank-blank	382	387.333	110.097	14.4496	14.6514	4.16455	258.333	263.667	110.097	10.2513	10.463	4.36893
12.4168	E1	6740	1	E	blank	blank	blank-blank	294	314.667	40.2036	11.1209	11.9027	1.52075	170.333	191	40.2036	6.75926	7.57937	1.59538
12.5001	E1	6821	1	E	blank	blank	blank-blank	375	439.667	57.2742	14.1848	16.6309	2.16647	251.333	316	57.2742	9.97354	12.5397	2.27279
12.5834	E1	6841	1	E	blank	blank	blank-blank	395	397.667	53.0503	14.9414	15.0422	2.00669	271.333	274	53.0503	10.7672	10.873	2.10517
12.6668	E1	6851	1	E	blank	blank	blank-blank	405	362	61.9435	15.3196	13.6931	2.34309	281.333	238.333	61.9435	11.164	9.45767	2.45808
12.7501	E1	6805	1	E	blank	blank	blank-blank	359	393	36.1663	13.5796	14.8657	1.36803	235.333	269.333	36.1663	9.33862	10.6878	1.43517
12.8334	E1	6714	1	E	blank	blank	blank-blank	268	286.667	119.102	10.1374	10.8435	4.50519	144.333	163	119.102	5.72751	6.46825	4.72628
12.9168	E1	6654	1	E	blank	blank	blank-blank	208	245.333	151.49	7.86786	9.28004	5.73031	84.3333	121.667	151.49	3.34656	4.82804	6.01152
13.0001	E1	6815	1	E	blank	blank	blank-blank	369	363.333	19.1398	13.9579	13.7435	0.723988	245.333	239.667	19.1398	9.73545	9.51058	0.759517
13.0835	E1	6749	1	E	blank	blank	blank-blank	303	377	114.595	11.4614	14.2605	4.3347	179.333	253.333	114.595	7.1164	10.0529	4.54742
13.1668	E1	6692	1	E	blank	blank	blank-blank	246	227	104.8	9.30526	8.58656	3.96418	122.333	103.333	104.8	4.8545	4.10053	4.15872
13.2501	E1	6830	1	E	blank	blank	blank-blank	384	360.667	87.3689	14.5253	13.6427	3.30484	260.333	237	87.3689	10.3307	9.40476	3.46702
13.3335	E1	6780	1	E	blank	blank	blank-blank	334	330.667	10.4083	12.634	12.5079	0.393708	210.333	207	10.4083	8.34656	8.21429	0.413029
13.4168	E1	6730	1	E	blank	blank	blank-blank	284	357.333	174.935	10.7427	13.5166	6.61714	160.333	233.667	174.935	6.36243	9.27249	6.94187
13.5001	E1	6790	1	E	blank	blank	blank-blank	344	287.667	147.785	13.0122	10.8814	5.59014	220.333	164	147.785	8.74339	6.50794	5.86447
13.5835	E1	6784	1	E	blank	blank	blank-blank	338	381.667	38.2143	12.7853	14.437	1.4455	214.333	258	38.2143	8.50529	10.2381	1.51644
13.6668	E1	6917	1	E	blank	blank	blank-blank	471	421.667	76.1205	17.8162	15.9501	2.87935	347.333	298	76.1205	13.7831	11.8254	3.02066
13.7501	E1	6703	1	E	blank	blank	blank-blank	257	272.667	77.6938	9.72135	10.314	2.93887	133.333	149	77.6938	5.29101	5.9127	3.08309
13.8335	E1	6853	1	E	blank	blank	blank-blank	407	366.667	72.473	15.3953	13.8696	2.74138	283.333	243	72.473	11.2434	9.64286	2.87591
13.9168	E1	6722	1	E	blank	blank	blank-blank	276	338	62	10.44	12.7853	2.34523	152.333	214.333	62	6.04497	8.50529	2.46032
14.0001	E1	6881	1	E	blank	blank	blank-blank	435	361.333	197.11	16.4544	13.6679	7.45593	311.333	237.667	197.11	12.3545	9.43122	7.82182
14.0835	E1	6597	1	E	blank	blank	blank-blank	151	284.333	139.908	5.71176	10.7553	5.29221	27.3333	160.667	139.908	1.08466	6.37566	5.55192
14.1668	E1	6812	1	E	blank	blank	blank-blank	366	402.333	97.7053	13.8444	15.2188	3.69583	242.333	278.667	97.7053	9.6164	11.0582	3.8772
14.2501	E1	6825	1	E	blank	blank	blank-blank	379	425	40.6325	14.3361	16.0762	1.53698	255.333	301.333	40.6325	10.1323	11.9577	1.6124
14.3335	E1	6672	1	E	blank	blank	blank-blank	226	279.667	72.3901	8.54873	10.5787	2.73825	102.333	156	72.3901	4.06085	6.19048	2.87262
14.4168	E1	6889	1	E	blank	blank	blank-blank	443	350.333	121.332	16.757	13.2518	4.58952	319.333	226.667	121.332	12.672	8.99471	4.81474
14.5001	E1	6712	1	E	blank	blank	blank-blank	266	321	84.2556	10.0618	12.1422	3.18707	142.333	197.333	84.2556	5.64815	7.83069	3.34347
14.5835	E1	6725	1	E	blank	blank	blank-blank	279	331.667	88.636	10.5535	12.5457	3.35277	155.333	208	88.636	6.16402	8.25397	3.5173
14.6668	E1	6697	1	E	blank	blank	blank-blank	251	318.333	97.3875	9.49439	12.0414	3.68381	127.333	194.667	97.3875	5.05291	7.72487	3.86458
14.7501	E1	6696	1	E	blank	blank	blank-blank	250	279	161.465	9.45656	10.5535	6.10762	126.333	155.333	161.465	5.01323	6.16402	6.40735
14.8335	E1	6758	1	E	blank	blank	blank-blank	312	336.667	131.743	11.8018	12.7348	4.98336	188.333	213	131.743	7.47354	8.45238	5.22791
14.9168	E1	6690	1	E	blank	blank	blank-blank	244	264	73.0821	9.22961	9.98613	2.76442	120.333	140.333	73.0821	4.77513	5.56878	2.90009
15.0001	E1	6765	1	E	blank	blank	blank-blank	319	335	96.9948	12.0666	12.6718	3.66895	195.333	211.333	96.9948	7.75132	8.38624	3.849
15.0835	E1	6730	1	E	blank	blank	blank-blank	284	377	160.215	10.7427	14.2605	6.06035	160.333	253.333	160.215	6.36243	10.0529	6.35776
15.1668	E1	6849	1	E	blank	blank	blank-blank	403	286.333	105.396	15.244	10.8309	3.98674	279.333	162.667	105.396	11.0847	6.45503	4.18238
15.2501	E1	6749	1	E	blank	blank	blank-blank	303	348.333	75.9364	11.4614	13.1761	2.87239	179.333	224.667	75.9364	7.1164	8.91534	3.01335
15.3335	E1	6819	1	E	blank	blank	blank-blank	373	300.667	105.187	14.1092	11.3731	3.97884	249.333	177	105.187	9.89418	7.02381	4.17409
15.4168	E1	6748	1	E	blank	blank	blank-blank	302	324.667	99.9467	11.4235	12.2809	3.78061	178.333	201	99.9467	7.07672	7.97619	3.96614
15.5001	E1	6914	1	E	blank	blank	blank-blank	468	348.667	103.828	17.7027	13.1888	3.92744	344.333	225	103.828	13.664	8.92857	4.12017
15.5835	E1	6711	1	E	blank	blank	blank-blank	265	234	30.5123	10.024	8.85134	1.15417	141.333	110.333	30.5123	5.60847	4.37831	1.21081
15.6668	E1	6547	1	E	blank	blank	blank-blank	101	278.333	171.351	3.82045	10.5283	6.48158	-22.6667	154.667	171.351	-0.899471	6.13757	6.79966
15.7501	E1	6771	1	E	blank	blank	blank-blank	325	269.667	65.7368	12.2935	10.2005	2.48658	201.333	146	65.7368	7.98942	5.79365	2.60861
15.8335	E1	6723	1	E	blank	blank	blank-blank	277	289.333	92.1213	10.4779	10.9444	3.4846	153.333	165.667	92.1213	6.08466	6.57407	3.65561
15.9168	E1	6751	1	E	blank	blank	blank-blank	305	322.333	66.7108	11.537	12.1927	2.52342	181.333	198.667	66.7108	7.19577	7.8836	2.64725
16.0001	E1	6796	1	E	blank	blank	blank-blank	350	354	26.2298	13.2392	13.3905	0.992173	226.333	230.333	26.2298	8.98148	9.14021	1.04086
16.0835	E1	6740	1	E	blank	blank	blank-blank	294	274.333	42.0991	11.1209	10.377	1.59245	170.333	150.667	42.0991	6.75926	5.97884	1.6706
16.1668	E1	6663	1	E	blank	blank	blank-blank	217	243.333	85.594	8.2083	9.20439	3.2377	93.3333	119.667	85.594	3.7037	4.74868	3.39659
16.2501	E1	6749	1	E	blank	blank	blank-blank	303	345.333	86.6391	11.4614	13.0627	3.27723	179.333	221.667	86.6391	7.1164	8.7963	3.43806
16.3335	E1	6841	1	E	blank	blank	blank-blank	395	336	89.5154	14.9414	12.7096	3.38603	271.333	212.333	89.5154	10.7672	8.42593	3.5522
16.4168	E1	6733	1	E	blank	blank	blank-blank	287	252.667	94.3098	10.8561	9.55743	3.56739	163.333	129	94.3098	6.48148	5.11905	3.74245
16.5001	E1	6805	1	E	blank	blank	blank-blank	359	324	80.4301	13.5796	12.2557	3.04237	235.333	200.333	80.4301	9.33862	7.94974	3.19167
16.5835	E1	6756	1	E	blank	blank	blank-blank	310	315.667	27.9344	11.7261	11.9405	1.05666	186.333	192	27.9344	7.39418	7.61905	1.10851
16.6668	E1	6827	1	E	blank	blank	blank-blank	381	309.333	173.949	14.4118	11.7009	6.57985	257.333	185.667	173.949	10.2116	7.36772	6.90275
16.7501	E1	6779	1	E	blank	blank	blank-blank	333	324.667	75.8441	12.5961	12.2809	2.8689	209.333	201	75.8441	8.30688	7.97619	3.00969
16.8335	E1	6788	1	E	blank	blank	blank-blank	342	323.333	63.1057	12.9366	12.2305	2.38705	218.333	199.667	63.1057	8.66402	7.92328	2.5042
16.9168	E1	6714	1	E	blank	blank	blank-blank	268	278.667	30.4357	10.1374	10.5409	1.15127	144.333	155	30.4357	5.72751	6.15079	1.20777
17.0001	E1	6686	1	E	blank	blank	blank-blank	240	211	36.5103	9.0783	7.98134	1.38105	116.333	87.3333	36.5103	4.6164	3.46561	1.44882
17.0835	E1	6897	1	E	blank	blank	blank-blank	451	322	132.639	17.0596	12.1801	5.01722	327.333	198.333	132.639	12.9894	7.87037	5.26344
17.1668	E1	6666	1	E	blank	blank	blank-blank	220	270.333	60.8797	8.32178	10.2257	2.30285	96.3333	146.667	60.8797	3.82275	5.82011	2.41586
17.2502	E1	6703	1	E	blank	blank	blank-blank	257	313.667	62.6844	9.72135	11.8648	2.37112	133.333	190	62.6844	5.29101	7.53968	2.48748
17.3335	E1	6676	1	E	blank	blank	blank-blank	230	239.667	44.2982	8.70004	9.06569	1.67564	106.333	116	44.2982	4.21958	4.60317	1.75787
17.4168	E1	6748	1	E	blank	blank	blank-blank	302	267.667	98.1139	11.4235	10.1248	3.71128	178.333	144	98.1139	7.07672	5.71429	3.89341
17.5001	E1	6774	1	E	blank	blank	blank-blank	328	300.667	32.3161	12.407	11.3731	1.2224	204.333	177	32.3161	8.10847	7.02381	1.28239
17.5835	E1	6860	1	E	blank	blank	blank-blank	414	300.333	149.487	15.6601	11.3605	5.65453	290.333	176.667	149.487	11.5212	7.01058	5.93202
17.6668	E1	6685	1	E	blank	blank	blank-blank	239	280.333	71.5914	9.04047	10.604	2.70804	115.333	156.667	71.5914	4.57672	6.21693	2.84093
17.7501	E1	6851	1	E	blank	blank	blank-blank	405	399.333	17.2143	15.3196	15.1053	0.651154	281.333	275.667	17.2143	11.164	10.9392	0.683109
17.8335	E1	6761	1	E	blank	blank	blank-blank	315	259.667	74.467	11.9153	9.82222	2.81681	191.333	136	74.467	7.59259	5.39683	2.95504
17.9168	E1	6699	1	E	blank	blank	blank-blank	253	314.667	70.812	9.57004	11.9027	2.67855	129.333	191	70.812	5.13228	7.57937	2.81
18.0001	E1	6608	1	E	blank	blank	blank-blank	162	226.333	82.9839	6.12785	8.56134	3.13897	38.3333	102.667	82.9839	1.52116	4.07407	3.29301
18.0835	E1	6817	1	E	blank	blank	blank-blank	371	311.667	73.1049	14.0335	11.7892	2.76529	247.333	188	73.1049	9.81481	7.46032	2.90099
18.1668	E1	6709	1	E	blank	blank	blank-blank	263	248.667	105.235	9.9483	9.40613	3.98063	139.333	125	105.235	5.5291	4.96032	4.17598
18.2502	E1	6599	1	E	blank	blank	blank-blank	153	251.333	86.7429	5.78742	9.507	3.28116	29.3333	127.667	86.7429	1.16402	5.06614	3.44218
18.3335	E1	6668	1	E	blank	blank	blank-blank	222	331.333	104.409	8.39743	12.5331	3.94942	98.3333	207.667	104.409	3.90212	8.24074	4.14323
18.4168	E1	6814	1	E	blank	blank	blank-blank	368	325.667	52.4436	13.9201	12.3187	1.98375	244.333	202	52.4436	9.69577	8.01587	2.0811
18.5002	E1	6592	1	E	blank	blank	blank-blank	146	175.667	34.8186	5.52263	6.64481	1.31706	22.3333	52	34.8186	0.886243	2.06349	1.38169
18.5835	E1	6560	1	E	blank	blank	blank-blank	114	123.667	85.9089	4.31219	4.67785	3.24961	-9.66667	-4.73464e-15	85.9089	-0.383598	-1.66533e-16	3.40908
18.6668	E1	6658	1	E	blank	blank	blank-blank	212	231.333	44.2869	8.01917	8.75047	1.67521	88.3333	107.667	44.2869	3.50529	4.27249	1.75742
18.7502	E1	6742	1	E	blank	blank	blank-blank	296	212	184.911	11.1966	8.01917	6.99448	172.333	88.3333	184.911	6.83862	3.50529	7.33773
0	E3	13984	3	E	12uM	Bri2	Bri2-12uM	7538	7707	600.606	63.1888	64.6055	5.03469	804.333	973.333	600.606	21.0761	25.5044	15.7378
0.0833333	E3	14047	3	E	12uM	Bri2	Bri2-12uM	7601	9009.33	2691.68	63.7169	75.5225	22.5636	867.333	2275.67	2691.68	22.7269	59.6297	70.5306
0.166667	E3	13106	3	E	12uM	Bri2	Bri2-12uM	6660	9606.67	5244.7	55.8288	80.5298	43.9647	-73.6667	2873	5244.7	-1.9303	75.2817	137.428
0.25	E3	12550	3	E	12uM	Bri2	Bri2-12uM	6104	9529.67	5737.11	51.168	79.8843	48.0924	-629.667	2796	5737.11	-16.4993	73.264	150.33
0.333333	E3	12032	3	E	12uM	Bri2	Bri2-12uM	5586	9510	6253.03	46.8258	79.7195	52.4172	-1147.67	2776.33	6253.03	-30.0725	72.7487	163.849
0.416667	E3	12898	3	E	12uM	Bri2	Bri2-12uM	6452	9355.67	5646.37	54.0852	78.4257	47.3318	-281.667	2622	5646.37	-7.38056	68.7047	147.953
0.5	E3	14090	3	E	12uM	Bri2	Bri2-12uM	7644	9487	4857.23	64.0773	79.5267	40.7167	910.333	2753.33	4857.23	23.8536	72.146	127.275
0.583333	E3	15388	3	E	12uM	Bri2	Bri2-12uM	8942	9810.33	3896.75	74.9581	82.2371	32.6653	2208.33	3076.67	3896.75	57.8653	80.6184	102.107
0.666667	E3	16350	3	E	12uM	Bri2	Bri2-12uM	9904	10159.7	3453.6	83.0222	85.1654	28.9505	3170.33	3426	3453.6	83.0728	89.772	90.4954
0.75	E3	16343	3	E	12uM	Bri2	Bri2-12uM	9897	10335.7	3192.68	82.9636	86.6408	26.7633	3163.33	3602	3192.68	82.8893	94.3838	83.6584
0.833333	E3	16543	3	E	12uM	Bri2	Bri2-12uM	10097	10224.7	2844.65	84.6401	85.7103	23.8458	3363.33	3491	2844.65	88.13	91.4752	74.5388
0.916667	E3	16727	3	E	12uM	Bri2	Bri2-12uM	10281	10100	2979.63	86.1825	84.6653	24.9773	3547.33	3366.33	2979.63	92.9513	88.2086	78.0756
1	E3	16684	3	E	12uM	Bri2	Bri2-12uM	10238	10282	2885.25	85.8221	86.1909	24.1862	3504.33	3548.33	2885.25	91.8246	92.9776	75.6027
1.08333	E3	16507	3	E	12uM	Bri2	Bri2-12uM	10061	10416	2967.47	84.3383	87.3142	24.8754	3327.33	3682.33	2967.47	87.1867	96.4888	77.7571
1.16667	E3	16351	3	E	12uM	Bri2	Bri2-12uM	9905	10311.3	2761.02	83.0306	86.4368	23.1448	3171.33	3577.67	2761.02	83.099	93.7462	72.3474
1.25	E3	16648	3	E	12uM	Bri2	Bri2-12uM	10202	10511.7	2899.93	85.5203	88.1161	24.3092	3468.33	3778	2899.93	90.8813	98.9955	75.9873
1.33333	E3	16172	3	E	12uM	Bri2	Bri2-12uM	9726	10429.7	3217.73	81.5301	87.4287	26.9733	2992.33	3696	3217.73	78.4086	96.8469	84.3148
1.41667	E3	16602	3	E	12uM	Bri2	Bri2-12uM	10156	10505	2961.96	85.1347	88.0602	24.8292	3422.33	3771.33	2961.96	89.676	98.8209	77.6127
1.5	E3	16188	3	E	12uM	Bri2	Bri2-12uM	9742	10276.7	2711.82	81.6642	86.1462	22.7324	3008.33	3543	2711.82	78.8278	92.8378	71.0583
1.58333	E3	16005	3	E	12uM	Bri2	Bri2-12uM	9559	10201	2838.97	80.1302	85.5119	23.7983	2825.33	3467.33	2838.97	74.0327	90.8551	74.3901
1.66667	E3	16344	3	E	12uM	Bri2	Bri2-12uM	9898	10419.3	2831.23	82.9719	87.3421	23.7334	3164.33	3685.67	2831.23	82.9155	96.5761	74.1872
1.75	E3	16631	3	E	12uM	Bri2	Bri2-12uM	10185	10550	2877.91	85.3778	88.4375	24.1247	3451.33	3816.33	2877.91	90.4358	100	75.4104
1.83336	E3	15867	3	E	12uM	Bri2	Bri2-12uM	9421	10307.3	2868.12	78.9734	86.4033	24.0426	2687.33	3573.67	2868.12	70.4166	93.6414	75.1539
1.91669	E3	15688	3	E	12uM	Bri2	Bri2-12uM	9242	10216	3052.85	77.4729	85.6376	25.5911	2508.33	3482.33	3052.85	65.7263	91.2481	79.9942
2.00003	E3	15866	3	E	12uM	Bri2	Bri2-12uM	9420	10317	2971.83	78.965	86.4843	24.9119	2686.33	3583.33	2971.83	70.3904	93.8947	77.8712
2.08336	E3	15748	3	E	12uM	Bri2	Bri2-12uM	9302	10271.7	3106.17	77.9759	86.1043	26.0381	2568.33	3538	3106.17	67.2985	92.7068	81.3914
2.16669	E3	16022	3	E	12uM	Bri2	Bri2-12uM	9576	10246.7	2826.32	80.2727	85.8947	23.6922	2842.33	3513	2826.32	74.4781	92.0517	74.0586
2.25003	E3	16320	3	E	12uM	Bri2	Bri2-12uM	9874	10434	3149.56	82.7708	87.4651	26.4018	3140.33	3700.33	3149.56	82.2867	96.9604	82.5285
2.33336	E3	16102	3	E	12uM	Bri2	Bri2-12uM	9656	10300.3	2904.6	80.9433	86.3446	24.3484	2922.33	3566.67	2904.6	76.5744	93.4579	76.1098
2.41669	E3	16098	3	E	12uM	Bri2	Bri2-12uM	9652	10330.7	2874.72	80.9098	86.5989	24.0979	2918.33	3597	2874.72	76.4696	94.2528	75.3269
2.50003	E3	16312	3	E	12uM	Bri2	Bri2-12uM	9866	10471.3	2667.03	82.7037	87.778	22.3569	3132.33	3737.67	2667.03	82.077	97.9387	69.8846
2.58336	E3	15902	3	E	12uM	Bri2	Bri2-12uM	9456	10338.3	2639.52	79.2668	86.6631	22.1263	2722.33	3604.67	2639.52	71.3337	94.4537	69.1639
2.66669	E3	15844	3	E	12uM	Bri2	Bri2-12uM	9398	10175.7	2913.41	78.7806	85.2995	24.4222	2664.33	3442	2913.41	69.814	90.1913	76.3406
2.75003	E3	16054	3	E	12uM	Bri2	Bri2-12uM	9608	10103.7	2574.54	80.541	84.696	21.5816	2874.33	3370	2574.54	75.3166	88.3047	67.461
2.83336	E3	15908	3	E	12uM	Bri2	Bri2-12uM	9462	10229.7	2963.05	79.3171	85.7522	24.8383	2728.33	3496	2963.05	71.491	91.6063	77.6412
2.91669	E3	15876	3	E	12uM	Bri2	Bri2-12uM	9430	10199	2772.67	79.0488	85.4951	23.2424	2696.33	3465.33	2772.67	70.6525	90.8027	72.6527
3.00003	E3	15894	3	E	12uM	Bri2	Bri2-12uM	9448	10133.3	2767.39	79.1997	84.9447	23.1982	2714.33	3399.67	2767.39	71.1241	89.082	72.5145
3.08339	E3	15706	3	E	12uM	Bri2	Bri2-12uM	9260	9802.67	2563.45	77.6238	82.1728	21.4886	2526.33	3069	2563.45	66.1979	80.4175	67.1704
3.16672	E3	16025	3	E	12uM	Bri2	Bri2-12uM	9579	9922.33	2699.43	80.2979	83.1759	22.6285	2845.33	3188.67	2699.43	74.5567	83.5531	70.7335
3.25006	E3	16101	3	E	12uM	Bri2	Bri2-12uM	9655	9948	3051.07	80.935	83.3911	25.5762	2921.33	3214.33	3051.07	76.5482	84.2257	79.9477
3.33339	E3	15945	3	E	12uM	Bri2	Bri2-12uM	9499	9911.33	2800.36	79.6272	83.0837	23.4746	2765.33	3177.67	2800.36	72.4605	83.2649	73.3783
3.41672	E3	15808	3	E	12uM	Bri2	Bri2-12uM	9362	9818	2919.83	78.4788	82.3013	24.476	2628.33	3084.33	2919.83	68.8706	80.8193	76.5088
3.50006	E3	15903	3	E	12uM	Bri2	Bri2-12uM	9457	9995	2947.06	79.2752	83.7851	24.7043	2723.33	3261.33	2947.06	71.3599	85.4572	77.2224
3.58339	E3	15828	3	E	12uM	Bri2	Bri2-12uM	9382	9984.67	2791.23	78.6465	83.6984	23.398	2648.33	3251	2791.23	69.3947	85.1865	73.1391
3.66672	E3	16059	3	E	12uM	Bri2	Bri2-12uM	9613	10085	2786.15	80.5829	84.5395	23.3554	2879.33	3351.33	2786.15	75.4476	87.8155	73.0059
3.75006	E3	15975	3	E	12uM	Bri2	Bri2-12uM	9529	9855.67	2802.32	79.8787	82.6171	23.491	2795.33	3122	2802.32	73.2466	81.8063	73.4296
3.83339	E3	16116	3	E	12uM	Bri2	Bri2-12uM	9670	9908.67	2812.6	81.0607	83.0614	23.5772	2936.33	3175	2812.6	76.9412	83.195	73.6991
3.91672	E3	16002	3	E	12uM	Bri2	Bri2-12uM	9556	9755.33	2628.67	80.1051	81.776	22.0354	2822.33	3021.67	2628.67	73.9541	79.1772	68.8796
4.00006	E3	16005	3	E	12uM	Bri2	Bri2-12uM	9559	9709.67	2806.04	80.1302	81.3932	23.5221	2825.33	2976	2806.04	74.0327	77.9806	73.527
4.08339	E3	15482	3	E	12uM	Bri2	Bri2-12uM	9036	9475.67	2707.41	75.7461	79.4317	22.6954	2302.33	2742	2707.41	60.3284	71.8491	70.9427
4.16672	E3	15150	3	E	12uM	Bri2	Bri2-12uM	8704	9397.33	2526.39	72.963	78.775	21.178	1970.33	2663.67	2526.39	51.629	69.7965	66.1994
4.25006	E3	15537	3	E	12uM	Bri2	Bri2-12uM	9091	9580	2823.44	76.2071	80.3062	23.668	2357.33	2846.33	2823.44	61.7696	74.5829	73.9831
4.33339	E3	15376	3	E	12uM	Bri2	Bri2-12uM	8930	9510	2888.02	74.8575	79.7195	24.2094	2196.33	2776.33	2888.02	57.5509	72.7487	75.6751
4.41672	E3	15389	3	E	12uM	Bri2	Bri2-12uM	8943	9318	2837.15	74.9665	78.11	23.783	2209.33	2584.33	2837.15	57.8915	67.7177	74.3423
4.50006	E3	15359	3	E	12uM	Bri2	Bri2-12uM	8913	9507.67	2919.78	74.715	79.6999	24.4756	2179.33	2774	2919.78	57.1054	72.6876	76.5074
4.58339	E3	15459	3	E	12uM	Bri2	Bri2-12uM	9013	9515.33	2863.74	75.5533	79.7642	24.0058	2279.33	2781.67	2863.74	59.7257	72.8885	75.0389
4.66672	E3	15388	3	E	12uM	Bri2	Bri2-12uM	8942	9152.33	2869.29	74.9581	76.7212	24.0524	2208.33	2418.67	2869.29	57.8653	63.3767	75.1844
4.75006	E3	15027	3	E	12uM	Bri2	Bri2-12uM	8581	9215	2960.36	71.9319	77.2466	24.8158	1847.33	2481.33	2960.36	48.406	65.0188	77.5709
4.83339	E3	15188	3	E	12uM	Bri2	Bri2-12uM	8742	9132.67	2974.31	73.2815	76.5564	24.9327	2008.33	2399	2974.31	52.6247	62.8614	77.9362
4.91672	E3	15013	3	E	12uM	Bri2	Bri2-12uM	8567	9001	2749.81	71.8146	75.4527	23.0508	1833.33	2267.33	2749.81	48.0391	59.4113	72.0537
5.00006	E3	14971	3	E	12uM	Bri2	Bri2-12uM	8525	9136.33	2798.54	71.4625	76.5871	23.4593	1791.33	2402.67	2798.54	46.9386	62.9575	73.3305
5.08339	E3	15089	3	E	12uM	Bri2	Bri2-12uM	8643	9039	2854.67	72.4517	75.7712	23.9299	1909.33	2305.33	2854.67	50.0306	60.407	74.8015
5.16672	E3	15216	3	E	12uM	Bri2	Bri2-12uM	8770	9208	2863.24	73.5163	77.1879	24.0017	2036.33	2474.33	2863.24	53.3584	64.8354	75.0259
5.25006	E3	14960	3	E	12uM	Bri2	Bri2-12uM	8514	9107	3215.77	71.3703	76.3412	26.9568	1780.33	2373.33	3215.77	46.6504	62.1888	84.2634
5.33339	E3	14710	3	E	12uM	Bri2	Bri2-12uM	8264	8815.33	3049.61	69.2746	73.8963	25.564	1530.33	2081.67	3049.61	40.0996	54.5462	79.9094
5.41672	E3	14861	3	E	12uM	Bri2	Bri2-12uM	8415	8866	3209.36	70.5404	74.321	26.9031	1681.33	2132.33	3209.36	44.0562	55.8739	84.0953
5.50006	E3	14590	3	E	12uM	Bri2	Bri2-12uM	8144	8731.67	3017.73	68.2687	73.1949	25.2967	1410.33	1998	3017.73	36.9552	52.3539	79.0739
5.58339	E3	14502	3	E	12uM	Bri2	Bri2-12uM	8056	8776	2951.61	67.531	73.5666	24.7425	1322.33	2042.33	2951.61	34.6493	53.5156	77.3416
5.66672	E3	14667	3	E	12uM	Bri2	Bri2-12uM	8221	8722.67	2829.06	68.9142	73.1195	23.7151	1487.33	1989	2829.06	38.9728	52.1181	74.1303
5.75008	E3	14538	3	E	12uM	Bri2	Bri2-12uM	8092	8624	3128.12	67.8328	72.2924	26.222	1358.33	1890.33	3128.12	35.5926	49.5327	81.9665
5.83339	E3	14561	3	E	12uM	Bri2	Bri2-12uM	8115	8573.67	3158.08	68.0256	71.8705	26.4732	1381.33	1840	3158.08	36.1953	48.2138	82.7517
5.91675	E3	14464	3	E	12uM	Bri2	Bri2-12uM	8018	8700	2948.76	67.2125	72.9295	24.7185	1284.33	1966.33	2948.76	33.6536	51.5242	77.2667
6.00008	E3	14271	3	E	12uM	Bri2	Bri2-12uM	7825	8572	3141.82	65.5946	71.8565	26.337	1091.33	1838.33	3141.82	28.5964	48.1701	82.3257
6.08342	E3	14330	3	E	12uM	Bri2	Bri2-12uM	7884	8621.67	2918.28	66.0892	72.2728	24.4631	1150.33	1888	2918.28	30.1424	49.4716	76.4682
6.16675	E3	14161	3	E	12uM	Bri2	Bri2-12uM	7715	8486	2945.19	64.6725	71.1356	24.6886	981.333	1752.33	2945.19	25.714	45.9167	77.1732
6.25008	E3	13858	3	E	12uM	Bri2	Bri2-12uM	7412	8215.33	2936.6	62.1326	68.8667	24.6166	678.333	1481.67	2936.6	17.7745	38.8244	76.9482
6.33342	E3	13995	3	E	12uM	Bri2	Bri2-12uM	7549	8373	3153.79	63.281	70.1883	26.4373	815.333	1639.33	3153.79	21.3643	42.9557	82.6394
6.41675	E3	14500	3	E	12uM	Bri2	Bri2-12uM	8054	8493.67	3123.79	67.5143	71.1998	26.1858	1320.33	1760	3123.79	34.5969	46.1176	81.8532
6.50008	E3	14363	3	E	12uM	Bri2	Bri2-12uM	7917	8352.67	3119.4	66.3658	70.0179	26.149	1183.33	1619	3119.4	31.0071	42.4229	81.7382
6.58342	E3	13816	3	E	12uM	Bri2	Bri2-12uM	7370	8115.33	3100.92	61.7805	68.0284	25.9941	636.333	1381.67	3100.92	16.6739	36.204	81.254
6.66675	E3	14142	3	E	12uM	Bri2	Bri2-12uM	7696	8411	2832.02	64.5132	70.5069	23.74	962.333	1677.33	2832.02	25.2162	43.9514	74.2079
6.75008	E3	13770	3	E	12uM	Bri2	Bri2-12uM	7324	8223.33	3152.72	61.3949	68.9337	26.4283	590.333	1489.67	3152.72	15.4686	39.034	82.6112
6.83342	E3	13830	3	E	12uM	Bri2	Bri2-12uM	7384	8006.67	3031.35	61.8978	67.1175	25.4109	650.333	1273	3031.35	17.0408	33.3566	79.4309
6.91675	E3	13711	3	E	12uM	Bri2	Bri2-12uM	7265	8076.33	3373	60.9003	67.7015	28.2748	531.333	1342.67	3373	13.9226	35.1821	88.3831
7.00008	E3	13910	3	E	12uM	Bri2	Bri2-12uM	7464	8306	3201.16	62.5685	69.6267	26.8343	730.333	1572.33	3201.16	19.137	41.2001	83.8805
7.08342	E3	13760	3	E	12uM	Bri2	Bri2-12uM	7314	8144	3361.75	61.3111	68.2687	28.1805	580.333	1410.33	3361.75	15.2066	36.9552	88.0884
7.16675	E3	13365	3	E	12uM	Bri2	Bri2-12uM	6919	7727.33	2884.73	57.9999	64.7759	24.1818	185.333	993.667	2884.73	4.85632	26.0372	75.589
7.25008	E3	13530	3	E	12uM	Bri2	Bri2-12uM	7084	7968.33	3148.08	59.383	66.7961	26.3894	350.333	1234.67	3148.08	9.17984	32.3522	82.4896
7.33342	E3	13867	3	E	12uM	Bri2	Bri2-12uM	7421	8142	3141.18	62.208	68.2519	26.3316	687.333	1408.33	3141.18	18.0103	36.9028	82.309
7.41675	E3	13817	3	E	12uM	Bri2	Bri2-12uM	7371	8299.67	3105.93	61.7889	69.5736	26.0361	637.333	1566	3105.93	16.7001	41.0342	81.3853
7.50008	E3	14009	3	E	12uM	Bri2	Bri2-12uM	7563	8130.67	3127.38	63.3983	68.1569	26.2159	829.333	1397	3127.38	21.7312	36.6058	81.9473
7.58342	E3	14018	3	E	12uM	Bri2	Bri2-12uM	7572	8078.67	3004.22	63.4738	67.721	25.1834	838.333	1345	3004.22	21.967	35.2433	78.72
7.66675	E3	13997	3	E	12uM	Bri2	Bri2-12uM	7551	7983	3186.04	63.2978	66.9191	26.7076	817.333	1249.33	3186.04	21.4167	32.7365	83.4844
7.75008	E3	14016	3	E	12uM	Bri2	Bri2-12uM	7570	7989.33	2895.86	63.457	66.9722	24.2751	836.333	1255.67	2895.86	21.9146	32.9024	75.8807
7.83342	E3	13665	3	E	12uM	Bri2	Bri2-12uM	7219	7985.33	2952.07	60.5147	66.9386	24.7463	485.333	1251.67	2952.07	12.7173	32.7976	77.3535
7.91675	E3	14163	3	E	12uM	Bri2	Bri2-12uM	7717	7891	3033.74	64.6893	66.1479	25.431	983.333	1157.33	3033.74	25.7664	30.3258	79.4937
8.00008	E3	14004	3	E	12uM	Bri2	Bri2-12uM	7558	8140	3248.34	63.3564	68.2352	27.2299	824.333	1406.33	3248.34	21.6001	36.8504	85.1168
8.08342	E3	13816	3	E	12uM	Bri2	Bri2-12uM	7370	8027	3117.86	61.7805	67.2879	26.136	636.333	1293.33	3117.86	16.6739	33.8894	81.6977
8.16675	E3	13823	3	E	12uM	Bri2	Bri2-12uM	7377	8142.33	3071.37	61.8392	68.2547	25.7464	643.333	1408.67	3071.37	16.8574	36.9115	80.4796
8.25008	E3	13869	3	E	12uM	Bri2	Bri2-12uM	7423	7962.33	3180.48	62.2248	66.7458	26.661	689.333	1228.67	3180.48	18.0627	32.195	83.3387
8.33342	E3	13831	3	E	12uM	Bri2	Bri2-12uM	7385	7966	3306.01	61.9062	66.7766	27.7133	651.333	1232.33	3306.01	17.067	32.291	86.628
8.41675	E3	13997	3	E	12uM	Bri2	Bri2-12uM	7551	8089.67	3102.28	63.2978	67.8132	26.0054	817.333	1356	3102.28	21.4167	35.5315	81.2894
8.50008	E3	13494	3	E	12uM	Bri2	Bri2-12uM	7048	7960	3332.93	59.0813	66.7263	27.939	314.333	1226.33	3332.93	8.23653	32.1338	87.3334
8.58342	E3	13732	3	E	12uM	Bri2	Bri2-12uM	7286	8071	3215.19	61.0763	67.6568	26.952	552.333	1337.33	3215.19	14.4729	35.0424	84.2483
8.66675	E3	13444	3	E	12uM	Bri2	Bri2-12uM	6998	7971.33	3381.74	58.6621	66.8213	28.3481	264.333	1237.67	3381.74	6.92637	32.4308	88.6123
8.75008	E3	13602	3	E	12uM	Bri2	Bri2-12uM	7156	7981.67	3291.12	59.9866	66.9079	27.5884	422.333	1248	3291.12	11.0665	32.7015	86.2377
8.83342	E3	13426	3	E	12uM	Bri2	Bri2-12uM	6980	7916.67	3262.45	58.5112	66.363	27.3482	246.333	1183	3262.45	6.45471	30.9983	85.4866
8.91675	E3	13615	3	E	12uM	Bri2	Bri2-12uM	7169	8066.33	3127.1	60.0956	67.6176	26.2135	435.333	1332.67	3127.1	11.4071	34.9201	81.9399
9.00008	E3	13549	3	E	12uM	Bri2	Bri2-12uM	7103	7848.67	3183.68	59.5423	65.793	26.6878	369.333	1115	3183.68	9.6777	29.2165	83.4225
9.08342	E3	13590	3	E	12uM	Bri2	Bri2-12uM	7144	8053.33	3072.63	59.886	67.5087	25.7569	410.333	1319.67	3072.63	10.752	34.5794	80.5127
9.16675	E3	13514	3	E	12uM	Bri2	Bri2-12uM	7068	7893.33	3198.88	59.2489	66.1674	26.8152	334.333	1159.67	3198.88	8.76059	30.3869	83.8207
9.25008	E3	13479	3	E	12uM	Bri2	Bri2-12uM	7033	7757	3231.41	58.9555	65.0246	27.088	299.333	1023.33	3231.41	7.84348	26.8146	84.6732
9.33342	E3	13744	3	E	12uM	Bri2	Bri2-12uM	7298	8091.33	3170.34	61.1769	67.8272	26.576	564.333	1357.67	3170.34	14.7873	35.5752	83.0729
9.41675	E3	13185	3	E	12uM	Bri2	Bri2-12uM	6739	7653.33	3094.52	56.491	64.1556	25.9405	5.33333	919.667	3094.52	0.13975	24.0982	81.0863
9.50008	E3	13342	3	E	12uM	Bri2	Bri2-12uM	6896	7836	3285.45	57.8071	65.6868	27.5409	162.333	1102.33	3285.45	4.25365	28.8846	86.0892
9.58342	E3	13277	3	E	12uM	Bri2	Bri2-12uM	6831	7683.33	3259.19	57.2622	64.4071	27.3208	97.3333	949.667	3259.19	2.55044	24.8843	85.401
9.66675	E3	13264	3	E	12uM	Bri2	Bri2-12uM	6818	7647.67	3246.02	57.1532	64.1081	27.2104	84.3333	914	3246.02	2.2098	23.9497	85.056
9.75008	E3	13691	3	E	12uM	Bri2	Bri2-12uM	7245	7873.33	3297.71	60.7326	65.9998	27.6437	511.333	1139.67	3297.71	13.3986	29.8629	86.4103
9.83342	E3	13554	3	E	12uM	Bri2	Bri2-12uM	7108	8063.33	3309.1	59.5842	67.5925	27.7391	374.333	1329.67	3309.1	9.80872	34.8415	86.7088
9.91675	E3	13254	3	E	12uM	Bri2	Bri2-12uM	6808	7637.33	3197.7	57.0694	64.0215	26.8054	74.3333	903.667	3197.7	1.94777	23.6789	83.7899
10.0001	E3	13164	3	E	12uM	Bri2	Bri2-12uM	6718	7699.67	3208.19	56.315	64.544	26.8933	-15.6667	966	3208.19	-0.410516	25.3123	84.0648
10.0834	E3	13695	3	E	12uM	Bri2	Bri2-12uM	7249	7763	3327.9	60.7662	65.0749	27.8968	515.333	1029.33	3327.9	13.5034	26.9718	87.2016
10.1668	E3	13511	3	E	12uM	Bri2	Bri2-12uM	7065	7808	3233.18	59.2238	65.4521	27.1027	331.333	1074.33	3233.18	8.68198	28.1509	84.7194
10.2501	E3	13577	3	E	12uM	Bri2	Bri2-12uM	7131	7871.33	3377.91	59.777	65.983	28.316	397.333	1137.67	3377.91	10.4114	29.8105	88.5118
10.3334	E3	13240	3	E	12uM	Bri2	Bri2-12uM	6794	7604	3077.03	56.9521	63.742	25.7938	60.3333	870.333	3077.03	1.58092	22.8055	80.6278
10.4168	E3	13108	3	E	12uM	Bri2	Bri2-12uM	6662	7612.33	3073.73	55.8455	63.8119	25.7662	-71.6667	878.667	3073.73	-1.87789	23.0238	80.5415
10.5001	E3	13131	3	E	12uM	Bri2	Bri2-12uM	6685	7510	3451.26	56.0383	62.9541	28.9309	-48.6667	776.333	3451.26	-1.27522	20.3424	90.434
10.5834	E3	13029	3	E	12uM	Bri2	Bri2-12uM	6583	7456	3415.23	55.1833	62.5014	28.6289	-150.667	722.333	3415.23	-3.94794	18.9274	89.4899
10.6668	E3	12849	3	E	12uM	Bri2	Bri2-12uM	6403	7497.67	3213.99	53.6744	62.8507	26.9419	-330.667	764	3213.99	-8.66451	20.0192	84.2168
10.7501	E3	12789	3	E	12uM	Bri2	Bri2-12uM	6343	7450.67	3124.4	53.1715	62.4567	26.1909	-390.667	717	3124.4	-10.2367	18.7877	81.8692
10.8334	E3	13140	3	E	12uM	Bri2	Bri2-12uM	6694	7687.67	3016.84	56.1138	64.4434	25.2892	-39.6667	954	3016.84	-1.03939	24.9978	79.0507
10.9168	E3	13332	3	E	12uM	Bri2	Bri2-12uM	6886	7370	3069.75	57.7233	61.7805	25.7328	152.333	636.333	3069.75	3.99161	16.6739	80.4372
11.0001	E3	13174	3	E	12uM	Bri2	Bri2-12uM	6728	7400.33	2990.73	56.3988	62.0348	25.0704	-5.66667	666.667	2990.73	-0.148485	17.4688	78.3665
11.0834	E3	13350	3	E	12uM	Bri2	Bri2-12uM	6904	7703.67	3219.86	57.8741	64.5775	26.9911	170.333	970	3219.86	4.46327	25.4171	84.3704
11.1668	E3	13577	3	E	12uM	Bri2	Bri2-12uM	7131	7551.33	3250.94	59.777	63.3005	27.2517	397.333	817.667	3250.94	10.4114	21.4255	85.185
11.2501	E3	13409	3	E	12uM	Bri2	Bri2-12uM	6963	7762.67	3216.93	58.3687	65.0721	26.9665	229.333	1029	3216.93	6.00926	26.9631	84.2937
11.3334	E3	13297	3	E	12uM	Bri2	Bri2-12uM	6851	7722.67	3255.24	57.4299	64.7368	27.2877	117.333	989	3255.24	3.0745	25.9149	85.2975
11.4168	E3	13216	3	E	12uM	Bri2	Bri2-12uM	6770	7578.67	3040.75	56.7509	63.5297	25.4897	36.3333	845	3040.75	0.952048	22.1417	79.6772
11.5001	E3	13104	3	E	12uM	Bri2	Bri2-12uM	6658	7385.67	3143.32	55.812	61.9118	26.3495	-75.6667	652	3143.32	-1.98271	17.0845	82.3649
11.5834	E3	13298	3	E	12uM	Bri2	Bri2-12uM	6852	7427	2976.45	57.4382	62.2583	24.9507	118.333	693.333	2976.45	3.10071	18.1675	77.9924
11.6668	E3	13337	3	E	12uM	Bri2	Bri2-12uM	6891	7313.33	2942.32	57.7652	61.3055	24.6646	157.333	579.667	2942.32	4.12263	15.1891	77.0981
11.7501	E3	13218	3	E	12uM	Bri2	Bri2-12uM	6772	7518.67	2936.09	56.7676	63.0267	24.6124	38.3333	785	2936.09	1.00445	20.5695	76.9349
11.8334	E3	13490	3	E	12uM	Bri2	Bri2-12uM	7044	7498	3026.65	59.0477	62.8535	25.3715	310.333	764.333	3026.65	8.13171	20.028	79.3077
11.9168	E3	13111	3	E	12uM	Bri2	Bri2-12uM	6665	7524.67	2896.8	55.8707	63.077	24.283	-68.6667	791	2896.8	-1.79928	20.7267	75.9054
12.0001	E3	13234	3	E	12uM	Bri2	Bri2-12uM	6788	7485.67	2972.55	56.9018	62.7501	24.918	54.3333	752	2972.55	1.42371	19.7048	77.8903
12.0834	E3	13295	3	E	12uM	Bri2	Bri2-12uM	6849	7367.67	3226.42	57.4131	61.7609	27.0461	115.333	634	3226.42	3.0221	16.6128	84.5424
12.1668	E3	13381	3	E	12uM	Bri2	Bri2-12uM	6935	7571	3518.38	58.134	63.4654	29.4935	201.333	837.333	3518.38	5.27557	21.9408	92.1927
12.2501	E3	13690	3	E	12uM	Bri2	Bri2-12uM	7244	7479.67	3021.4	60.7243	62.6998	25.3275	510.333	746	3021.4	13.3723	19.5476	79.1703
12.3334	E3	13093	3	E	12uM	Bri2	Bri2-12uM	6647	7334.67	3000.2	55.7198	61.4843	25.1498	-86.6667	601	3000.2	-2.27094	15.7481	78.6147
12.4168	E3	13089	3	E	12uM	Bri2	Bri2-12uM	6643	7312.33	3086.91	55.6863	61.2971	25.8767	-90.6667	578.667	3086.91	-2.37575	15.1629	80.8869
12.5001	E3	13027	3	E	12uM	Bri2	Bri2-12uM	6581	7484.33	3241.81	55.1665	62.7389	27.1751	-152.667	750.667	3241.81	-4.00035	19.6698	84.9456
12.5834	E3	13169	3	E	12uM	Bri2	Bri2-12uM	6723	7164	3198.38	56.3569	60.0536	26.8111	-10.6667	430.333	3198.38	-0.2795	11.2761	83.8078
12.6668	E3	13461	3	E	12uM	Bri2	Bri2-12uM	7015	7483.67	3005.53	58.8046	62.7333	25.1945	281.333	750	3005.53	7.37182	19.6524	78.7544
12.7501	E3	13264	3	E	12uM	Bri2	Bri2-12uM	6818	7377.67	2838.19	57.1532	61.8448	23.7917	84.3333	644	2838.19	2.2098	16.8748	74.3696
12.8334	E3	13033	3	E	12uM	Bri2	Bri2-12uM	6587	7338.33	3037.51	55.2168	61.515	25.4625	-146.667	604.667	3037.51	-3.84313	15.8442	79.5924
12.9168	E3	13182	3	E	12uM	Bri2	Bri2-12uM	6736	7228	2651.46	56.4659	60.5901	22.2264	2.33333	494.333	2651.46	0.0611407	12.9531	69.4766
13.0001	E3	13400	3	E	12uM	Bri2	Bri2-12uM	6954	7282	2854.17	58.2933	61.0428	23.9256	220.333	548.333	2854.17	5.77343	14.3681	74.7883
13.0835	E3	13581	3	E	12uM	Bri2	Bri2-12uM	7135	7460.33	2722.62	59.8106	62.5377	22.8229	401.333	726.667	2722.62	10.5162	19.041	71.3412
13.1668	E3	12891	3	E	12uM	Bri2	Bri2-12uM	6445	7199.33	3173.47	54.0265	60.3498	26.6022	-288.667	465.667	3173.47	-7.56398	12.2019	83.1549
13.2501	E3	13349	3	E	12uM	Bri2	Bri2-12uM	6903	7637.67	3343.1	57.8658	64.0243	28.0242	169.333	904	3343.1	4.43707	23.6877	87.5998
13.3335	E3	13184	3	E	12uM	Bri2	Bri2-12uM	6738	7356.33	3217.38	56.4826	61.6659	26.9703	4.33333	622.667	3217.38	0.113547	16.3158	84.3054
13.4168	E3	13205	3	E	12uM	Bri2	Bri2-12uM	6759	7278.33	2987.05	56.6587	61.0121	25.0396	25.3333	544.667	2987.05	0.663813	14.272	78.2702
13.5001	E3	13156	3	E	12uM	Bri2	Bri2-12uM	6710	7318.33	3251.46	56.2479	61.3474	27.256	-23.6667	584.667	3251.46	-0.620141	15.3201	85.1987
13.5835	E3	13128	3	E	12uM	Bri2	Bri2-12uM	6682	7415.67	3094.43	56.0132	62.1633	25.9397	-51.6667	682	3094.43	-1.35383	17.8706	81.0839
13.6668	E3	13163	3	E	12uM	Bri2	Bri2-12uM	6717	7445.33	3186.55	56.3066	62.412	26.7119	-16.6667	711.667	3186.55	-0.436719	18.6479	83.4977
13.7501	E3	13002	3	E	12uM	Bri2	Bri2-12uM	6556	7319.33	3160.9	54.957	61.3558	26.4969	-177.667	585.667	3160.9	-4.65543	15.3463	82.8256
13.8335	E3	12817	3	E	12uM	Bri2	Bri2-12uM	6371	7433.67	2993.95	53.4062	62.3142	25.0974	-362.667	700	2993.95	-9.50301	18.3422	78.451
13.9168	E3	12914	3	E	12uM	Bri2	Bri2-12uM	6468	7346.67	3235.75	54.2193	61.5849	27.1243	-265.667	613	3235.75	-6.96131	16.0625	84.7868
14.0001	E3	12814	3	E	12uM	Bri2	Bri2-12uM	6368	7285.67	2938.99	53.381	61.0735	24.6367	-365.667	552	2938.99	-9.58162	14.4641	77.0108
14.0835	E3	13057	3	E	12uM	Bri2	Bri2-12uM	6611	7341	3208.89	55.418	61.5374	26.8992	-122.667	607.333	3208.89	-3.21425	15.9141	84.0831
14.1668	E3	13085	3	E	12uM	Bri2	Bri2-12uM	6639	7341	3039.42	55.6527	61.5374	25.4786	-94.6667	607.333	3039.42	-2.48057	15.9141	79.6425
14.2501	E3	13045	3	E	12uM	Bri2	Bri2-12uM	6599	7192.67	3153.69	55.3174	60.294	26.4364	-134.667	459	3153.69	-3.52869	12.0273	82.6367
14.3335	E3	12790	3	E	12uM	Bri2	Bri2-12uM	6344	7003.67	3102.55	53.1798	58.7096	26.0077	-389.667	270	3102.55	-10.2105	7.07485	81.2966
14.4168	E3	12877	3	E	12uM	Bri2	Bri2-12uM	6431	7154	3403.59	53.9091	59.9698	28.5313	-302.667	420.333	3403.59	-7.93082	11.0141	89.1848
14.5001	E3	12807	3	E	12uM	Bri2	Bri2-12uM	6361	7249	3286.25	53.3223	60.7662	27.5476	-372.667	515.333	3286.25	-9.76504	13.5034	86.1101
14.5835	E3	12714	3	E	12uM	Bri2	Bri2-12uM	6268	7159	3249.45	52.5428	60.0117	27.2391	-465.667	425.333	3249.45	-12.2019	11.1451	85.1458
14.6668	E3	13001	3	E	12uM	Bri2	Bri2-12uM	6555	7465	3365.57	54.9486	62.5768	28.2126	-178.667	731.333	3365.57	-4.68163	19.1632	88.1886
14.7501	E3	13037	3	E	12uM	Bri2	Bri2-12uM	6591	7212	3322.32	55.2504	60.456	27.85	-142.667	478.333	3322.32	-3.73832	12.5338	87.0552
14.8335	E3	13105	3	E	12uM	Bri2	Bri2-12uM	6659	7227	3176.32	55.8204	60.5818	26.6261	-74.6667	493.333	3176.32	-1.9565	12.9269	83.2296
14.9168	E3	13214	3	E	12uM	Bri2	Bri2-12uM	6768	7319	3355.6	56.7341	61.353	28.129	34.3333	585.333	3355.6	0.899642	15.3376	87.9274
15.0001	E3	12868	3	E	12uM	Bri2	Bri2-12uM	6422	7299	3356.56	53.8337	61.1853	28.137	-311.667	565.333	3356.56	-8.16665	14.8135	87.9524
15.0835	E3	13174	3	E	12uM	Bri2	Bri2-12uM	6728	7242.33	3287.81	56.3988	60.7103	27.5607	-5.66667	508.667	3287.81	-0.148485	13.3287	86.1511
15.1668	E3	12897	3	E	12uM	Bri2	Bri2-12uM	6451	6965.33	3103.63	54.0768	58.3883	26.0168	-282.667	231.667	3103.63	-7.40676	6.0704	81.3249
15.2501	E3	13064	3	E	12uM	Bri2	Bri2-12uM	6618	7308.33	3394.56	55.4767	61.2636	28.4556	-115.667	574.667	3394.56	-3.03083	15.0581	88.9482
15.3335	E3	13220	3	E	12uM	Bri2	Bri2-12uM	6774	7349.33	3404.66	56.7844	61.6072	28.5402	40.3333	615.667	3404.66	1.05686	16.1324	89.2127
15.4168	E3	12947	3	E	12uM	Bri2	Bri2-12uM	6501	7315.67	3478.3	54.4959	61.325	29.1576	-232.667	582	3478.3	-6.0966	15.2502	91.1426
15.5001	E3	12718	3	E	12uM	Bri2	Bri2-12uM	6272	7111.67	2735.91	52.5763	59.615	22.9343	-461.667	378	2735.91	-12.0971	9.9048	71.6894
15.5835	E3	12707	3	E	12uM	Bri2	Bri2-12uM	6261	7111	3216.37	52.4841	59.6094	26.9619	-472.667	377.333	3216.37	-12.3854	9.88733	84.2791
15.6668	E3	12757	3	E	12uM	Bri2	Bri2-12uM	6311	7186.67	3191.9	52.9032	60.2437	26.7567	-422.667	453	3191.9	-11.0752	11.87	83.6377
15.7501	E3	12880	3	E	12uM	Bri2	Bri2-12uM	6434	7137	2780.96	53.9343	59.8273	23.3119	-299.667	403.333	2780.96	-7.85221	10.5686	72.8699
15.8335	E3	12900	3	E	12uM	Bri2	Bri2-12uM	6454	7156.67	3229.84	54.1019	59.9922	27.0748	-279.667	423	3229.84	-7.32815	11.0839	84.6321
15.9168	E3	12972	3	E	12uM	Bri2	Bri2-12uM	6526	7128.33	3029.74	54.7055	59.7547	25.3974	-207.667	394.667	3029.74	-5.44152	10.3415	79.3889
16.0001	E3	12787	3	E	12uM	Bri2	Bri2-12uM	6341	7280.67	3153.31	53.1547	61.0316	26.4333	-392.667	547	3153.31	-10.2891	14.3331	82.6268
16.0835	E3	13121	3	E	12uM	Bri2	Bri2-12uM	6675	7132	2896.66	55.9545	59.7854	24.2819	-58.6667	398.333	2896.66	-1.53725	10.4376	75.9018
16.1668	E3	13250	3	E	12uM	Bri2	Bri2-12uM	6804	7164	2814.32	57.0359	60.0536	23.5916	70.3333	430.333	2814.32	1.84296	11.2761	73.7441
16.2501	E3	12709	3	E	12uM	Bri2	Bri2-12uM	6263	6974.67	2909.53	52.5008	58.4665	24.3897	-470.667	241	2909.53	-12.333	6.31496	76.2388
16.3335	E3	13075	3	E	12uM	Bri2	Bri2-12uM	6629	7052	2850.14	55.5689	59.1148	23.8919	-104.667	318.333	2850.14	-2.7426	8.34134	74.6827
16.4168	E3	12756	3	E	12uM	Bri2	Bri2-12uM	6310	6733.67	2859.14	52.8948	56.4463	23.9673	-423.667	-3.03239e-13	2859.14	-11.1014	-8.88178e-15	74.9185
16.5001	E3	12620	3	E	12uM	Bri2	Bri2-12uM	6174	6932.33	2934.92	51.7548	58.1117	24.6026	-559.667	198.667	2934.92	-14.665	5.20569	76.9042
16.5835	E3	12935	3	E	12uM	Bri2	Bri2-12uM	6489	7038.67	3130.9	54.3953	59.003	26.2454	-244.667	305	3130.9	-6.41104	7.99196	82.0395
16.6668	E3	12674	3	E	12uM	Bri2	Bri2-12uM	6228	7057.33	3085.75	52.2074	59.1595	25.8669	-505.667	323.667	3085.75	-13.2501	8.48109	80.8564
16.7501	E3	12979	3	E	12uM	Bri2	Bri2-12uM	6533	7217	3098.16	54.7642	60.4979	25.9709	-200.667	483.333	3098.16	-5.2581	12.6649	81.1815
16.8335	E3	12611	3	E	12uM	Bri2	Bri2-12uM	6165	7010.67	2802.87	51.6793	58.7683	23.4956	-568.667	277	2802.87	-14.9009	7.25828	73.4441
16.9168	E3	12629	3	E	12uM	Bri2	Bri2-12uM	6183	6877.33	2788.11	51.8302	57.6506	23.3719	-550.667	143.667	2788.11	-14.4292	3.76452	73.0574
17.0001	E3	12538	3	E	12uM	Bri2	Bri2-12uM	6092	6960	2905.91	51.0674	58.3436	24.3594	-641.667	226.333	2905.91	-16.8137	5.93065	76.144
17.0835	E3	12981	3	E	12uM	Bri2	Bri2-12uM	6535	7334.67	3156.41	54.7809	61.4843	26.4592	-198.667	601	3156.41	-5.20569	15.7481	82.7079
17.1668	E3	12951	3	E	12uM	Bri2	Bri2-12uM	6505	6927.33	2737.05	54.5295	58.0697	22.9438	-228.667	193.667	2737.05	-5.99179	5.07468	71.7193
17.2502	E3	12687	3	E	12uM	Bri2	Bri2-12uM	6241	6936	3057.33	52.3164	58.1424	25.6287	-492.667	202.333	3057.33	-12.9094	5.30177	80.1117
17.3335	E3	12827	3	E	12uM	Bri2	Bri2-12uM	6381	7021.33	3074.92	53.49	58.8577	25.7761	-352.667	287.667	3074.92	-9.24098	7.53778	80.5726
17.4168	E3	12784	3	E	12uM	Bri2	Bri2-12uM	6338	7095.67	2976.72	53.1295	59.4808	24.9529	-395.667	362	2976.72	-10.3677	9.48554	77.9995
17.5001	E3	12943	3	E	12uM	Bri2	Bri2-12uM	6497	7070.67	2660.3	54.4624	59.2713	22.3005	-236.667	337	2660.3	-6.20141	8.83047	69.7083
17.5835	E3	12865	3	E	12uM	Bri2	Bri2-12uM	6419	6942	2985.06	53.8085	58.1927	25.0229	-314.667	208.333	2985.06	-8.24526	5.45899	78.2181
17.6668	E3	12947	3	E	12uM	Bri2	Bri2-12uM	6501	7169	3118.13	54.4959	60.0956	26.1384	-232.667	435.333	3118.13	-6.0966	11.4071	81.705
17.7501	E3	12841	3	E	12uM	Bri2	Bri2-12uM	6395	7068	3157.75	53.6074	59.2489	26.4705	-338.667	334.333	3157.75	-8.87414	8.76059	82.7431
17.8335	E3	13265	3	E	12uM	Bri2	Bri2-12uM	6819	6994.33	3153.66	57.1616	58.6314	26.4362	85.3333	260.667	3153.66	2.236	6.83029	82.6358
17.9168	E3	13098	3	E	12uM	Bri2	Bri2-12uM	6652	6991.33	3147.75	55.7617	58.6062	26.3866	-81.6667	257.667	3147.75	-2.13992	6.75168	82.4809
18.0001	E3	13091	3	E	12uM	Bri2	Bri2-12uM	6645	7314.33	3068.25	55.703	61.3138	25.7202	-88.6667	580.667	3068.25	-2.32335	15.2153	80.3979
18.0835	E3	13383	3	E	12uM	Bri2	Bri2-12uM	6937	7372.33	3153.62	58.1508	61.8	26.4358	203.333	638.667	3153.62	5.32798	16.7351	82.6347
18.1668	E3	13260	3	E	12uM	Bri2	Bri2-12uM	6814	7457.67	3336.4	57.1197	62.5154	27.968	80.3333	724	3336.4	2.10499	18.9711	87.4241
18.2502	E3	13151	3	E	12uM	Bri2	Bri2-12uM	6705	7273.67	3097.4	56.206	60.973	25.9646	-28.6667	540	3097.4	-0.751157	14.1497	81.1617
18.3335	E3	13092	3	E	12uM	Bri2	Bri2-12uM	6646	7434.33	3327.3	55.7114	62.3198	27.8917	-87.6667	700.667	3327.3	-2.29714	18.3597	87.1857
18.4168	E3	13088	3	E	12uM	Bri2	Bri2-12uM	6642	7262	3157.98	55.6779	60.8752	26.4724	-91.6667	528.333	3157.98	-2.40196	13.844	82.7491
18.5002	E3	13058	3	E	12uM	Bri2	Bri2-12uM	6612	7294	3282.57	55.4264	61.1434	27.5168	-121.667	560.333	3282.57	-3.18805	14.6825	86.0138
18.5835	E3	13374	3	E	12uM	Bri2	Bri2-12uM	6928	7417	3045.09	58.0753	62.1745	25.5261	194.333	683.333	3045.09	5.09215	17.9055	79.791
18.6668	E3	12986	3	E	12uM	Bri2	Bri2-12uM	6540	7315	3365.11	54.8228	61.3194	28.2087	-193.667	581.333	3365.11	-5.07468	15.2328	88.1766
18.7502	E3	13169	3	E	12uM	Bri2	Bri2-12uM	6723	7380.67	3344.36	56.3569	61.8699	28.0347	-10.6667	647	3344.36	-0.2795	16.9534	87.6327
0	E4	11029	4	E	12uM	ABri	ABri-12uM	4583	5902.33	1480.83	38.4179	49.4775	12.4133	-1319.33	3.03128e-13	1480.83	-21.8904	5.92177e-15	24.5699
0.0833333	E4	11406	4	E	12uM	ABri	ABri-12uM	4960	6315.33	1596.38	41.5782	52.9395	13.3819	-942.333	413	1596.38	-15.6352	6.8525	26.4871
0.166667	E4	11868	4	E	12uM	ABri	ABri-12uM	5422	6655.33	1490.09	45.451	55.7897	12.4909	-480.333	753	1490.09	-7.96969	12.4938	24.7235
0.25	E4	11871	4	E	12uM	ABri	ABri-12uM	5425	6691.67	1403.82	45.4761	56.0942	11.7678	-477.333	789.333	1403.82	-7.91992	13.0966	23.2922
0.333333	E4	12223	4	E	12uM	ABri	ABri-12uM	5777	7076.67	1644.16	48.4268	59.3216	13.7825	-125.333	1174.33	1644.16	-2.07953	19.4845	27.2799
0.416667	E4	12423	4	E	12uM	ABri	ABri-12uM	5977	7297	1538.73	50.1034	61.1685	12.8987	74.6667	1394.67	1538.73	1.23887	23.1403	25.5307
0.5	E4	12639	4	E	12uM	ABri	ABri-12uM	6193	7414.67	1468.57	51.914	62.1549	12.3106	290.667	1512.33	1468.57	4.82274	25.0926	24.3665
0.583333	E4	12609	4	E	12uM	ABri	ABri-12uM	6163	7573	1648.19	51.6626	63.4822	13.8163	260.667	1670.67	1648.19	4.32498	27.7197	27.3467
0.666667	E4	12980	4	E	12uM	ABri	ABri-12uM	6534	7925.33	1626.14	54.7725	66.4357	13.6314	631.667	2023	1626.14	10.4806	33.5656	26.9809
0.75	E4	13290	4	E	12uM	ABri	ABri-12uM	6844	8230.33	1712.03	57.3712	68.9924	14.3515	941.667	2328	1712.03	15.6241	38.6262	28.4061
0.833333	E4	13514	4	E	12uM	ABri	ABri-12uM	7068	8447.33	1752.27	59.2489	70.8114	14.6887	1165.67	2545	1752.27	19.3407	42.2266	29.0736
0.916667	E4	13443	4	E	12uM	ABri	ABri-12uM	6997	8514.33	1749.5	58.6537	71.3731	14.6655	1094.67	2612	1749.5	18.1627	43.3383	29.0277
1	E4	13967	4	E	12uM	ABri	ABri-12uM	7521	8892	1560.41	63.0463	74.539	13.0805	1618.67	2989.67	1560.41	26.8569	49.6046	25.8904
1.08333	E4	13973	4	E	12uM	ABri	ABri-12uM	7527	8922	1668.28	63.0966	74.7904	13.9847	1624.67	3019.67	1668.28	26.9565	50.1023	27.6802
1.16667	E4	14328	4	E	12uM	ABri	ABri-12uM	7882	9124	1585.61	66.0724	76.4837	13.2917	1979.67	3221.67	1585.61	32.8466	53.4539	26.3084
1.25	E4	14521	4	E	12uM	ABri	ABri-12uM	8075	9451	1523.99	67.6903	79.2249	12.7751	2172.67	3548.67	1523.99	36.0489	58.8795	25.286
1.33333	E4	14900	4	E	12uM	ABri	ABri-12uM	8454	9534	1504.16	70.8673	79.9206	12.6089	2551.67	3631.67	1504.16	42.3373	60.2566	24.957
1.41667	E4	15063	4	E	12uM	ABri	ABri-12uM	8617	9673	1384.15	72.2337	81.0858	11.6029	2714.67	3770.67	1384.15	45.0418	62.5629	22.9658
1.5	E4	14747	4	E	12uM	ABri	ABri-12uM	8301	9709	1515.54	69.5848	81.3876	12.7043	2398.67	3806.67	1515.54	39.7987	63.1602	25.1458
1.58333	E4	15181	4	E	12uM	ABri	ABri-12uM	8735	10031.3	1558.15	73.2229	84.0896	13.0615	2832.67	4129	1558.15	46.9996	68.5084	25.8529
1.66667	E4	15492	4	E	12uM	ABri	ABri-12uM	9046	10153.3	1319.27	75.8299	85.1123	11.0591	3143.67	4251	1319.27	52.1597	70.5326	21.8894
1.75	E4	15506	4	E	12uM	ABri	ABri-12uM	9060	10147.7	1459.24	75.9472	85.0648	12.2323	3157.67	4245.33	1459.24	52.392	70.4386	24.2117
1.83336	E4	15704	4	E	12uM	ABri	ABri-12uM	9258	10432	1399.7	77.607	87.4483	11.7332	3355.67	4529.67	1399.7	55.6772	75.1562	23.2238
1.91669	E4	15808	4	E	12uM	ABri	ABri-12uM	9362	10413.7	1462.66	78.4788	87.2946	12.2611	3459.67	4511.33	1462.66	57.4028	74.8521	24.2685
2.00003	E4	15838	4	E	12uM	ABri	ABri-12uM	9392	10653	1404.06	78.7303	89.3009	11.7698	3489.67	4750.67	1404.06	57.9006	78.8231	23.2962
2.08336	E4	15896	4	E	12uM	ABri	ABri-12uM	9450	10747.3	1286.15	79.2165	90.0917	10.7814	3547.67	4845	1286.15	58.8629	80.3883	21.3398
2.16669	E4	16167	4	E	12uM	ABri	ABri-12uM	9721	10767.7	1304.41	81.4882	90.2621	10.9344	3818.67	4865.33	1304.41	63.3593	80.7256	21.6427
2.25003	E4	15928	4	E	12uM	ABri	ABri-12uM	9482	10829.3	1563.7	79.4847	90.779	13.108	3579.67	4927	1563.7	59.3938	81.7488	25.9449
2.33336	E4	16219	4	E	12uM	ABri	ABri-12uM	9773	11061.7	1389.04	81.9241	92.7266	11.6439	3870.67	5159.33	1389.04	64.2221	85.6037	23.0469
2.41669	E4	16098	4	E	12uM	ABri	ABri-12uM	9652	10894.3	1473.29	80.9098	91.3239	12.3502	3749.67	4992	1473.29	62.2145	82.8273	24.4448
2.50003	E4	16179	4	E	12uM	ABri	ABri-12uM	9733	11057.7	1413.04	81.5888	92.6931	11.8451	3830.67	5155.33	1413.04	63.5584	85.5373	23.4452
2.58336	E4	16579	4	E	12uM	ABri	ABri-12uM	10133	11318.3	1375.13	84.9419	94.8782	11.5273	4230.67	5416	1375.13	70.1952	89.8623	22.8162
2.66669	E4	16568	4	E	12uM	ABri	ABri-12uM	10122	11464.3	1477.24	84.8497	96.102	12.3832	4219.67	5562	1477.24	70.0127	92.2847	24.5103
2.75003	E4	16381	4	E	12uM	ABri	ABri-12uM	9935	11364.7	1452.52	83.2821	95.2666	12.176	4032.67	5462.33	1452.52	66.91	90.631	24.1001
2.83336	E4	16692	4	E	12uM	ABri	ABri-12uM	10246	11405	1175.85	85.8891	95.6047	9.85677	4343.67	5502.67	1175.85	72.0701	91.3003	19.5097
2.91669	E4	16679	4	E	12uM	ABri	ABri-12uM	10233	11317.3	1271.67	85.7801	94.8698	10.66	4330.67	5415	1271.67	71.8544	89.8457	21.0995
3.00003	E4	16792	4	E	12uM	ABri	ABri-12uM	10346	11386.7	1082.15	86.7274	95.451	9.07131	4443.67	5484.33	1082.15	73.7293	90.9961	17.955
3.08339	E4	16880	4	E	12uM	ABri	ABri-12uM	10434	11318.7	1056.17	87.4651	94.881	8.85359	4531.67	5416.33	1056.17	75.1894	89.8678	17.5241
3.16672	E4	16796	4	E	12uM	ABri	ABri-12uM	10350	11426	1131.02	86.7609	95.7807	9.48102	4447.67	5523.67	1131.02	73.7957	91.6487	18.7659
3.25006	E4	16876	4	E	12uM	ABri	ABri-12uM	10430	11500	1190.87	87.4315	96.401	9.98273	4527.67	5597.67	1190.87	75.1231	92.8765	19.759
3.33339	E4	16855	4	E	12uM	ABri	ABri-12uM	10409	11508.7	1116.36	87.2555	96.4737	9.3581	4506.67	5606.33	1116.36	74.7746	93.0203	18.5226
3.41672	E4	17222	4	E	12uM	ABri	ABri-12uM	10776	11682	1142.16	90.332	97.9267	9.57437	4873.67	5779.67	1142.16	80.8639	95.8962	18.9507
3.50006	E4	17179	4	E	12uM	ABri	ABri-12uM	10733	11678.3	1031.2	89.9715	97.8959	8.64423	4830.67	5776	1031.2	80.1504	95.8354	17.1096
3.58339	E4	17177	4	E	12uM	ABri	ABri-12uM	10731	11687.7	1016.53	89.9547	97.9742	8.52125	4828.67	5785.33	1016.53	80.1173	95.9903	16.8662
3.66672	E4	17160	4	E	12uM	ABri	ABri-12uM	10714	11560.7	978.538	89.8122	96.9096	8.20279	4811.67	5658.33	978.538	79.8352	93.8831	16.2359
3.75006	E4	17098	4	E	12uM	ABri	ABri-12uM	10652	11773.3	1138.89	89.2925	98.6923	9.54696	4749.67	5871	1138.89	78.8065	97.4116	18.8964
3.83339	E4	17033	4	E	12uM	ABri	ABri-12uM	10587	11806	1173.51	88.7476	98.9661	9.83718	4684.67	5903.67	1173.51	77.728	97.9537	19.4709
3.91672	E4	17198	4	E	12uM	ABri	ABri-12uM	10752	11929.3	1068.94	90.1308	100	8.96058	4849.67	6027	1068.94	80.4657	100	17.7358
4.00006	E4	17255	4	E	12uM	ABri	ABri-12uM	10809	11840	960.304	90.6086	99.2511	8.04994	4906.67	5937.67	960.304	81.4114	98.5178	15.9334
4.08339	E4	17457	4	E	12uM	ABri	ABri-12uM	11011	11863	801.497	92.3019	99.4439	6.71871	5108.67	5960.67	801.497	84.763	98.8994	13.2984
4.16672	E4	17276	4	E	12uM	ABri	ABri-12uM	10830	11879	1102.41	90.7846	99.5781	9.24114	4927.67	5976.67	1102.41	81.7599	99.1649	18.2911
4.25006	E4	17623	4	E	12uM	ABri	ABri-12uM	11177	11843.7	774.332	93.6934	99.2819	6.49099	5274.67	5941.33	774.332	87.5173	98.5786	12.8477
4.33339	E4	17550	4	E	12uM	ABri	ABri-12uM	11104	11790.7	744.538	93.0815	98.8376	6.24124	5201.67	5888.33	744.538	86.3061	97.6992	12.3534
4.41672	E4	17390	4	E	12uM	ABri	ABri-12uM	10944	11520.3	767.09	91.7402	96.5715	6.43028	5041.67	5618	767.09	83.6513	93.2139	12.7276
4.50006	E4	17559	4	E	12uM	ABri	ABri-12uM	11113	11792.3	848.199	93.1569	98.8516	7.1102	5210.67	5890	848.199	86.4554	97.7269	14.0733
4.58339	E4	17467	4	E	12uM	ABri	ABri-12uM	11021	11670.3	761.854	92.3857	97.8289	6.38639	5118.67	5768	761.854	84.9289	95.7027	12.6407
4.66672	E4	17386	4	E	12uM	ABri	ABri-12uM	10940	11706	930.146	91.7067	98.1279	7.79713	5037.67	5803.67	930.146	83.585	96.2945	15.433
4.75006	E4	17153	4	E	12uM	ABri	ABri-12uM	10707	11710.3	1039.19	89.7535	98.1642	8.71119	4804.67	5808	1039.19	79.719	96.3664	17.2422
4.83339	E4	17312	4	E	12uM	ABri	ABri-12uM	10866	11752	846.284	91.0864	98.5135	7.09414	4963.67	5849.67	846.284	82.3572	97.0577	14.0415
4.91672	E4	17538	4	E	12uM	ABri	ABri-12uM	11092	11632.3	745.621	92.9809	97.5103	6.25031	5189.67	5730	745.621	86.107	95.0722	12.3713
5.00006	E4	17396	4	E	12uM	ABri	ABri-12uM	10950	11565	651.091	91.7905	96.9459	5.4579	5047.67	5662.67	651.091	83.7509	93.955	10.8029
5.08339	E4	17684	4	E	12uM	ABri	ABri-12uM	11238	11822	780.146	94.2048	99.1003	6.53973	5335.67	5919.67	780.146	88.5294	98.2191	12.9442
5.16672	E4	17259	4	E	12uM	ABri	ABri-12uM	10813	11566	845.082	90.6421	96.9543	7.08406	4910.67	5663.67	845.082	81.4778	93.9716	14.0216
5.25006	E4	17521	4	E	12uM	ABri	ABri-12uM	11075	11873	836.328	92.8384	99.5278	7.01068	5172.67	5970.67	836.328	85.8249	99.0653	13.8764
5.33339	E4	17372	4	E	12uM	ABri	ABri-12uM	10926	11610.7	638.179	91.5894	97.3287	5.34966	5023.67	5708.33	638.179	83.3527	94.7127	10.5887
5.41672	E4	17577	4	E	12uM	ABri	ABri-12uM	11131	11714	720.852	93.3078	98.1949	6.04268	5228.67	5811.67	720.852	86.7541	96.4272	11.9604
5.50006	E4	17425	4	E	12uM	ABri	ABri-12uM	10979	11490.7	659.533	92.0336	96.3228	5.52867	5076.67	5588.33	659.533	84.2321	92.7216	10.943
5.58339	E4	17425	4	E	12uM	ABri	ABri-12uM	10979	11534.3	630.682	92.0336	96.6888	5.28682	5076.67	5632	630.682	84.2321	93.4462	10.4643
5.66672	E4	17186	4	E	12uM	ABri	ABri-12uM	10740	11509.7	809.587	90.0302	96.4821	6.78652	4837.67	5607.33	809.587	80.2666	93.0369	13.4327
5.75008	E4	17485	4	E	12uM	ABri	ABri-12uM	11039	11610	648.468	92.5366	97.3231	5.43591	5136.67	5707.67	648.468	85.2276	94.7016	10.7594
5.83339	E4	17699	4	E	12uM	ABri	ABri-12uM	11253	11634.3	663.088	94.3305	97.5271	5.55847	5350.67	5732	663.088	88.7783	95.1054	11.002
5.91675	E4	17234	4	E	12uM	ABri	ABri-12uM	10788	11446.3	767.29	90.4325	95.9512	6.43196	4885.67	5544	767.29	81.063	91.9861	12.7309
6.00008	E4	17171	4	E	12uM	ABri	ABri-12uM	10725	11479	794.161	89.9044	96.225	6.65721	4822.67	5576.67	794.161	80.0177	92.5281	13.1767
6.08342	E4	17405	4	E	12uM	ABri	ABri-12uM	10959	11526.7	865.644	91.866	96.6246	7.25644	5056.67	5624.33	865.644	83.9002	93.319	14.3628
6.16675	E4	17269	4	E	12uM	ABri	ABri-12uM	10823	11503	725.656	90.7259	96.4262	6.08295	4920.67	5600.67	725.656	81.6437	92.9263	12.0401
6.25008	E4	17505	4	E	12uM	ABri	ABri-12uM	11059	11412	825.215	92.7043	95.6634	6.91752	5156.67	5509.67	825.215	85.5594	91.4164	13.692
6.33342	E4	17479	4	E	12uM	ABri	ABri-12uM	11033	11443.7	503.919	92.4863	95.9288	4.2242	5130.67	5541.33	503.919	85.128	91.9418	8.36102
6.41675	E4	17648	4	E	12uM	ABri	ABri-12uM	11202	11456.7	585.154	93.903	96.0378	4.90517	5299.67	5554.33	585.154	87.9321	92.1575	9.70888
6.50008	E4	17431	4	E	12uM	ABri	ABri-12uM	10985	11318	483.838	92.0839	94.8754	4.05587	5082.67	5415.67	483.838	84.3316	89.8568	8.02784
6.58342	E4	17258	4	E	12uM	ABri	ABri-12uM	10812	11251	658.367	90.6337	94.3137	5.51889	4909.67	5348.67	658.367	81.4612	88.7451	10.9236
6.66675	E4	17362	4	E	12uM	ABri	ABri-12uM	10916	11415.3	648.297	91.5055	95.6913	5.43448	5013.67	5513	648.297	83.1868	91.4717	10.7565
6.75008	E4	17388	4	E	12uM	ABri	ABri-12uM	10942	11394.7	753.08	91.7235	95.5181	6.31284	5039.67	5492.33	753.08	83.6182	91.1288	12.4951
6.83342	E4	17580	4	E	12uM	ABri	ABri-12uM	11134	11688.7	746.944	93.333	97.9826	6.26141	5231.67	5786.33	746.944	86.8038	96.0069	12.3933
6.91675	E4	17243	4	E	12uM	ABri	ABri-12uM	10797	11441.3	976.615	90.508	95.9092	8.18667	4894.67	5539	976.615	81.2123	91.9031	16.204
7.00008	E4	17144	4	E	12uM	ABri	ABri-12uM	10698	11331.3	774.624	89.6781	94.9871	6.49344	4795.67	5429	774.624	79.5697	90.078	12.8526
7.08342	E4	17132	4	E	12uM	ABri	ABri-12uM	10686	11384.3	805.136	89.5775	95.4314	6.74921	4783.67	5482	805.136	79.3706	90.9574	13.3588
7.16675	E4	17017	4	E	12uM	ABri	ABri-12uM	10571	11300.7	750.287	88.6135	94.7301	6.28943	4668.67	5398.33	750.287	77.4625	89.5692	12.4488
7.25008	E4	17184	4	E	12uM	ABri	ABri-12uM	10738	11200	633.375	90.0134	93.8862	5.30939	4835.67	5297.67	633.375	80.2334	87.8989	10.509
7.33342	E4	17280	4	E	12uM	ABri	ABri-12uM	10834	11289.3	574.648	90.8182	94.6351	4.8171	4931.67	5387	574.648	81.8262	89.3811	9.53456
7.41675	E4	16921	4	E	12uM	ABri	ABri-12uM	10475	11011.7	846.084	87.8088	92.3075	7.09246	4572.67	5109.33	846.084	75.8697	84.7741	14.0382
7.50008	E4	16998	4	E	12uM	ABri	ABri-12uM	10552	11274	948.331	88.4542	94.5065	7.94957	4649.67	5371.67	948.331	77.1473	89.1267	15.7347
7.58342	E4	17002	4	E	12uM	ABri	ABri-12uM	10556	11222	910.874	88.4878	94.0706	7.63558	4653.67	5319.67	910.874	77.2136	88.2639	15.1132
7.66675	E4	16990	4	E	12uM	ABri	ABri-12uM	10544	11273.7	893.366	88.3872	94.5037	7.48882	4641.67	5371.33	893.366	77.0145	89.1212	14.8227
7.75008	E4	17045	4	E	12uM	ABri	ABri-12uM	10599	11359.3	976.064	88.8482	95.2219	8.18205	4696.67	5457	976.064	77.9271	90.5426	16.1949
7.83342	E4	17198	4	E	12uM	ABri	ABri-12uM	10752	11304	857.597	90.1308	94.758	7.18897	4849.67	5401.67	857.597	80.4657	89.6245	14.2292
7.91675	E4	17271	4	E	12uM	ABri	ABri-12uM	10825	11301	726.317	90.7427	94.7329	6.08849	4922.67	5398.67	726.317	81.6769	89.5747	12.051
8.00008	E4	17174	4	E	12uM	ABri	ABri-12uM	10728	11306.7	742.594	89.9296	94.7804	6.22494	4825.67	5404.33	742.594	80.0675	89.6687	12.3211
8.08342	E4	17192	4	E	12uM	ABri	ABri-12uM	10746	11245	735.779	90.0805	94.2634	6.16781	4843.67	5342.67	735.779	80.3661	88.6455	12.2081
8.16675	E4	17013	4	E	12uM	ABri	ABri-12uM	10567	11172	745.62	88.58	93.6515	6.25031	4664.67	5269.67	745.62	77.3962	87.4343	12.3713
8.25008	E4	17138	4	E	12uM	ABri	ABri-12uM	10692	11289.3	658.221	89.6278	94.6351	5.51766	4789.67	5387	658.221	79.4702	89.3811	10.9212
8.33342	E4	17256	4	E	12uM	ABri	ABri-12uM	10810	11178	428.879	90.617	93.7018	3.59516	4907.67	5275.67	428.879	81.428	87.5339	7.11596
8.41675	E4	17247	4	E	12uM	ABri	ABri-12uM	10801	11185.3	804.575	90.5415	93.7633	6.74451	4898.67	5283	804.575	81.2787	87.6556	13.3495
8.50008	E4	17360	4	E	12uM	ABri	ABri-12uM	10914	11179.3	565.765	91.4888	93.713	4.74264	5011.67	5277	565.765	83.1536	87.556	9.38718
8.58342	E4	16957	4	E	12uM	ABri	ABri-12uM	10511	10958	714.463	88.1105	91.8576	5.98913	4608.67	5055.67	714.463	76.467	83.8836	11.8544
8.66675	E4	17133	4	E	12uM	ABri	ABri-12uM	10687	11185.3	661.63	89.5859	93.7633	5.54625	4784.67	5283	661.63	79.3872	87.6556	10.9778
8.75008	E4	17239	4	E	12uM	ABri	ABri-12uM	10793	11127.3	839.98	90.4745	93.2771	7.0413	4890.67	5225	839.98	81.146	86.6932	13.9369
8.83342	E4	17142	4	E	12uM	ABri	ABri-12uM	10696	11027.7	448.534	89.6613	92.4416	3.75992	4793.67	5125.33	448.534	79.5365	85.0395	7.44207
8.91675	E4	17346	4	E	12uM	ABri	ABri-12uM	10900	11124.3	521.072	91.3714	93.2519	4.36799	4997.67	5222	521.072	82.9213	86.6434	8.64563
9.00008	E4	17195	4	E	12uM	ABri	ABri-12uM	10749	11109	653.204	90.1056	93.1234	5.47562	4846.67	5206.67	653.204	80.4159	86.389	10.838
9.08342	E4	17028	4	E	12uM	ABri	ABri-12uM	10582	11109	831.876	88.7057	93.1234	6.97336	4679.67	5206.67	831.876	77.645	86.389	13.8025
9.16675	E4	16964	4	E	12uM	ABri	ABri-12uM	10518	11076	801.152	88.1692	92.8468	6.71581	4615.67	5173.67	801.152	76.5832	85.8415	13.2927
9.25008	E4	17313	4	E	12uM	ABri	ABri-12uM	10867	11208.3	688.669	91.0948	93.9561	5.77291	4964.67	5306	688.669	82.3738	88.0372	11.4264
9.33342	E4	16952	4	E	12uM	ABri	ABri-12uM	10506	10915.7	915.075	88.0686	91.5027	7.6708	4603.67	5013.33	915.075	76.384	83.1812	15.1829
9.41675	E4	16927	4	E	12uM	ABri	ABri-12uM	10481	11191.3	772.649	87.8591	93.8136	6.47688	4578.67	5289	772.649	75.9692	87.7551	12.8198
9.50008	E4	17132	4	E	12uM	ABri	ABri-12uM	10686	11044	708.443	89.5775	92.5785	5.93867	4783.67	5141.67	708.443	79.3706	85.3105	11.7545
9.58342	E4	17097	4	E	12uM	ABri	ABri-12uM	10651	11026.3	620.033	89.2841	92.4304	5.19755	4748.67	5124	620.033	78.7899	85.0174	10.2876
9.66675	E4	16945	4	E	12uM	ABri	ABri-12uM	10499	10889.7	773.874	88.0099	91.2848	6.48715	4596.67	4987.33	773.874	76.2679	82.7498	12.8401
9.75008	E4	16917	4	E	12uM	ABri	ABri-12uM	10471	11057	955.849	87.7752	92.6875	8.01259	4568.67	5154.67	955.849	75.8033	85.5262	15.8594
9.83342	E4	16917	4	E	12uM	ABri	ABri-12uM	10471	11018	969.163	87.7752	92.3606	8.1242	4568.67	5115.67	969.163	75.8033	84.8792	16.0804
9.91675	E4	16748	4	E	12uM	ABri	ABri-12uM	10302	10865	859.234	86.3586	91.078	7.2027	4399.67	4962.67	859.234	72.9993	82.3406	14.2564
10.0001	E4	16936	4	E	12uM	ABri	ABri-12uM	10490	11001.3	805.621	87.9345	92.2209	6.75328	4587.67	5099	805.621	76.1186	84.6026	13.3669
10.0834	E4	17148	4	E	12uM	ABri	ABri-12uM	10702	11062.7	588.695	89.7116	92.735	4.93485	4799.67	5160.33	588.695	79.6361	85.6203	9.76762
10.1668	E4	16865	4	E	12uM	ABri	ABri-12uM	10419	10848.3	737.573	87.3393	90.9383	6.18285	4516.67	4946	737.573	74.9405	82.064	12.2378
10.2501	E4	17163	4	E	12uM	ABri	ABri-12uM	10717	11068	861.883	89.8374	92.7797	7.22491	4814.67	5165.67	861.883	79.885	85.7088	14.3004
10.3334	E4	16709	4	E	12uM	ABri	ABri-12uM	10263	10700.3	839.313	86.0316	89.6977	7.03571	4360.67	4798	839.313	72.3522	79.6084	13.9259
10.4168	E4	16974	4	E	12uM	ABri	ABri-12uM	10528	10765	823.488	88.253	90.2397	6.90305	4625.67	4862.67	823.488	76.7491	80.6814	13.6633
10.5001	E4	16840	4	E	12uM	ABri	ABri-12uM	10394	10693	747.765	87.1298	89.6362	6.26829	4491.67	4790.67	747.765	74.5257	79.4868	12.4069
10.5834	E4	16887	4	E	12uM	ABri	ABri-12uM	10441	10762	946.256	87.5238	90.2146	7.93218	4538.67	4859.67	946.256	75.3056	80.6316	15.7003
10.6668	E4	17090	4	E	12uM	ABri	ABri-12uM	10644	10806	350.32	89.2254	90.5834	2.93663	4741.67	4903.67	350.32	78.6737	81.3617	5.81251
10.7501	E4	16743	4	E	12uM	ABri	ABri-12uM	10297	10860.7	599.205	86.3166	91.0417	5.02295	4394.67	4958.33	599.205	72.9163	82.2687	9.94201
10.8334	E4	16917	4	E	12uM	ABri	ABri-12uM	10471	10919.7	768.469	87.7752	91.5363	6.44185	4568.67	5017.33	768.469	75.8033	83.2476	12.7504
10.9168	E4	17108	4	E	12uM	ABri	ABri-12uM	10662	11027	646.977	89.3763	92.436	5.42341	4759.67	5124.67	646.977	78.9724	85.0285	10.7346
11.0001	E4	16961	4	E	12uM	ABri	ABri-12uM	10515	10816.7	754.194	88.1441	90.6729	6.32218	4612.67	4914.33	754.194	76.5334	81.5386	12.5136
11.0834	E4	16972	4	E	12uM	ABri	ABri-12uM	10526	10915.7	778.449	88.2363	91.5027	6.5255	4623.67	5013.33	778.449	76.7159	83.1812	12.916
11.1668	E4	17124	4	E	12uM	ABri	ABri-12uM	10678	11134.7	892.417	89.5105	93.3385	7.48086	4775.67	5232.33	892.417	79.2379	86.8149	14.807
11.2501	E4	16905	4	E	12uM	ABri	ABri-12uM	10459	10943.3	708.905	87.6746	91.7347	5.94254	4556.67	5041	708.905	75.6042	83.6403	11.7622
11.3334	E4	17025	4	E	12uM	ABri	ABri-12uM	10579	11012.3	629.976	88.6806	92.3131	5.2809	4676.67	5110	629.976	77.5953	84.7851	10.4526
11.4168	E4	16916	4	E	12uM	ABri	ABri-12uM	10470	10803.7	661.907	87.7668	90.5639	5.54856	4567.67	4901.33	661.907	75.7867	81.3229	10.9824
11.5001	E4	16941	4	E	12uM	ABri	ABri-12uM	10495	10792.7	488.973	87.9764	90.4717	4.09891	4592.67	4890.33	488.973	76.2015	81.1404	8.11304
11.5834	E4	16668	4	E	12uM	ABri	ABri-12uM	10222	10769.7	803.434	85.6879	90.2789	6.73495	4319.67	4867.33	803.434	71.6719	80.7588	13.3306
11.6668	E4	16675	4	E	12uM	ABri	ABri-12uM	10229	10642.7	826.208	85.7466	89.2143	6.92586	4326.67	4740.33	826.208	71.7881	78.6516	13.7085
11.7501	E4	16799	4	E	12uM	ABri	ABri-12uM	10353	10906	969.974	86.7861	91.4217	8.131	4450.67	5003.67	969.974	73.8455	83.0209	16.0938
11.8334	E4	16904	4	E	12uM	ABri	ABri-12uM	10458	10758	641.926	87.6663	90.1811	5.38107	4555.67	4855.67	641.926	75.5876	80.5652	10.6508
11.9168	E4	16892	4	E	12uM	ABri	ABri-12uM	10446	10842.3	928.287	87.5657	90.888	7.78155	4543.67	4940	928.287	75.3885	81.9645	15.4021
12.0001	E4	16555	4	E	12uM	ABri	ABri-12uM	10109	10776	1121.67	84.7407	90.332	9.40264	4206.67	4873.67	1121.67	69.797	80.8639	18.6108
12.0834	E4	16801	4	E	12uM	ABri	ABri-12uM	10355	10903	1129.54	86.8028	91.3966	9.46856	4452.67	5000.67	1129.54	73.8787	82.9711	18.7413
12.1668	E4	16883	4	E	12uM	ABri	ABri-12uM	10437	10741.3	1080.15	87.4902	90.0414	9.05456	4534.67	4839	1080.15	75.2392	80.2887	17.9218
12.2501	E4	16555	4	E	12uM	ABri	ABri-12uM	10109	10665.3	980.969	84.7407	89.4043	8.22317	4206.67	4763	980.969	69.797	79.0277	16.2762
12.3334	E4	16668	4	E	12uM	ABri	ABri-12uM	10222	10718.7	1061.09	85.6879	89.8513	8.89478	4319.67	4816.33	1061.09	71.6719	79.9126	17.6056
12.4168	E4	16812	4	E	12uM	ABri	ABri-12uM	10366	10637.3	688.35	86.895	89.1696	5.77023	4463.67	4735	688.35	74.0612	78.5631	11.4211
12.5001	E4	16741	4	E	12uM	ABri	ABri-12uM	10295	10562.3	1151.51	86.2999	88.5409	9.65279	4392.67	4660	1151.51	72.8831	77.3187	19.1059
12.5834	E4	16999	4	E	12uM	ABri	ABri-12uM	10553	10916	868.399	88.4626	91.5055	7.27953	4650.67	5013.67	868.399	77.1639	83.1868	14.4085
12.6668	E4	16943	4	E	12uM	ABri	ABri-12uM	10497	10826.3	1043.72	87.9932	90.7539	8.74923	4594.67	4924	1043.72	76.2347	81.699	17.3175
12.7501	E4	16692	4	E	12uM	ABri	ABri-12uM	10246	10523	775.534	85.8891	88.2111	6.50107	4343.67	4620.67	775.534	72.0701	76.6661	12.8677
12.8334	E4	17004	4	E	12uM	ABri	ABri-12uM	10558	10807.3	1113.14	88.5045	90.5946	9.33115	4655.67	4905	1113.14	77.2468	81.3838	18.4693
12.9168	E4	16720	4	E	12uM	ABri	ABri-12uM	10274	10687.3	1008.65	86.1238	89.5887	8.45524	4371.67	4785	1008.65	72.5347	79.3927	16.7356
13.0001	E4	16696	4	E	12uM	ABri	ABri-12uM	10250	10566.3	1118.57	85.9227	88.5744	9.3766	4347.67	4664	1118.57	72.1365	77.3851	18.5593
13.0835	E4	16715	4	E	12uM	ABri	ABri-12uM	10269	10635	1087.23	86.0819	89.15	9.11391	4366.67	4732.67	1087.23	72.4517	78.5244	18.0393
13.1668	E4	16851	4	E	12uM	ABri	ABri-12uM	10405	10464.7	1051.77	87.222	87.7221	8.81667	4502.67	4562.33	1051.77	74.7083	75.6982	17.451
13.2501	E4	16473	4	E	12uM	ABri	ABri-12uM	10027	10411.3	1143.99	84.0533	87.2751	9.58973	4124.67	4509	1143.99	68.4365	74.8133	18.9811
13.3335	E4	16581	4	E	12uM	ABri	ABri-12uM	10135	10497	864.823	84.9586	87.9932	7.24955	4232.67	4594.67	864.823	70.2284	76.2347	14.3491
13.4168	E4	16786	4	E	12uM	ABri	ABri-12uM	10340	10755.7	1156.93	86.6771	90.1615	9.69819	4437.67	4853.33	1156.93	73.6298	80.5265	19.1958
13.5001	E4	16405	4	E	12uM	ABri	ABri-12uM	9959	10553.3	1090.6	83.4833	88.4654	9.14216	4056.67	4651	1090.6	67.3082	77.1694	18.0952
13.5835	E4	16325	4	E	12uM	ABri	ABri-12uM	9879	10649.3	1119.89	82.8127	89.2701	9.38772	3976.67	4747	1119.89	65.9809	78.7622	18.5813
13.6668	E4	16573	4	E	12uM	ABri	ABri-12uM	10127	10431.3	1039.47	84.8916	87.4427	8.71355	4224.67	4529	1039.47	70.0957	75.1452	17.2469
13.7501	E4	16557	4	E	12uM	ABri	ABri-12uM	10111	10471.3	1257.82	84.7575	87.778	10.544	4208.67	4569	1257.82	69.8302	75.8089	20.8698
13.8335	E4	16565	4	E	12uM	ABri	ABri-12uM	10119	10502	1117.84	84.8245	88.0351	9.37054	4216.67	4599.67	1117.84	69.9629	76.3177	18.5473
13.9168	E4	16372	4	E	12uM	ABri	ABri-12uM	9926	10432	951.868	83.2067	87.4483	7.97922	4023.67	4529.67	951.868	66.7607	75.1562	15.7934
14.0001	E4	16663	4	E	12uM	ABri	ABri-12uM	10217	10654	958.388	85.646	89.3093	8.03387	4314.67	4751.67	958.388	71.589	78.8397	15.9016
14.0835	E4	16533	4	E	12uM	ABri	ABri-12uM	10087	10582	1164.29	84.5563	88.7057	9.75991	4184.67	4679.67	1164.29	69.432	77.645	19.3179
14.1668	E4	16555	4	E	12uM	ABri	ABri-12uM	10109	10509.3	1150.01	84.7407	88.0966	9.64015	4206.67	4607	1150.01	69.797	76.4394	19.0809
14.2501	E4	16532	4	E	12uM	ABri	ABri-12uM	10086	10453	1091.79	84.5479	87.6243	9.15211	4183.67	4550.67	1091.79	69.4154	75.5047	18.1149
14.3335	E4	16664	4	E	12uM	ABri	ABri-12uM	10218	10574	866.69	85.6544	88.6386	7.2652	4315.67	4671.67	866.69	71.6056	77.5123	14.3801
14.4168	E4	16626	4	E	12uM	ABri	ABri-12uM	10180	10563.3	1183.51	85.3359	88.5492	9.92104	4277.67	4661	1183.51	70.9751	77.3353	19.6369
14.5001	E4	16266	4	E	12uM	ABri	ABri-12uM	9820	10303.3	1081.3	82.3181	86.3697	9.06424	3917.67	4401	1081.3	65.0019	73.0214	17.941
14.5835	E4	16682	4	E	12uM	ABri	ABri-12uM	10236	10436.7	1090.93	85.8053	87.4874	9.14494	4333.67	4534.33	1090.93	71.9042	75.2337	18.1007
14.6668	E4	16383	4	E	12uM	ABri	ABri-12uM	9937	10354	1175.35	83.2989	86.7945	9.85264	4034.67	4451.67	1175.35	66.9432	73.8621	19.5015
14.7501	E4	16266	4	E	12uM	ABri	ABri-12uM	9820	10219.3	1127.36	82.3181	85.6656	9.45028	3917.67	4317	1127.36	65.0019	71.6277	18.7051
14.8335	E4	16354	4	E	12uM	ABri	ABri-12uM	9908	10353.3	1259.5	83.0558	86.7889	10.558	4005.67	4451	1259.5	66.462	73.851	20.8976
14.9168	E4	16299	4	E	12uM	ABri	ABri-12uM	9853	10278.7	1011.1	82.5947	86.163	8.47572	3950.67	4376.33	1011.1	65.5495	72.6121	16.7761
15.0001	E4	16149	4	E	12uM	ABri	ABri-12uM	9703	10162.7	1009.32	81.3373	85.1906	8.46082	3800.67	4260.33	1009.32	63.0607	70.6875	16.7466
15.0835	E4	16490	4	E	12uM	ABri	ABri-12uM	10044	10285	1151.57	84.1958	86.2161	9.65328	4141.67	4382.67	1151.57	68.7185	72.7172	19.1069
15.1668	E4	16486	4	E	12uM	ABri	ABri-12uM	10040	10286	1107.68	84.1623	86.2244	9.28535	4137.67	4383.67	1107.68	68.6522	72.7338	18.3786
15.2501	E4	16494	4	E	12uM	ABri	ABri-12uM	10048	10358.7	961.413	84.2294	86.8336	8.05923	4145.67	4456.33	961.413	68.7849	73.9395	15.9518
15.3335	E4	16379	4	E	12uM	ABri	ABri-12uM	9933	10339.3	1038.91	83.2653	86.6715	8.70888	4030.67	4437	1038.91	66.8768	73.6187	17.2376
15.4168	E4	16184	4	E	12uM	ABri	ABri-12uM	9738	10253.3	952.081	81.6307	85.9506	7.981	3835.67	4351	952.081	63.6414	72.1918	15.7969
15.5001	E4	16345	4	E	12uM	ABri	ABri-12uM	9899	10088	944.786	82.9803	84.5647	7.91986	3996.67	4185.67	944.786	66.3127	69.4486	15.6759
15.5835	E4	16537	4	E	12uM	ABri	ABri-12uM	10091	10421.3	1101.3	84.5898	87.3589	9.23191	4188.67	4519	1101.3	69.4984	74.9793	18.2729
15.6668	E4	16301	4	E	12uM	ABri	ABri-12uM	9855	10254.3	871.551	82.6115	85.959	7.30595	3952.67	4352	871.551	65.5827	72.2084	14.4608
15.7501	E4	16188	4	E	12uM	ABri	ABri-12uM	9742	10210.7	1197.86	81.6642	85.5929	10.0413	3839.67	4308.33	1197.86	63.7078	71.4839	19.8749
15.8335	E4	16398	4	E	12uM	ABri	ABri-12uM	9952	10372.7	1137.89	83.4246	86.9509	9.53863	4049.67	4470.33	1137.89	67.1921	74.1718	18.88
15.9168	E4	16111	4	E	12uM	ABri	ABri-12uM	9665	10152.3	984.094	81.0188	85.1039	8.24936	3762.67	4250	984.094	62.4302	70.516	16.3281
16.0001	E4	16227	4	E	12uM	ABri	ABri-12uM	9781	10149.3	1206.43	81.9912	85.0788	10.1132	3878.67	4247	1206.43	64.3548	70.4662	20.0172
16.0835	E4	16163	4	E	12uM	ABri	ABri-12uM	9717	9948.33	757.956	81.4547	83.3939	6.35372	3814.67	4046	757.956	63.293	67.1312	12.576
16.1668	E4	16240	4	E	12uM	ABri	ABri-12uM	9794	9841.33	493.705	82.1001	82.4969	4.13858	3891.67	3939	493.705	64.5705	65.3559	8.19155
16.2501	E4	16189	4	E	12uM	ABri	ABri-12uM	9743	10168.7	824.5	81.6726	85.2409	6.91154	3840.67	4266.33	824.5	63.7244	70.787	13.6801
16.3335	E4	16078	4	E	12uM	ABri	ABri-12uM	9632	10069.3	837.529	80.7421	84.4082	7.02075	3729.67	4167	837.529	61.8826	69.1389	13.8963
16.4168	E4	16094	4	E	12uM	ABri	ABri-12uM	9648	9973.67	953.181	80.8763	83.6062	7.99023	3745.67	4071.33	953.181	62.1481	67.5516	15.8152
16.5001	E4	16333	4	E	12uM	ABri	ABri-12uM	9887	10281.3	810.916	82.8797	86.1853	6.79766	3984.67	4379	810.916	66.1136	72.6564	13.4547
16.5835	E4	16141	4	E	12uM	ABri	ABri-12uM	9695	9936.33	897.669	81.2703	83.2933	7.52489	3792.67	4034	897.669	62.9279	66.9321	14.8941
16.6668	E4	16189	4	E	12uM	ABri	ABri-12uM	9743	10029	898.801	81.6726	84.0701	7.53438	3840.67	4126.67	898.801	63.7244	68.4697	14.9129
16.7501	E4	16143	4	E	12uM	ABri	ABri-12uM	9697	10045.3	1018.21	81.287	84.207	8.53537	3794.67	4143	1018.21	62.9611	68.7407	16.8942
16.8335	E4	16404	4	E	12uM	ABri	ABri-12uM	9958	9964	966.014	83.4749	83.5252	8.0978	4055.67	4061.67	966.014	67.2916	67.3912	16.0281
16.9168	E4	16196	4	E	12uM	ABri	ABri-12uM	9750	9942	996.964	81.7313	83.3408	8.35725	3847.67	4039.67	996.964	63.8405	67.0262	16.5416
17.0001	E4	16355	4	E	12uM	ABri	ABri-12uM	9909	10065.3	717.391	83.0642	84.3747	6.01368	4006.67	4163	717.391	66.4786	69.0725	11.903
17.0835	E4	16340	4	E	12uM	ABri	ABri-12uM	9894	9767.67	939.89	82.9384	81.8794	7.87881	3991.67	3865.33	939.89	66.2297	64.1336	15.5946
17.1668	E4	16218	4	E	12uM	ABri	ABri-12uM	9772	9983.33	679.126	81.9157	83.6873	5.69291	3869.67	4081	679.126	64.2055	67.712	11.2681
17.2502	E4	16152	4	E	12uM	ABri	ABri-12uM	9706	9830.33	694.893	81.3625	82.4047	5.82508	3803.67	3928	694.893	63.1104	65.1734	11.5297
17.3335	E4	16113	4	E	12uM	ABri	ABri-12uM	9667	9798	745.187	81.0355	82.1337	6.24667	3764.67	3895.67	745.187	62.4634	64.6369	12.3641
17.4168	E4	16196	4	E	12uM	ABri	ABri-12uM	9750	9904.33	834.276	81.7313	83.025	6.99348	3847.67	4002	834.276	63.8405	66.4012	13.8423
17.5001	E4	16291	4	E	12uM	ABri	ABri-12uM	9845	10017.7	847.299	82.5277	83.9751	7.10266	3942.67	4115.33	847.299	65.4167	68.2816	14.0584
17.5835	E4	16180	4	E	12uM	ABri	ABri-12uM	9734	9934.67	867.583	81.5972	83.2793	7.27269	3831.67	4032.33	867.583	63.575	66.9045	14.3949
17.6668	E4	16346	4	E	12uM	ABri	ABri-12uM	9900	9963.33	788.909	82.9887	83.5196	6.61319	3997.67	4061	788.909	66.3293	67.3801	13.0896
17.7501	E4	15996	4	E	12uM	ABri	ABri-12uM	9550	9809.33	753.26	80.0548	82.2287	6.31436	3647.67	3907	753.26	60.5221	64.825	12.4981
17.8335	E4	16205	4	E	12uM	ABri	ABri-12uM	9759	9825.33	886.364	81.8068	82.3628	7.43012	3856.67	3923	886.364	63.9898	65.0904	14.7065
17.9168	E4	15837	4	E	12uM	ABri	ABri-12uM	9391	9607.33	1068.06	78.7219	80.5354	8.95323	3488.67	3705	1068.06	57.884	61.4734	17.7213
18.0001	E4	16145	4	E	12uM	ABri	ABri-12uM	9699	9833	942.174	81.3038	82.4271	7.89796	3796.67	3930.67	942.174	62.9943	65.2176	15.6326
18.0835	E4	16277	4	E	12uM	ABri	ABri-12uM	9831	9818	927.568	82.4103	82.3013	7.77553	3928.67	3915.67	927.568	65.1844	64.9688	15.3902
18.1668	E4	15656	4	E	12uM	ABri	ABri-12uM	9210	9499.67	779.944	77.2046	79.6328	6.53803	3307.67	3597.33	779.944	54.8808	59.687	12.9408
18.2502	E4	15810	4	E	12uM	ABri	ABri-12uM	9364	9709.33	954.085	78.4956	81.3904	7.9978	3461.67	3807	954.085	57.436	63.1658	15.8302
18.3335	E4	15888	4	E	12uM	ABri	ABri-12uM	9442	9672.67	945.347	79.1494	81.083	7.92456	3539.67	3770.33	945.347	58.7302	62.5574	15.6852
18.4168	E4	15997	4	E	12uM	ABri	ABri-12uM	9551	9828.67	875.184	80.0631	82.3907	7.3364	3648.67	3926.33	875.184	60.5387	65.1457	14.521
18.5002	E4	16105	4	E	12uM	ABri	ABri-12uM	9659	9882.67	854.738	80.9685	82.8434	7.16501	3756.67	3980.33	854.738	62.3306	66.0417	14.1818
18.5835	E4	16060	4	E	12uM	ABri	ABri-12uM	9614	9819.67	849.385	80.5913	82.3153	7.12014	3711.67	3917.33	849.385	61.584	64.9964	14.093
18.6668	E4	15863	4	E	12uM	ABri	ABri-12uM	9417	9841.67	888.672	78.9399	82.4997	7.44947	3514.67	3939.33	888.672	58.3154	65.3614	14.7448
18.7502	E4	15817	4	E	12uM	ABri	ABri-12uM	9371	9551	997.259	78.5543	80.0631	8.35972	3468.67	3648.67	997.259	57.5521	60.5387	16.5465
0	F1	8739	1	F	blank	blank	blank-blank	2293	2643.67	332.341	86.7356	100	12.5712	2169.33	2520	332.341	86.0847	100	13.1881
0.0833333	F1	8170	1	F	blank	blank	blank-blank	1724	1666.33	74.6615	65.2125	63.0311	2.82416	1600.33	1542.67	74.6615	63.5053	61.2169	2.96276
0.166667	F1	7805	1	F	blank	blank	blank-blank	1359	1432.67	119.039	51.4059	54.1924	4.50281	1235.33	1309	119.039	49.0212	51.9444	4.72378
0.25	F1	7571	1	F	blank	blank	blank-blank	1125	1157.33	85.2311	42.5545	43.7776	3.22397	1001.33	1033.67	85.2311	39.7354	41.0185	3.38218
0.333333	F1	7424	1	F	blank	blank	blank-blank	978	1002.33	100.729	36.9941	37.9145	3.8102	854.333	878.667	100.729	33.9021	34.8677	3.99718
0.416667	F1	7445	1	F	blank	blank	blank-blank	999	926.667	62.8039	37.7884	35.0523	2.37564	875.333	803	62.8039	34.7354	31.8651	2.49222
0.5	F1	7300	1	F	blank	blank	blank-blank	854	856.667	42.0634	32.3036	32.4045	1.5911	730.333	733	42.0634	28.9815	29.0873	1.66918
0.583333	F1	7037	1	F	blank	blank	blank-blank	591	738.667	133.553	22.3553	27.941	5.0518	467.333	615	133.553	18.545	24.4048	5.29971
0.666667	F1	7158	1	F	blank	blank	blank-blank	712	758.667	40.612	26.9323	28.6975	1.5362	588.333	635	40.612	23.3466	25.1984	1.61159
0.75	F1	7255	1	F	blank	blank	blank-blank	809	819.333	10.504	30.6014	30.9923	0.397326	685.333	695.667	10.504	27.1958	27.6058	0.416824
0.833333	F1	7107	1	F	blank	blank	blank-blank	661	707.333	92.6409	25.0032	26.7558	3.50426	537.333	583.667	92.6409	21.3228	23.1614	3.67623
0.916667	F1	7035	1	F	blank	blank	blank-blank	589	664.333	116.899	22.2797	25.1292	4.42184	465.333	540.667	116.899	18.4656	21.455	4.63884
1	F1	7220	1	F	blank	blank	blank-blank	774	702	73.5459	29.2775	26.554	2.78197	650.333	578.333	73.5459	25.8069	22.9497	2.91849
1.08333	F1	7163	1	F	blank	blank	blank-blank	717	736	65.5973	27.1214	27.8401	2.4813	593.333	612.333	65.5973	23.545	24.2989	2.60307
1.16667	F1	7033	1	F	blank	blank	blank-blank	587	693.333	131.234	22.204	26.2262	4.96409	463.333	569.667	131.234	18.3862	22.6058	5.20769
1.25	F1	7182	1	F	blank	blank	blank-blank	736	736.333	89.5005	27.8401	27.8527	3.38547	612.333	612.667	89.5005	24.2989	24.3122	3.55161
1.33333	F1	6981	1	F	blank	blank	blank-blank	535	681	138.694	20.237	25.7597	5.24627	411.333	557.333	138.694	16.3228	22.1164	5.50373
1.41667	F1	7019	1	F	blank	blank	blank-blank	573	634	59.1016	21.6744	23.9818	2.23559	449.333	510.333	59.1016	17.8307	20.2513	2.3453
1.5	F1	7175	1	F	blank	blank	blank-blank	729	789.667	81.267	27.5753	29.8701	3.07403	605.333	666	81.267	24.0212	26.4286	3.22488
1.58333	F1	7039	1	F	blank	blank	blank-blank	593	681	116.413	22.431	25.7597	4.40347	469.333	557.333	116.413	18.6243	22.1164	4.61957
1.66667	F1	7120	1	F	blank	blank	blank-blank	674	671.333	10.2632	25.4949	25.394	0.388218	550.333	547.667	10.2632	21.8386	21.7328	0.40727
1.75	F1	7045	1	F	blank	blank	blank-blank	599	652	59.2706	22.6579	24.6627	2.24198	475.333	528.333	59.2706	18.8624	20.9656	2.35201
1.83336	F1	7021	1	F	blank	blank	blank-blank	575	569	8.7178	21.7501	21.5231	0.329762	451.333	445.333	8.7178	17.9101	17.672	0.345944
1.91669	F1	6948	1	F	blank	blank	blank-blank	502	633.333	113.742	18.9888	23.9566	4.30245	378.333	509.667	113.742	15.0132	20.2249	4.51359
2.00003	F1	6899	1	F	blank	blank	blank-blank	453	595	139.567	17.1353	22.5066	5.2793	329.333	471.333	139.567	13.0688	18.7037	5.53838
2.08336	F1	7164	1	F	blank	blank	blank-blank	718	653	64.0234	27.1592	24.7005	2.42177	594.333	529.333	64.0234	23.5847	21.0053	2.54061
2.16669	F1	7034	1	F	blank	blank	blank-blank	588	654.667	195.71	22.2418	24.7636	7.40297	464.333	531	195.71	18.4259	21.0714	7.76626
2.25003	F1	7018	1	F	blank	blank	blank-blank	572	601	29	21.6366	22.7336	1.09696	448.333	477.333	29	17.791	18.9418	1.15079
2.33336	F1	7052	1	F	blank	blank	blank-blank	606	642.667	31.8957	22.9227	24.3097	1.20649	482.333	519	31.8957	19.1402	20.5952	1.2657
2.41669	F1	7001	1	F	blank	blank	blank-blank	555	552	53.563	20.9936	20.8801	2.02609	431.333	428.333	53.563	17.1164	16.9974	2.12552
2.50003	F1	6878	1	F	blank	blank	blank-blank	432	588.667	144.597	16.3409	22.2671	5.46957	308.333	465	144.597	12.2354	18.4524	5.73798
2.58336	F1	7086	1	F	blank	blank	blank-blank	640	583	86.0639	24.2088	22.0527	3.25548	516.333	459.333	86.0639	20.4894	18.2275	3.41524
2.66669	F1	6987	1	F	blank	blank	blank-blank	541	535.333	49.7427	20.464	20.2497	1.88158	417.333	411.667	49.7427	16.5608	16.336	1.97392
2.75003	F1	7100	1	F	blank	blank	blank-blank	654	656.333	67.5302	24.7384	24.8266	2.55442	530.333	532.667	67.5302	21.045	21.1376	2.67977
2.83336	F1	7043	1	F	blank	blank	blank-blank	597	594	64.5523	22.5823	22.4688	2.44177	473.333	470.333	64.5523	18.7831	18.664	2.5616
2.91669	F1	7143	1	F	blank	blank	blank-blank	697	627	76.7072	26.3649	23.7171	2.90155	573.333	503.333	76.7072	22.7513	19.9735	3.04394
3.00003	F1	6898	1	F	blank	blank	blank-blank	452	615.667	141.762	17.0975	23.2884	5.36231	328.333	492	141.762	13.0291	19.5238	5.62546
3.08339	F1	7010	1	F	blank	blank	blank-blank	564	613	81.431	21.334	23.1875	3.08023	440.333	489.333	81.431	17.4735	19.418	3.23139
3.16672	F1	7183	1	F	blank	blank	blank-blank	737	656.667	77.6552	27.8779	24.8392	2.93741	613.333	533	77.6552	24.3386	21.1508	3.08156
3.25006	F1	6823	1	F	blank	blank	blank-blank	377	516.667	120.964	14.2605	19.5436	4.57562	253.333	393	120.964	10.0529	15.5952	4.80017
3.33339	F1	6980	1	F	blank	blank	blank-blank	534	588.667	53.5381	20.1992	22.2671	2.02515	410.333	465	53.5381	16.2831	18.4524	2.12453
3.41672	F1	7080	1	F	blank	blank	blank-blank	634	673.333	34.5881	23.9818	25.4697	1.30834	510.333	549.667	34.5881	20.2513	21.8122	1.37254
3.50006	F1	7018	1	F	blank	blank	blank-blank	572	635	54.9454	21.6366	24.0197	2.07838	448.333	511.333	54.9454	17.791	20.291	2.18037
3.58339	F1	6979	1	F	blank	blank	blank-blank	533	547	79.925	20.1614	20.691	3.02326	409.333	423.333	79.925	16.2434	16.7989	3.17163
3.66672	F1	7086	1	F	blank	blank	blank-blank	640	680.333	40.0042	24.2088	25.7345	1.51321	516.333	556.667	40.0042	20.4894	22.0899	1.58747
3.75006	F1	6911	1	F	blank	blank	blank-blank	465	501.333	36.5011	17.5892	18.9636	1.3807	341.333	377.667	36.5011	13.545	14.9868	1.44846
3.83339	F1	6984	1	F	blank	blank	blank-blank	538	470.333	69.0386	20.3505	17.7909	2.61147	414.333	346.667	69.0386	16.4418	13.7566	2.73963
3.91672	F1	6888	1	F	blank	blank	blank-blank	442	571	137.699	16.7192	21.5988	5.20863	318.333	447.333	137.699	12.6323	17.7513	5.46424
4.00006	F1	6930	1	F	blank	blank	blank-blank	484	526.333	44.0946	18.3079	19.9092	1.66793	360.333	402.667	44.0946	14.2989	15.9788	1.74979
4.08339	F1	6919	1	F	blank	blank	blank-blank	473	620	135.192	17.8918	23.4523	5.11382	349.333	496.333	135.192	13.8624	19.6958	5.36478
4.16672	F1	7018	1	F	blank	blank	blank-blank	572	549.333	19.8578	21.6366	20.7792	0.751147	448.333	425.667	19.8578	17.791	16.8915	0.788009
4.25006	F1	6949	1	F	blank	blank	blank-blank	503	603	86.8101	19.0266	22.8092	3.2837	379.333	479.333	86.8101	15.0529	19.0212	3.44485
4.33339	F1	7048	1	F	blank	blank	blank-blank	602	610	93.2577	22.7714	23.074	3.52759	478.333	486.333	93.2577	18.9815	19.2989	3.7007
4.41672	F1	6984	1	F	blank	blank	blank-blank	538	564.667	83.2666	20.3505	21.3592	3.14966	414.333	441	83.2666	16.4418	17.5	3.30423
4.50006	F1	6807	1	F	blank	blank	blank-blank	361	518.333	156.017	13.6553	19.6066	5.90154	237.333	394.667	156.017	9.41799	15.6614	6.19115
4.58339	F1	7016	1	F	blank	blank	blank-blank	570	546.667	65.2099	21.561	20.6784	2.46665	446.333	423	65.2099	17.7116	16.7857	2.5877
4.66672	F1	6862	1	F	blank	blank	blank-blank	416	450	113.873	15.7357	17.0218	4.30738	292.333	326.333	113.873	11.6005	12.9497	4.51876
4.75006	F1	7003	1	F	blank	blank	blank-blank	557	556	103.504	21.0692	21.0314	3.91515	433.333	432.333	103.504	17.1958	17.1561	4.10729
4.83339	F1	6843	1	F	blank	blank	blank-blank	397	441.667	84.388	15.017	16.7066	3.19208	273.333	318	84.388	10.8466	12.619	3.34873
4.91672	F1	6994	1	F	blank	blank	blank-blank	548	551.667	28.6764	20.7288	20.8675	1.08472	424.333	428	28.6764	16.8386	16.9841	1.13795
5.00006	F1	6978	1	F	blank	blank	blank-blank	532	590	116.396	20.1236	22.3175	4.40282	408.333	466.333	116.396	16.2037	18.5053	4.61888
5.08339	F1	6888	1	F	blank	blank	blank-blank	442	562	113.649	16.7192	21.2584	4.2989	318.333	438.333	113.649	12.6323	17.3942	4.50986
5.16672	F1	6985	1	F	blank	blank	blank-blank	539	540	34.5109	20.3883	20.4262	1.30542	415.333	416.333	34.5109	16.4815	16.5212	1.36948
5.25006	F1	6881	1	F	blank	blank	blank-blank	435	527.667	89.2263	16.4544	19.9597	3.3751	311.333	404	89.2263	12.3545	16.0317	3.54073
5.33339	F1	6969	1	F	blank	blank	blank-blank	523	544.333	59.9194	19.7831	20.5901	2.26653	399.333	420.667	59.9194	15.8466	16.6931	2.37775
5.41672	F1	6893	1	F	blank	blank	blank-blank	447	542.333	97.0429	16.9083	20.5144	3.67077	323.333	418.667	97.0429	12.8307	16.6138	3.85091
5.50006	F1	6847	1	F	blank	blank	blank-blank	401	520.667	112.394	15.1683	19.6949	4.25143	277.333	397	112.394	11.0053	15.754	4.46007
5.58339	F1	6917	1	F	blank	blank	blank-blank	471	459	10.8167	17.8162	17.3622	0.409153	347.333	335.333	10.8167	13.7831	13.3069	0.429232
5.66672	F1	6970	1	F	blank	blank	blank-blank	524	493.667	85.629	19.821	18.6736	3.23903	400.333	370	85.629	15.8862	14.6825	3.39798
5.75008	F1	7004	1	F	blank	blank	blank-blank	558	566.667	83.3387	21.107	21.4349	3.15239	434.333	443	83.3387	17.2354	17.5794	3.30709
5.83339	F1	6695	1	F	blank	blank	blank-blank	249	450	177.654	9.41874	17.0218	6.71999	125.333	326.333	177.654	4.97354	12.9497	7.04977
5.91675	F1	6906	1	F	blank	blank	blank-blank	460	513.667	95.5632	17.4001	19.4301	3.6148	336.333	390	95.5632	13.3466	15.4762	3.79219
6.00008	F1	6817	1	F	blank	blank	blank-blank	371	440.667	81.9776	14.0335	16.6688	3.10091	247.333	317	81.9776	9.81481	12.5794	3.25308
6.08342	F1	6906	1	F	blank	blank	blank-blank	460	471	27.2213	17.4001	17.8162	1.02968	336.333	347.333	27.2213	13.3466	13.7831	1.08021
6.16675	F1	6863	1	F	blank	blank	blank-blank	417	450	33.5112	15.7735	17.0218	1.2676	293.333	326.333	33.5112	11.6402	12.9497	1.32981
6.25008	F1	6767	1	F	blank	blank	blank-blank	321	464.667	124.444	12.1422	17.5766	4.70725	197.333	341	124.444	7.83069	13.5317	4.93826
6.33342	F1	6749	1	F	blank	blank	blank-blank	303	404.667	103.549	11.4614	15.307	3.91686	179.333	281	103.549	7.1164	11.1508	4.10908
6.41675	F1	6716	1	F	blank	blank	blank-blank	270	423.333	161.547	10.2131	16.0131	6.11071	146.333	299.667	161.547	5.80688	11.8915	6.41058
6.50008	F1	6864	1	F	blank	blank	blank-blank	418	429.333	106.453	15.8114	16.2401	4.02673	294.333	305.667	106.453	11.6799	12.1296	4.22434
6.58342	F1	6767	1	F	blank	blank	blank-blank	321	401	102.103	12.1422	15.1683	3.86217	197.333	277.333	102.103	7.83069	11.0053	4.0517
6.66675	F1	6836	1	F	blank	blank	blank-blank	390	389.667	28.5015	14.7522	14.7396	1.0781	266.333	266	28.5015	10.5688	10.5556	1.13101
6.75008	F1	7101	1	F	blank	blank	blank-blank	655	544	104.312	24.7762	20.5775	3.94573	531.333	420.333	104.312	21.0847	16.6799	4.13937
6.83342	F1	6846	1	F	blank	blank	blank-blank	400	438.667	38.5011	15.1305	16.5931	1.45635	276.333	315	38.5011	10.9656	12.5	1.52782
6.91675	F1	6883	1	F	blank	blank	blank-blank	437	466.667	25.7358	16.5301	17.6523	0.97349	313.333	343	25.7358	12.4339	13.6111	1.02126
7.00008	F1	6876	1	F	blank	blank	blank-blank	430	526	97.5346	16.2653	19.8966	3.68937	306.333	402.333	97.5346	12.1561	15.9656	3.87042
7.08342	F1	6774	1	F	blank	blank	blank-blank	328	411	82.0183	12.407	15.5466	3.10244	204.333	287.333	82.0183	8.10847	11.4021	3.25469
7.16675	F1	6755	1	F	blank	blank	blank-blank	309	442.333	119.056	11.6883	16.7318	4.50344	185.333	318.667	119.056	7.3545	12.6455	4.72444
7.25008	F1	6734	1	F	blank	blank	blank-blank	288	419	127.644	10.894	15.8492	4.8283	164.333	295.333	127.644	6.52116	11.7196	5.06524
7.33342	F1	6789	1	F	blank	blank	blank-blank	343	413.667	71.5146	12.9744	15.6475	2.70513	219.333	290	71.5146	8.7037	11.5079	2.83788
7.41675	F1	6938	1	F	blank	blank	blank-blank	492	466.667	119.039	18.6105	17.6523	4.50281	368.333	343	119.039	14.6164	13.6111	4.72378
7.50008	F1	6885	1	F	blank	blank	blank-blank	439	461.333	45.7857	16.6057	17.4505	1.7319	315.333	337.667	45.7857	12.5132	13.3995	1.81689
7.58342	F1	6823	1	F	blank	blank	blank-blank	377	414.667	74.0698	14.2605	15.6853	2.80178	253.333	291	74.0698	10.0529	11.5476	2.93928
7.66675	F1	6837	1	F	blank	blank	blank-blank	391	389.667	23.029	14.7901	14.7396	0.8711	267.333	266	23.029	10.6085	10.5556	0.913848
7.75008	F1	6662	1	F	blank	blank	blank-blank	216	380.333	143.647	8.17047	14.3866	5.43361	92.3333	256.667	143.647	3.66402	10.1852	5.70026
7.83342	F1	6899	1	F	blank	blank	blank-blank	453	480.333	23.6925	17.1353	18.1692	0.896197	329.333	356.667	23.6925	13.0688	14.1534	0.940178
7.91675	F1	6817	1	F	blank	blank	blank-blank	371	377.333	53.7804	14.0335	14.2731	2.03431	247.333	253.667	53.7804	9.81481	10.0661	2.13414
8.00008	F1	6907	1	F	blank	blank	blank-blank	461	474.333	46.4579	17.4379	17.9423	1.75733	337.333	350.667	46.4579	13.3862	13.9153	1.84357
8.08342	F1	6789	1	F	blank	blank	blank-blank	343	400.667	52.5959	12.9744	15.1557	1.98951	219.333	277	52.5959	8.7037	10.9921	2.08714
8.16675	F1	6921	1	F	blank	blank	blank-blank	475	536.333	60.5172	17.9675	20.2875	2.28914	351.333	412.667	60.5172	13.9418	16.3757	2.40148
8.25008	F1	6869	1	F	blank	blank	blank-blank	423	459.333	38.1095	16.0005	17.3749	1.44154	299.333	335.667	38.1095	11.8783	13.3201	1.51228
8.33342	F1	6866	1	F	blank	blank	blank-blank	420	452.333	33.5609	15.887	17.1101	1.26948	296.333	328.667	33.5609	11.7593	13.0423	1.33178
8.41675	F1	6979	1	F	blank	blank	blank-blank	533	482.667	54.9758	20.1614	18.2575	2.07953	409.333	359	54.9758	16.2434	14.246	2.18158
8.50008	F1	6825	1	F	blank	blank	blank-blank	379	448	62.2656	14.3361	16.9462	2.35527	255.333	324.333	62.2656	10.1323	12.8704	2.47086
8.58342	F1	6664	1	F	blank	blank	blank-blank	218	370.667	138.424	8.24612	14.0209	5.23608	94.3333	247	138.424	3.74339	9.80159	5.49303
8.66675	F1	6873	1	F	blank	blank	blank-blank	427	415	53.0283	16.1518	15.6979	2.00586	303.333	291.333	53.0283	12.037	11.5608	2.1043
8.75008	F1	6813	1	F	blank	blank	blank-blank	367	465.667	89.03	13.8822	17.6144	3.36767	243.333	342	89.03	9.65608	13.5714	3.53293
8.83342	F1	6919	1	F	blank	blank	blank-blank	473	444	174.319	17.8918	16.7949	6.59382	349.333	320.333	174.319	13.8624	12.7116	6.91741
8.91675	F1	6711	1	F	blank	blank	blank-blank	265	386	138.459	10.024	14.6009	5.2374	141.333	262.333	138.459	5.60847	10.4101	5.49442
9.00008	F1	6652	1	F	blank	blank	blank-blank	206	385.667	174.277	7.79221	14.5883	6.59223	82.3333	262	174.277	3.2672	10.3968	6.91574
9.08342	F1	6760	1	F	blank	blank	blank-blank	314	425.333	96.604	11.8774	16.0888	3.65417	190.333	301.667	96.604	7.55291	11.9709	3.83349
9.16675	F1	6912	1	F	blank	blank	blank-blank	466	424.333	52.0416	17.627	16.0509	1.96854	342.333	300.667	52.0416	13.5847	11.9312	2.06514
9.25008	F1	6944	1	F	blank	blank	blank-blank	498	405.333	96.7281	18.8375	15.3322	3.65886	374.333	281.667	96.7281	14.8545	11.1772	3.83842
9.33342	F1	6779	1	F	blank	blank	blank-blank	333	386	132.691	12.5961	14.6009	5.01922	209.333	262.333	132.691	8.30688	10.4101	5.26553
9.41675	F1	6831	1	F	blank	blank	blank-blank	385	445	54.3691	14.5631	16.8327	2.05658	261.333	321.333	54.3691	10.3704	12.7513	2.1575
9.50008	F1	6949	1	F	blank	blank	blank-blank	503	464.667	37.5278	19.0266	17.5766	1.41953	379.333	341	37.5278	15.0529	13.5317	1.4892
9.58342	F1	6805	1	F	blank	blank	blank-blank	359	385.667	39.4631	13.5796	14.5883	1.49274	235.333	262	39.4631	9.33862	10.3968	1.56599
9.66675	F1	6852	1	F	blank	blank	blank-blank	406	397	75.9013	15.3575	15.017	2.87106	282.333	273.333	75.9013	11.2037	10.8466	3.01195
9.75008	F1	6809	1	F	blank	blank	blank-blank	363	362.333	1.1547	13.7309	13.7057	0.043678	239.333	238.667	1.1547	9.49735	9.4709	0.0458214
9.83342	F1	6713	1	F	blank	blank	blank-blank	267	363	91.4112	10.0996	13.7309	3.45774	143.333	239.333	91.4112	5.68783	9.49735	3.62743
9.91675	F1	6693	1	F	blank	blank	blank-blank	247	449.667	175.654	9.34308	17.0092	6.64433	123.333	326	175.654	4.89418	12.9365	6.9704
10.0001	F1	6780	1	F	blank	blank	blank-blank	334	365	137.153	12.634	13.8066	5.18799	210.333	241.333	137.153	8.34656	9.57672	5.44259
10.0834	F1	6853	1	F	blank	blank	blank-blank	407	386.333	106.514	15.3953	14.6135	4.02904	283.333	262.667	106.514	11.2434	10.4233	4.22676
10.1668	F1	6713	1	F	blank	blank	blank-blank	267	268.667	15.5671	10.0996	10.1627	0.588843	143.333	145	15.5671	5.68783	5.75397	0.61774
10.2501	F1	6927	1	F	blank	blank	blank-blank	481	499.667	35.8515	18.1944	18.9005	1.35613	357.333	376	35.8515	14.1799	14.9206	1.42268
10.3334	F1	6907	1	F	blank	blank	blank-blank	461	423.667	33.8428	17.4379	16.0257	1.28015	337.333	300	33.8428	13.3862	11.9048	1.34297
10.4168	F1	6745	1	F	blank	blank	blank-blank	299	334	124.254	11.31	12.634	4.70005	175.333	210.333	124.254	6.95767	8.34656	4.93071
10.5001	F1	6646	1	F	blank	blank	blank-blank	200	352.667	166.986	7.56525	13.3401	6.31646	76.3333	229	166.986	3.0291	9.0873	6.62643
10.5834	F1	6825	1	F	blank	blank	blank-blank	379	348	42.9302	14.3361	13.1635	1.62389	255.333	224.333	42.9302	10.1323	8.90212	1.70358
10.6668	F1	6764	1	F	blank	blank	blank-blank	318	378	107.406	12.0287	14.2983	4.06276	194.333	254.333	107.406	7.71164	10.0926	4.26213
10.7501	F1	6655	1	F	blank	blank	blank-blank	209	379	163.018	7.90569	14.3361	6.16638	85.3333	255.333	163.018	3.38624	10.1323	6.46898
10.8334	F1	6786	1	F	blank	blank	blank-blank	340	390	44.6766	12.8609	14.7522	1.68995	216.333	266.333	44.6766	8.58466	10.5688	1.77288
10.9168	F1	6749	1	F	blank	blank	blank-blank	303	387	94.2974	11.4614	14.6388	3.56692	179.333	263.333	94.2974	7.1164	10.4497	3.74196
11.0001	F1	6880	1	F	blank	blank	blank-blank	434	344.667	146.155	16.4166	13.0374	5.5285	310.333	221	146.155	12.3148	8.76984	5.79981
11.0834	F1	6762	1	F	blank	blank	blank-blank	316	351	51.3907	11.9531	13.277	1.94392	192.333	227.333	51.3907	7.63228	9.02116	2.03931
11.1668	F1	6760	1	F	blank	blank	blank-blank	314	387	65.8711	11.8774	14.6388	2.49166	190.333	263.333	65.8711	7.55291	10.4497	2.61393
11.2501	F1	6858	1	F	blank	blank	blank-blank	412	426.333	38.553	15.5844	16.1266	1.45832	288.333	302.667	38.553	11.4418	12.0106	1.52988
11.3334	F1	6746	1	F	blank	blank	blank-blank	300	359.333	152.893	11.3479	13.5922	5.78338	176.333	235.667	152.893	6.99735	9.35185	6.06719
11.4168	F1	6633	1	F	blank	blank	blank-blank	187	332.667	155.256	7.07351	12.5835	5.87274	63.3333	209	155.256	2.51323	8.29365	6.16094
11.5001	F1	6883	1	F	blank	blank	blank-blank	437	350	86.5043	16.5301	13.2392	3.27213	313.333	226.333	86.5043	12.4339	8.98148	3.43271
11.5834	F1	6887	1	F	blank	blank	blank-blank	441	410.667	40.2534	16.6814	15.534	1.52263	317.333	287	40.2534	12.5926	11.3889	1.59736
11.6668	F1	6786	1	F	blank	blank	blank-blank	340	423	84.0179	12.8609	16.0005	3.17808	216.333	299.333	84.0179	8.58466	11.8783	3.33404
11.7501	F1	6774	1	F	blank	blank	blank-blank	328	418	94.255	12.407	15.8114	3.56531	204.333	294.333	94.255	8.10847	11.6799	3.74028
11.8334	F1	6786	1	F	blank	blank	blank-blank	340	335	73.6274	12.8609	12.6718	2.78505	216.333	211.333	73.6274	8.58466	8.38624	2.92172
11.9168	F1	6721	1	F	blank	blank	blank-blank	275	316.333	59.8777	10.4022	11.9657	2.26495	151.333	192.667	59.8777	6.00529	7.6455	2.3761
12.0001	F1	6801	1	F	blank	blank	blank-blank	355	422.667	58.7736	13.4283	15.9879	2.22318	231.333	299	58.7736	9.17989	11.8651	2.33228
12.0834	F1	6724	1	F	blank	blank	blank-blank	278	391.333	131.823	10.5157	14.8027	4.98637	154.333	267.667	131.823	6.12434	10.6217	5.23108
12.1668	F1	6883	1	F	blank	blank	blank-blank	437	369.333	74.1912	16.5301	13.9705	2.80637	313.333	245.667	74.1912	12.4339	9.74868	2.9441
12.2501	F1	6714	1	F	blank	blank	blank-blank	268	362.333	83.3447	10.1374	13.7057	3.15262	144.333	238.667	83.3447	5.72751	9.4709	3.30733
12.3334	F1	6726	1	F	blank	blank	blank-blank	280	387.333	110.097	10.5914	14.6514	4.16455	156.333	263.667	110.097	6.2037	10.463	4.36893
12.4168	F1	6735	1	F	blank	blank	blank-blank	289	314.667	40.2036	10.9318	11.9027	1.52075	165.333	191	40.2036	6.56085	7.57937	1.59538
12.5001	F1	6906	1	F	blank	blank	blank-blank	460	439.667	57.2742	17.4001	16.6309	2.16647	336.333	316	57.2742	13.3466	12.5397	2.27279
12.5834	F1	6792	1	F	blank	blank	blank-blank	346	397.667	53.0503	13.0879	15.0422	2.00669	222.333	274	53.0503	8.82275	10.873	2.10517
12.6668	F1	6737	1	F	blank	blank	blank-blank	291	362	61.9435	11.0074	13.6931	2.34309	167.333	238.333	61.9435	6.64021	9.45767	2.45808
12.7501	F1	6877	1	F	blank	blank	blank-blank	431	393	36.1663	16.3031	14.8657	1.36803	307.333	269.333	36.1663	12.1958	10.6878	1.43517
12.8334	F1	6624	1	F	blank	blank	blank-blank	178	286.667	119.102	6.73307	10.8435	4.50519	54.3333	163	119.102	2.15608	6.46825	4.72628
12.9168	F1	6562	1	F	blank	blank	blank-blank	116	245.333	151.49	4.38785	9.28004	5.73031	-7.66667	121.667	151.49	-0.304233	4.82804	6.01152
13.0001	F1	6788	1	F	blank	blank	blank-blank	342	363.333	19.1398	12.9366	13.7435	0.723988	218.333	239.667	19.1398	8.66402	9.51058	0.759517
13.0835	F1	6765	1	F	blank	blank	blank-blank	319	377	114.595	12.0666	14.2605	4.3347	195.333	253.333	114.595	7.75132	10.0529	4.54742
13.1668	F1	6560	1	F	blank	blank	blank-blank	114	227	104.8	4.31219	8.58656	3.96418	-9.66667	103.333	104.8	-0.383598	4.10053	4.15872
13.2501	F1	6710	1	F	blank	blank	blank-blank	264	360.667	87.3689	9.98613	13.6427	3.30484	140.333	237	87.3689	5.56878	9.40476	3.46702
13.3335	F1	6765	1	F	blank	blank	blank-blank	319	330.667	10.4083	12.0666	12.5079	0.393708	195.333	207	10.4083	7.75132	8.21429	0.413029
13.4168	F1	6677	1	F	blank	blank	blank-blank	231	357.333	174.935	8.73786	13.5166	6.61714	107.333	233.667	174.935	4.25926	9.27249	6.94187
13.5001	F1	6566	1	F	blank	blank	blank-blank	120	287.667	147.785	4.53915	10.8814	5.59014	-3.66667	164	147.785	-0.145503	6.50794	5.86447
13.5835	F1	6855	1	F	blank	blank	blank-blank	409	381.667	38.2143	15.4709	14.437	1.4455	285.333	258	38.2143	11.3228	10.2381	1.51644
13.6668	F1	6780	1	F	blank	blank	blank-blank	334	421.667	76.1205	12.634	15.9501	2.87935	210.333	298	76.1205	8.34656	11.8254	3.02066
13.7501	F1	6650	1	F	blank	blank	blank-blank	204	272.667	77.6938	7.71656	10.314	2.93887	80.3333	149	77.6938	3.18783	5.9127	3.08309
13.8335	F1	6729	1	F	blank	blank	blank-blank	283	366.667	72.473	10.7048	13.8696	2.74138	159.333	243	72.473	6.32275	9.64286	2.87591
13.9168	F1	6846	1	F	blank	blank	blank-blank	400	338	62	15.1305	12.7853	2.34523	276.333	214.333	62	10.9656	8.50529	2.46032
14.0001	F1	6584	1	F	blank	blank	blank-blank	138	361.333	197.11	5.22002	13.6679	7.45593	14.3333	237.667	197.11	0.568783	9.43122	7.82182
14.0835	F1	6718	1	F	blank	blank	blank-blank	272	284.333	139.908	10.2887	10.7553	5.29221	148.333	160.667	139.908	5.88624	6.37566	5.55192
14.1668	F1	6774	1	F	blank	blank	blank-blank	328	402.333	97.7053	12.407	15.2188	3.69583	204.333	278.667	97.7053	8.10847	11.0582	3.8772
14.2501	F1	6886	1	F	blank	blank	blank-blank	440	425	40.6325	16.6436	16.0762	1.53698	316.333	301.333	40.6325	12.5529	11.9577	1.6124
14.3335	F1	6697	1	F	blank	blank	blank-blank	251	279.667	72.3901	9.49439	10.5787	2.73825	127.333	156	72.3901	5.05291	6.19048	2.87262
14.4168	F1	6659	1	F	blank	blank	blank-blank	213	350.333	121.332	8.05699	13.2518	4.58952	89.3333	226.667	121.332	3.54497	8.99471	4.81474
14.5001	F1	6725	1	F	blank	blank	blank-blank	279	321	84.2556	10.5535	12.1422	3.18707	155.333	197.333	84.2556	6.16402	7.83069	3.34347
14.5835	F1	6728	1	F	blank	blank	blank-blank	282	331.667	88.636	10.667	12.5457	3.35277	158.333	208	88.636	6.28307	8.25397	3.5173
14.6668	F1	6720	1	F	blank	blank	blank-blank	274	318.333	97.3875	10.3644	12.0414	3.68381	150.333	194.667	97.3875	5.96561	7.72487	3.86458
14.7501	F1	6580	1	F	blank	blank	blank-blank	134	279	161.465	5.06872	10.5535	6.10762	10.3333	155.333	161.465	0.410053	6.16402	6.40735
14.8335	F1	6665	1	F	blank	blank	blank-blank	219	336.667	131.743	8.28395	12.7348	4.98336	95.3333	213	131.743	3.78307	8.45238	5.22791
14.9168	F1	6649	1	F	blank	blank	blank-blank	203	264	73.0821	7.67873	9.98613	2.76442	79.3333	140.333	73.0821	3.14815	5.56878	2.90009
15.0001	F1	6693	1	F	blank	blank	blank-blank	247	335	96.9948	9.34308	12.6718	3.66895	123.333	211.333	96.9948	4.89418	8.38624	3.849
15.0835	F1	6731	1	F	blank	blank	blank-blank	285	377	160.215	10.7805	14.2605	6.06035	161.333	253.333	160.215	6.40212	10.0529	6.35776
15.1668	F1	6644	1	F	blank	blank	blank-blank	198	286.333	105.396	7.4896	10.8309	3.98674	74.3333	162.667	105.396	2.94974	6.45503	4.18238
15.2501	F1	6752	1	F	blank	blank	blank-blank	306	348.333	75.9364	11.5748	13.1761	2.87239	182.333	224.667	75.9364	7.23545	8.91534	3.01335
15.3335	F1	6795	1	F	blank	blank	blank-blank	349	300.667	105.187	13.2014	11.3731	3.97884	225.333	177	105.187	8.9418	7.02381	4.17409
15.4168	F1	6684	1	F	blank	blank	blank-blank	238	324.667	99.9467	9.00265	12.2809	3.78061	114.333	201	99.9467	4.53704	7.97619	3.96614
15.5001	F1	6745	1	F	blank	blank	blank-blank	299	348.667	103.828	11.31	13.1888	3.92744	175.333	225	103.828	6.95767	8.92857	4.12017
15.5835	F1	6679	1	F	blank	blank	blank-blank	233	234	30.5123	8.81352	8.85134	1.15417	109.333	110.333	30.5123	4.33862	4.37831	1.21081
15.6668	F1	6737	1	F	blank	blank	blank-blank	291	278.333	171.351	11.0074	10.5283	6.48158	167.333	154.667	171.351	6.64021	6.13757	6.79966
15.7501	F1	6643	1	F	blank	blank	blank-blank	197	269.667	65.7368	7.45177	10.2005	2.48658	73.3333	146	65.7368	2.91005	5.79365	2.60861
15.8335	F1	6650	1	F	blank	blank	blank-blank	204	289.333	92.1213	7.71656	10.9444	3.4846	80.3333	165.667	92.1213	3.18783	6.57407	3.65561
15.9168	F1	6712	1	F	blank	blank	blank-blank	266	322.333	66.7108	10.0618	12.1927	2.52342	142.333	198.667	66.7108	5.64815	7.8836	2.64725
16.0001	F1	6776	1	F	blank	blank	blank-blank	330	354	26.2298	12.4827	13.3905	0.992173	206.333	230.333	26.2298	8.18783	9.14021	1.04086
16.0835	F1	6672	1	F	blank	blank	blank-blank	226	274.333	42.0991	8.54873	10.377	1.59245	102.333	150.667	42.0991	4.06085	5.97884	1.6706
16.1668	F1	6620	1	F	blank	blank	blank-blank	174	243.333	85.594	6.58177	9.20439	3.2377	50.3333	119.667	85.594	1.99735	4.74868	3.39659
16.2501	F1	6734	1	F	blank	blank	blank-blank	288	345.333	86.6391	10.894	13.0627	3.27723	164.333	221.667	86.6391	6.52116	8.7963	3.43806
16.3335	F1	6679	1	F	blank	blank	blank-blank	233	336	89.5154	8.81352	12.7096	3.38603	109.333	212.333	89.5154	4.33862	8.42593	3.5522
16.4168	F1	6592	1	F	blank	blank	blank-blank	146	252.667	94.3098	5.52263	9.55743	3.56739	22.3333	129	94.3098	0.886243	5.11905	3.74245
16.5001	F1	6678	1	F	blank	blank	blank-blank	232	324	80.4301	8.77569	12.2557	3.04237	108.333	200.333	80.4301	4.29894	7.94974	3.19167
16.5835	F1	6792	1	F	blank	blank	blank-blank	346	315.667	27.9344	13.0879	11.9405	1.05666	222.333	192	27.9344	8.82275	7.61905	1.10851
16.6668	F1	6557	1	F	blank	blank	blank-blank	111	309.333	173.949	4.19871	11.7009	6.57985	-12.6667	185.667	173.949	-0.502646	7.36772	6.90275
16.7501	F1	6691	1	F	blank	blank	blank-blank	245	324.667	75.8441	9.26743	12.2809	2.8689	121.333	201	75.8441	4.81481	7.97619	3.00969
16.8335	F1	6699	1	F	blank	blank	blank-blank	253	323.333	63.1057	9.57004	12.2305	2.38705	129.333	199.667	63.1057	5.13228	7.92328	2.5042
16.9168	F1	6701	1	F	blank	blank	blank-blank	255	278.667	30.4357	9.64569	10.5409	1.15127	131.333	155	30.4357	5.21164	6.15079	1.20777
17.0001	F1	6616	1	F	blank	blank	blank-blank	170	211	36.5103	6.43046	7.98134	1.38105	46.3333	87.3333	36.5103	1.83862	3.46561	1.44882
17.0835	F1	6632	1	F	blank	blank	blank-blank	186	322	132.639	7.03568	12.1801	5.01722	62.3333	198.333	132.639	2.47354	7.87037	5.26344
17.1668	F1	6699	1	F	blank	blank	blank-blank	253	270.333	60.8797	9.57004	10.2257	2.30285	129.333	146.667	60.8797	5.13228	5.82011	2.41586
17.2502	F1	6749	1	F	blank	blank	blank-blank	303	313.667	62.6844	11.4614	11.8648	2.37112	179.333	190	62.6844	7.1164	7.53968	2.48748
17.3335	F1	6647	1	F	blank	blank	blank-blank	201	239.667	44.2982	7.60308	9.06569	1.67564	77.3333	116	44.2982	3.06878	4.60317	1.75787
17.4168	F1	6603	1	F	blank	blank	blank-blank	157	267.667	98.1139	5.93872	10.1248	3.71128	33.3333	144	98.1139	1.32275	5.71429	3.89341
17.5001	F1	6755	1	F	blank	blank	blank-blank	309	300.667	32.3161	11.6883	11.3731	1.2224	185.333	177	32.3161	7.3545	7.02381	1.28239
17.5835	F1	6577	1	F	blank	blank	blank-blank	131	300.333	149.487	4.95524	11.3605	5.65453	7.33333	176.667	149.487	0.291005	7.01058	5.93202
17.6668	F1	6685	1	F	blank	blank	blank-blank	239	280.333	71.5914	9.04047	10.604	2.70804	115.333	156.667	71.5914	4.57672	6.21693	2.84093
17.7501	F1	6826	1	F	blank	blank	blank-blank	380	399.333	17.2143	14.374	15.1053	0.651154	256.333	275.667	17.2143	10.172	10.9392	0.683109
17.8335	F1	6621	1	F	blank	blank	blank-blank	175	259.667	74.467	6.61959	9.82222	2.81681	51.3333	136	74.467	2.03704	5.39683	2.95504
17.9168	F1	6745	1	F	blank	blank	blank-blank	299	314.667	70.812	11.31	11.9027	2.67855	175.333	191	70.812	6.95767	7.57937	2.81
18.0001	F1	6643	1	F	blank	blank	blank-blank	197	226.333	82.9839	7.45177	8.56134	3.13897	73.3333	102.667	82.9839	2.91005	4.07407	3.29301
18.0835	F1	6676	1	F	blank	blank	blank-blank	230	311.667	73.1049	8.70004	11.7892	2.76529	106.333	188	73.1049	4.21958	7.46032	2.90099
18.1668	F1	6583	1	F	blank	blank	blank-blank	137	248.667	105.235	5.1822	9.40613	3.98063	13.3333	125	105.235	0.529101	4.96032	4.17598
18.2502	F1	6730	1	F	blank	blank	blank-blank	284	251.333	86.7429	10.7427	9.507	3.28116	160.333	127.667	86.7429	6.36243	5.06614	3.44218
18.3335	F1	6788	1	F	blank	blank	blank-blank	342	331.333	104.409	12.9366	12.5331	3.94942	218.333	207.667	104.409	8.66402	8.24074	4.14323
18.4168	F1	6788	1	F	blank	blank	blank-blank	342	325.667	52.4436	12.9366	12.3187	1.98375	218.333	202	52.4436	8.66402	8.01587	2.0811
18.5002	F1	6660	1	F	blank	blank	blank-blank	214	175.667	34.8186	8.09482	6.64481	1.31706	90.3333	52	34.8186	3.58466	2.06349	1.38169
18.5835	F1	6660	1	F	blank	blank	blank-blank	214	123.667	85.9089	8.09482	4.67785	3.24961	90.3333	-4.73464e-15	85.9089	3.58466	-1.66533e-16	3.40908
18.6668	F1	6646	1	F	blank	blank	blank-blank	200	231.333	44.2869	7.56525	8.75047	1.67521	76.3333	107.667	44.2869	3.0291	4.27249	1.75742
18.7502	F1	6446	1	F	blank	blank	blank-blank	0	212	184.911	0	8.01917	6.99448	-123.667	88.3333	184.911	-4.90741	3.50529	7.33773
0	F3	13655	3	F	12uM	Bri2	Bri2-12uM	7209	7707	600.606	60.4309	64.6055	5.03469	475.333	973.333	600.606	12.4552	25.5044	15.7378
0.0833333	F3	13760	3	F	12uM	Bri2	Bri2-12uM	7314	9009.33	2691.68	61.3111	75.5225	22.5636	580.333	2275.67	2691.68	15.2066	59.6297	70.5306
0.166667	F3	12944	3	F	12uM	Bri2	Bri2-12uM	6498	9606.67	5244.7	54.4708	80.5298	43.9647	-235.667	2873	5244.7	-6.17521	75.2817	137.428
0.25	F3	12778	3	F	12uM	Bri2	Bri2-12uM	6332	9529.67	5737.11	53.0792	79.8843	48.0924	-401.667	2796	5737.11	-10.5249	73.264	150.33
0.333333	F3	12669	3	F	12uM	Bri2	Bri2-12uM	6223	9510	6253.03	52.1655	79.7195	52.4172	-510.667	2776.33	6253.03	-13.3811	72.7487	163.849
0.416667	F3	12198	3	F	12uM	Bri2	Bri2-12uM	5752	9355.67	5646.37	48.2173	78.4257	47.3318	-981.667	2622	5646.37	-25.7228	68.7047	147.953
0.5	F3	12267	3	F	12uM	Bri2	Bri2-12uM	5821	9487	4857.23	48.7957	79.5267	40.7167	-912.667	2753.33	4857.23	-23.9148	72.146	127.275
0.583333	F3	12867	3	F	12uM	Bri2	Bri2-12uM	6421	9810.33	3896.75	53.8253	82.2371	32.6653	-312.667	3076.67	3896.75	-8.19286	80.6184	102.107
0.666667	F3	13287	3	F	12uM	Bri2	Bri2-12uM	6841	10159.7	3453.6	57.346	85.1654	28.9505	107.333	3426	3453.6	2.81247	89.772	90.4954
0.75	F3	13831	3	F	12uM	Bri2	Bri2-12uM	7385	10335.7	3192.68	61.9062	86.6408	26.7633	651.333	3602	3192.68	17.067	94.3838	83.6584
0.833333	F3	13892	3	F	12uM	Bri2	Bri2-12uM	7446	10224.7	2844.65	62.4176	85.7103	23.8458	712.333	3491	2844.65	18.6654	91.4752	74.5388
0.916667	F3	13480	3	F	12uM	Bri2	Bri2-12uM	7034	10100	2979.63	58.9639	84.6653	24.9773	300.333	3366.33	2979.63	7.86968	88.2086	78.0756
1	F3	13865	3	F	12uM	Bri2	Bri2-12uM	7419	10282	2885.25	62.1912	86.1909	24.1862	685.333	3548.33	2885.25	17.9579	92.9776	75.6027
1.08333	F3	14088	3	F	12uM	Bri2	Bri2-12uM	7642	10416	2967.47	64.0606	87.3142	24.8754	908.333	3682.33	2967.47	23.8012	96.4888	77.7571
1.16667	F3	14222	3	F	12uM	Bri2	Bri2-12uM	7776	10311.3	2761.02	65.1839	86.4368	23.1448	1042.33	3577.67	2761.02	27.3124	93.7462	72.3474
1.25	F3	14225	3	F	12uM	Bri2	Bri2-12uM	7779	10511.7	2899.93	65.209	88.1161	24.3092	1045.33	3778	2899.93	27.391	98.9955	75.9873
1.33333	F3	14068	3	F	12uM	Bri2	Bri2-12uM	7622	10429.7	3217.73	63.8929	87.4287	26.9733	888.333	3696	3217.73	23.2771	96.8469	84.3148
1.41667	F3	14179	3	F	12uM	Bri2	Bri2-12uM	7733	10505	2961.96	64.8234	88.0602	24.8292	999.333	3771.33	2961.96	26.1857	98.8209	77.6127
1.5	F3	14318	3	F	12uM	Bri2	Bri2-12uM	7872	10276.7	2711.82	65.9886	86.1462	22.7324	1138.33	3543	2711.82	29.8279	92.8378	71.0583
1.58333	F3	14184	3	F	12uM	Bri2	Bri2-12uM	7738	10201	2838.97	64.8653	85.5119	23.7983	1004.33	3467.33	2838.97	26.3167	90.8551	74.3901
1.66667	F3	14331	3	F	12uM	Bri2	Bri2-12uM	7885	10419.3	2831.23	66.0976	87.3421	23.7334	1151.33	3685.67	2831.23	30.1686	96.5761	74.1872
1.75	F3	14318	3	F	12uM	Bri2	Bri2-12uM	7872	10550	2877.91	65.9886	88.4375	24.1247	1138.33	3816.33	2877.91	29.8279	100	75.4104
1.83336	F3	14433	3	F	12uM	Bri2	Bri2-12uM	7987	10307.3	2868.12	66.9526	86.4033	24.0426	1253.33	3573.67	2868.12	32.8413	93.6414	75.1539
1.91669	F3	14215	3	F	12uM	Bri2	Bri2-12uM	7769	10216	3052.85	65.1252	85.6376	25.5911	1035.33	3482.33	3052.85	27.129	91.2481	79.9942
2.00003	F3	14343	3	F	12uM	Bri2	Bri2-12uM	7897	10317	2971.83	66.1982	86.4843	24.9119	1163.33	3583.33	2971.83	30.483	93.8947	77.8712
2.08336	F3	14212	3	F	12uM	Bri2	Bri2-12uM	7766	10271.7	3106.17	65.1	86.1043	26.0381	1032.33	3538	3106.17	27.0504	92.7068	81.3914
2.16669	F3	14262	3	F	12uM	Bri2	Bri2-12uM	7816	10246.7	2826.32	65.5192	85.8947	23.6922	1082.33	3513	2826.32	28.3606	92.0517	74.0586
2.25003	F3	14048	3	F	12uM	Bri2	Bri2-12uM	7602	10434	3149.56	63.7253	87.4651	26.4018	868.333	3700.33	3149.56	22.7531	96.9604	82.5285
2.33336	F3	14218	3	F	12uM	Bri2	Bri2-12uM	7772	10300.3	2904.6	65.1503	86.3446	24.3484	1038.33	3566.67	2904.6	27.2076	93.4579	76.1098
2.41669	F3	14302	3	F	12uM	Bri2	Bri2-12uM	7856	10330.7	2874.72	65.8545	86.5989	24.0979	1122.33	3597	2874.72	29.4087	94.2528	75.3269
2.50003	F3	14605	3	F	12uM	Bri2	Bri2-12uM	8159	10471.3	2667.03	68.3944	87.778	22.3569	1425.33	3737.67	2667.03	37.3482	97.9387	69.8846
2.58336	F3	14699	3	F	12uM	Bri2	Bri2-12uM	8253	10338.3	2639.52	69.1824	86.6631	22.1263	1519.33	3604.67	2639.52	39.8113	94.4537	69.1639
2.66669	F3	14176	3	F	12uM	Bri2	Bri2-12uM	7730	10175.7	2913.41	64.7983	85.2995	24.4222	996.333	3442	2913.41	26.1071	90.1913	76.3406
2.75003	F3	14259	3	F	12uM	Bri2	Bri2-12uM	7813	10103.7	2574.54	65.494	84.696	21.5816	1079.33	3370	2574.54	28.2819	88.3047	67.461
2.83336	F3	14172	3	F	12uM	Bri2	Bri2-12uM	7726	10229.7	2963.05	64.7647	85.7522	24.8383	992.333	3496	2963.05	26.0023	91.6063	77.6412
2.91669	F3	14338	3	F	12uM	Bri2	Bri2-12uM	7892	10199	2772.67	66.1563	85.4951	23.2424	1158.33	3465.33	2772.67	30.352	90.8027	72.6527
3.00003	F3	14219	3	F	12uM	Bri2	Bri2-12uM	7773	10133.3	2767.39	65.1587	84.9447	23.1982	1039.33	3399.67	2767.39	27.2338	89.082	72.5145
3.08339	F3	14000	3	F	12uM	Bri2	Bri2-12uM	7554	9802.67	2563.45	63.3229	82.1728	21.4886	820.333	3069	2563.45	21.4953	80.4175	67.1704
3.16672	F3	13857	3	F	12uM	Bri2	Bri2-12uM	7411	9922.33	2699.43	62.1242	83.1759	22.6285	677.333	3188.67	2699.43	17.7483	83.5531	70.7335
3.25006	F3	13500	3	F	12uM	Bri2	Bri2-12uM	7054	9948	3051.07	59.1316	83.3911	25.5762	320.333	3214.33	3051.07	8.39375	84.2257	79.9477
3.33339	F3	13786	3	F	12uM	Bri2	Bri2-12uM	7340	9911.33	2800.36	61.529	83.0837	23.4746	606.333	3177.67	2800.36	15.8879	83.2649	73.3783
3.41672	F3	13599	3	F	12uM	Bri2	Bri2-12uM	7153	9818	2919.83	59.9614	82.3013	24.476	419.333	3084.33	2919.83	10.9879	80.8193	76.5088
3.50006	F3	13800	3	F	12uM	Bri2	Bri2-12uM	7354	9995	2947.06	61.6464	83.7851	24.7043	620.333	3261.33	2947.06	16.2547	85.4572	77.2224
3.58339	F3	13990	3	F	12uM	Bri2	Bri2-12uM	7544	9984.67	2791.23	63.2391	83.6984	23.398	810.333	3251	2791.23	21.2333	85.1865	73.1391
3.66672	F3	14011	3	F	12uM	Bri2	Bri2-12uM	7565	10085	2786.15	63.4151	84.5395	23.3554	831.333	3351.33	2786.15	21.7836	87.8155	73.0059
3.75006	F3	13677	3	F	12uM	Bri2	Bri2-12uM	7231	9855.67	2802.32	60.6153	82.6171	23.491	497.333	3122	2802.32	13.0317	81.8063	73.4296
3.83339	F3	13669	3	F	12uM	Bri2	Bri2-12uM	7223	9908.67	2812.6	60.5482	83.0614	23.5772	489.333	3175	2812.6	12.8221	83.195	73.6991
3.91672	F3	13678	3	F	12uM	Bri2	Bri2-12uM	7232	9755.33	2628.67	60.6237	81.776	22.0354	498.333	3021.67	2628.67	13.0579	79.1772	68.8796
4.00006	F3	13428	3	F	12uM	Bri2	Bri2-12uM	6982	9709.67	2806.04	58.528	81.3932	23.5221	248.333	2976	2806.04	6.50712	77.9806	73.527
4.08339	F3	13461	3	F	12uM	Bri2	Bri2-12uM	7015	9475.67	2707.41	58.8046	79.4317	22.6954	281.333	2742	2707.41	7.37182	71.8491	70.9427
4.16672	F3	13736	3	F	12uM	Bri2	Bri2-12uM	7290	9397.33	2526.39	61.1099	78.775	21.178	556.333	2663.67	2526.39	14.5777	69.7965	66.1994
4.25006	F3	13479	3	F	12uM	Bri2	Bri2-12uM	7033	9580	2823.44	58.9555	80.3062	23.668	299.333	2846.33	2823.44	7.84348	74.5829	73.9831
4.33339	F3	13402	3	F	12uM	Bri2	Bri2-12uM	6956	9510	2888.02	58.31	79.7195	24.2094	222.333	2776.33	2888.02	5.82584	72.7487	75.6751
4.41672	F3	13133	3	F	12uM	Bri2	Bri2-12uM	6687	9318	2837.15	56.0551	78.11	23.783	-46.6667	2584.33	2837.15	-1.22281	67.7177	74.3423
4.50006	F3	13377	3	F	12uM	Bri2	Bri2-12uM	6931	9507.67	2919.78	58.1005	79.6999	24.4756	197.333	2774	2919.78	5.17076	72.6876	76.5074
4.58339	F3	13382	3	F	12uM	Bri2	Bri2-12uM	6936	9515.33	2863.74	58.1424	79.7642	24.0058	202.333	2781.67	2863.74	5.30177	72.8885	75.0389
4.66672	F3	12840	3	F	12uM	Bri2	Bri2-12uM	6394	9152.33	2869.29	53.599	76.7212	24.0524	-339.667	2418.67	2869.29	-8.90034	63.3767	75.1844
4.75006	F3	13069	3	F	12uM	Bri2	Bri2-12uM	6623	9215	2960.36	55.5186	77.2466	24.8158	-110.667	2481.33	2960.36	-2.89982	65.0188	77.5709
4.83339	F3	12819	3	F	12uM	Bri2	Bri2-12uM	6373	9132.67	2974.31	53.4229	76.5564	24.9327	-360.667	2399	2974.31	-9.45061	62.8614	77.9362
4.91672	F3	12940	3	F	12uM	Bri2	Bri2-12uM	6494	9001	2749.81	54.4372	75.4527	23.0508	-239.667	2267.33	2749.81	-6.28002	59.4113	72.0537
5.00006	F3	13140	3	F	12uM	Bri2	Bri2-12uM	6694	9136.33	2798.54	56.1138	76.5871	23.4593	-39.6667	2402.67	2798.54	-1.03939	62.9575	73.3305
5.08339	F3	12849	3	F	12uM	Bri2	Bri2-12uM	6403	9039	2854.67	53.6744	75.7712	23.9299	-330.667	2305.33	2854.67	-8.66451	60.407	74.8015
5.16672	F3	13035	3	F	12uM	Bri2	Bri2-12uM	6589	9208	2863.24	55.2336	77.1879	24.0017	-144.667	2474.33	2863.24	-3.79072	64.8354	75.0259
5.25006	F3	12675	3	F	12uM	Bri2	Bri2-12uM	6229	9107	3215.77	52.2158	76.3412	26.9568	-504.667	2373.33	3215.77	-13.2239	62.1888	84.2634
5.33339	F3	12525	3	F	12uM	Bri2	Bri2-12uM	6079	8815.33	3049.61	50.9584	73.8963	25.564	-654.667	2081.67	3049.61	-17.1543	54.5462	79.9094
5.41672	F3	12352	3	F	12uM	Bri2	Bri2-12uM	5906	8866	3209.36	49.5082	74.321	26.9031	-827.667	2132.33	3209.36	-21.6875	55.8739	84.0953
5.50006	F3	12497	3	F	12uM	Bri2	Bri2-12uM	6051	8731.67	3017.73	50.7237	73.1949	25.2967	-682.667	1998	3017.73	-17.888	52.3539	79.0739
5.58339	F3	12697	3	F	12uM	Bri2	Bri2-12uM	6251	8776	2951.61	52.4002	73.5666	24.7425	-482.667	2042.33	2951.61	-12.6474	53.5156	77.3416
5.66672	F3	12624	3	F	12uM	Bri2	Bri2-12uM	6178	8722.67	2829.06	51.7883	73.1195	23.7151	-555.667	1989	2829.06	-14.5602	52.1181	74.1303
5.75008	F3	12242	3	F	12uM	Bri2	Bri2-12uM	5796	8624	3128.12	48.5861	72.2924	26.222	-937.667	1890.33	3128.12	-24.5698	49.5327	81.9665
5.83339	F3	12116	3	F	12uM	Bri2	Bri2-12uM	5670	8573.67	3158.08	47.5299	71.8705	26.4732	-1063.67	1840	3158.08	-27.8714	48.2138	82.7517
5.91675	F3	12598	3	F	12uM	Bri2	Bri2-12uM	6152	8700	2948.76	51.5704	72.9295	24.7185	-581.667	1966.33	2948.76	-15.2415	51.5242	77.2667
6.00008	F3	12317	3	F	12uM	Bri2	Bri2-12uM	5871	8572	3141.82	49.2148	71.8565	26.337	-862.667	1838.33	3141.82	-22.6046	48.1701	82.3257
6.08342	F3	12589	3	F	12uM	Bri2	Bri2-12uM	6143	8621.67	2918.28	51.4949	72.2728	24.4631	-590.667	1888	2918.28	-15.4773	49.4716	76.4682
6.16675	F3	12449	3	F	12uM	Bri2	Bri2-12uM	6003	8486	2945.19	50.3213	71.1356	24.6886	-730.667	1752.33	2945.19	-19.1458	45.9167	77.1732
6.25008	F3	12210	3	F	12uM	Bri2	Bri2-12uM	5764	8215.33	2936.6	48.3179	68.8667	24.6166	-969.667	1481.67	2936.6	-25.4083	38.8244	76.9482
6.33342	F3	12159	3	F	12uM	Bri2	Bri2-12uM	5713	8373	3153.79	47.8904	70.1883	26.4373	-1020.67	1639.33	3153.79	-26.7447	42.9557	82.6394
6.41675	F3	12059	3	F	12uM	Bri2	Bri2-12uM	5613	8493.67	3123.79	47.0521	71.1998	26.1858	-1120.67	1760	3123.79	-29.365	46.1176	81.8532
6.50008	F3	11920	3	F	12uM	Bri2	Bri2-12uM	5474	8352.67	3119.4	45.8869	70.0179	26.149	-1259.67	1619	3119.4	-33.0072	42.4229	81.7382
6.58342	F3	11901	3	F	12uM	Bri2	Bri2-12uM	5455	8115.33	3100.92	45.7276	68.0284	25.9941	-1278.67	1381.67	3100.92	-33.5051	36.204	81.254
6.66675	F3	12451	3	F	12uM	Bri2	Bri2-12uM	6005	8411	2832.02	50.3381	70.5069	23.74	-728.667	1677.33	2832.02	-19.0934	43.9514	74.2079
6.75008	F3	12064	3	F	12uM	Bri2	Bri2-12uM	5618	8223.33	3152.72	47.094	68.9337	26.4283	-1115.67	1489.67	3152.72	-29.234	39.034	82.6112
6.83342	F3	11781	3	F	12uM	Bri2	Bri2-12uM	5335	8006.67	3031.35	44.7217	67.1175	25.4109	-1398.67	1273	3031.35	-36.6495	33.3566	79.4309
6.91675	F3	11629	3	F	12uM	Bri2	Bri2-12uM	5183	8076.33	3373	43.4475	67.7015	28.2748	-1550.67	1342.67	3373	-40.6324	35.1821	88.3831
7.00008	F3	12056	3	F	12uM	Bri2	Bri2-12uM	5610	8306	3201.16	47.0269	69.6267	26.8343	-1123.67	1572.33	3201.16	-29.4436	41.2001	83.8805
7.08342	F3	11721	3	F	12uM	Bri2	Bri2-12uM	5275	8144	3361.75	44.2187	68.2687	28.1805	-1458.67	1410.33	3361.75	-38.2217	36.9552	88.0884
7.16675	F3	11779	3	F	12uM	Bri2	Bri2-12uM	5333	7727.33	2884.73	44.7049	64.7759	24.1818	-1400.67	993.667	2884.73	-36.7019	26.0372	75.589
7.25008	F3	11803	3	F	12uM	Bri2	Bri2-12uM	5357	7968.33	3148.08	44.9061	66.7961	26.3894	-1376.67	1234.67	3148.08	-36.073	32.3522	82.4896
7.33342	F3	11870	3	F	12uM	Bri2	Bri2-12uM	5424	8142	3141.18	45.4678	68.2519	26.3316	-1309.67	1408.33	3141.18	-34.3174	36.9028	82.309
7.41675	F3	12210	3	F	12uM	Bri2	Bri2-12uM	5764	8299.67	3105.93	48.3179	69.5736	26.0361	-969.667	1566	3105.93	-25.4083	41.0342	81.3853
7.50008	F3	11772	3	F	12uM	Bri2	Bri2-12uM	5326	8130.67	3127.38	44.6463	68.1569	26.2159	-1407.67	1397	3127.38	-36.8853	36.6058	81.9473
7.58342	F3	11806	3	F	12uM	Bri2	Bri2-12uM	5360	8078.67	3004.22	44.9313	67.721	25.1834	-1373.67	1345	3004.22	-35.9944	35.2433	78.72
7.66675	F3	11481	3	F	12uM	Bri2	Bri2-12uM	5035	7983	3186.04	42.2069	66.9191	26.7076	-1698.67	1249.33	3186.04	-44.5104	32.7365	83.4844
7.75008	F3	11772	3	F	12uM	Bri2	Bri2-12uM	5326	7989.33	2895.86	44.6463	66.9722	24.2751	-1407.67	1255.67	2895.86	-36.8853	32.9024	75.8807
7.83342	F3	11938	3	F	12uM	Bri2	Bri2-12uM	5492	7985.33	2952.07	46.0378	66.9386	24.7463	-1241.67	1251.67	2952.07	-32.5356	32.7976	77.3535
7.91675	F3	11394	3	F	12uM	Bri2	Bri2-12uM	4948	7891	3033.74	41.4776	66.1479	25.431	-1785.67	1157.33	3033.74	-46.7901	30.3258	79.4937
8.00008	F3	11668	3	F	12uM	Bri2	Bri2-12uM	5222	8140	3248.34	43.7744	68.2352	27.2299	-1511.67	1406.33	3248.34	-39.6104	36.8504	85.1168
8.08342	F3	11736	3	F	12uM	Bri2	Bri2-12uM	5290	8027	3117.86	44.3445	67.2879	26.136	-1443.67	1293.33	3117.86	-37.8286	33.8894	81.6977
8.16675	F3	11972	3	F	12uM	Bri2	Bri2-12uM	5526	8142.33	3071.37	46.3228	68.2547	25.7464	-1207.67	1408.67	3071.37	-31.6447	36.9115	80.4796
8.25008	F3	11532	3	F	12uM	Bri2	Bri2-12uM	5086	7962.33	3180.48	42.6344	66.7458	26.661	-1647.67	1228.67	3180.48	-43.1741	32.195	83.3387
8.33342	F3	11435	3	F	12uM	Bri2	Bri2-12uM	4989	7966	3306.01	41.8213	66.7766	27.7133	-1744.67	1232.33	3306.01	-45.7158	32.291	86.628
8.41675	F3	11738	3	F	12uM	Bri2	Bri2-12uM	5292	8089.67	3102.28	44.3612	67.8132	26.0054	-1441.67	1356	3102.28	-37.7762	35.5315	81.2894
8.50008	F3	11624	3	F	12uM	Bri2	Bri2-12uM	5178	7960	3332.93	43.4056	66.7263	27.939	-1555.67	1226.33	3332.93	-40.7634	32.1338	87.3334
8.58342	F3	11767	3	F	12uM	Bri2	Bri2-12uM	5321	8071	3215.19	44.6043	67.6568	26.952	-1412.67	1337.33	3215.19	-37.0163	35.0424	84.2483
8.66675	F3	11629	3	F	12uM	Bri2	Bri2-12uM	5183	7971.33	3381.74	43.4475	66.8213	28.3481	-1550.67	1237.67	3381.74	-40.6324	32.4308	88.6123
8.75008	F3	11628	3	F	12uM	Bri2	Bri2-12uM	5182	7981.67	3291.12	43.4391	66.9079	27.5884	-1551.67	1248	3291.12	-40.6586	32.7015	86.2377
8.83342	F3	11671	3	F	12uM	Bri2	Bri2-12uM	5225	7916.67	3262.45	43.7996	66.363	27.3482	-1508.67	1183	3262.45	-39.5318	30.9983	85.4866
8.91675	F3	11932	3	F	12uM	Bri2	Bri2-12uM	5486	8066.33	3127.1	45.9875	67.6176	26.2135	-1247.67	1332.67	3127.1	-32.6928	34.9201	81.9399
9.00008	F3	11550	3	F	12uM	Bri2	Bri2-12uM	5104	7848.67	3183.68	42.7853	65.793	26.6878	-1629.67	1115	3183.68	-42.7024	29.2165	83.4225
9.08342	F3	11984	3	F	12uM	Bri2	Bri2-12uM	5538	8053.33	3072.63	46.4234	67.5087	25.7569	-1195.67	1319.67	3072.63	-31.3302	34.5794	80.5127
9.16675	F3	11634	3	F	12uM	Bri2	Bri2-12uM	5188	7893.33	3198.88	43.4894	66.1674	26.8152	-1545.67	1159.67	3198.88	-40.5014	30.3869	83.8207
9.25008	F3	11395	3	F	12uM	Bri2	Bri2-12uM	4949	7757	3231.41	41.486	65.0246	27.088	-1784.67	1023.33	3231.41	-46.7639	26.8146	84.6732
9.33342	F3	11839	3	F	12uM	Bri2	Bri2-12uM	5393	8091.33	3170.34	45.2079	67.8272	26.576	-1340.67	1357.67	3170.34	-35.1297	35.5752	83.0729
9.41675	F3	11565	3	F	12uM	Bri2	Bri2-12uM	5119	7653.33	3094.52	42.911	64.1556	25.9405	-1614.67	919.667	3094.52	-42.3094	24.0982	81.0863
9.50008	F3	11569	3	F	12uM	Bri2	Bri2-12uM	5123	7836	3285.45	42.9446	65.6868	27.5409	-1610.67	1102.33	3285.45	-42.2046	28.8846	86.0892
9.58342	F3	11381	3	F	12uM	Bri2	Bri2-12uM	4935	7683.33	3259.19	41.3686	64.4071	27.3208	-1798.67	949.667	3259.19	-47.1308	24.8843	85.401
9.66675	F3	11343	3	F	12uM	Bri2	Bri2-12uM	4897	7647.67	3246.02	41.0501	64.1081	27.2104	-1836.67	914	3246.02	-48.1265	23.9497	85.056
9.75008	F3	11381	3	F	12uM	Bri2	Bri2-12uM	4935	7873.33	3297.71	41.3686	65.9998	27.6437	-1798.67	1139.67	3297.71	-47.1308	29.8629	86.4103
9.83342	F3	11783	3	F	12uM	Bri2	Bri2-12uM	5337	8063.33	3309.1	44.7385	67.5925	27.7391	-1396.67	1329.67	3309.1	-36.5971	34.8415	86.7088
9.91675	F3	11382	3	F	12uM	Bri2	Bri2-12uM	4936	7637.33	3197.7	41.377	64.0215	26.8054	-1797.67	903.667	3197.7	-47.1046	23.6789	83.7899
10.0001	F3	11543	3	F	12uM	Bri2	Bri2-12uM	5097	7699.67	3208.19	42.7266	64.544	26.8933	-1636.67	966	3208.19	-42.8858	25.3123	84.0648
10.0834	F3	11168	3	F	12uM	Bri2	Bri2-12uM	4722	7763	3327.9	39.5831	65.0749	27.8968	-2011.67	1029.33	3327.9	-52.712	26.9718	87.2016
10.1668	F3	11457	3	F	12uM	Bri2	Bri2-12uM	5011	7808	3233.18	42.0057	65.4521	27.1027	-1722.67	1074.33	3233.18	-45.1393	28.1509	84.7194
10.2501	F3	11371	3	F	12uM	Bri2	Bri2-12uM	4925	7871.33	3377.91	41.2848	65.983	28.316	-1808.67	1137.67	3377.91	-47.3928	29.8105	88.5118
10.3334	F3	11459	3	F	12uM	Bri2	Bri2-12uM	5013	7604	3077.03	42.0225	63.742	25.7938	-1720.67	870.333	3077.03	-45.0869	22.8055	80.6278
10.4168	F3	11572	3	F	12uM	Bri2	Bri2-12uM	5126	7612.33	3073.73	42.9697	63.8119	25.7662	-1607.67	878.667	3073.73	-42.1259	23.0238	80.5415
10.5001	F3	10992	3	F	12uM	Bri2	Bri2-12uM	4546	7510	3451.26	38.1077	62.9541	28.9309	-2187.67	776.333	3451.26	-57.3238	20.3424	90.434
10.5834	F3	11008	3	F	12uM	Bri2	Bri2-12uM	4562	7456	3415.23	38.2419	62.5014	28.6289	-2171.67	722.333	3415.23	-56.9045	18.9274	89.4899
10.6668	F3	11420	3	F	12uM	Bri2	Bri2-12uM	4974	7497.67	3213.99	41.6955	62.8507	26.9419	-1759.67	764	3213.99	-46.1088	20.0192	84.2168
10.7501	F3	11477	3	F	12uM	Bri2	Bri2-12uM	5031	7450.67	3124.4	42.1734	62.4567	26.1909	-1702.67	717	3124.4	-44.6153	18.7877	81.8692
10.8334	F3	11739	3	F	12uM	Bri2	Bri2-12uM	5293	7687.67	3016.84	44.3696	64.4434	25.2892	-1440.67	954	3016.84	-37.75	24.9978	79.0507
10.9168	F3	11017	3	F	12uM	Bri2	Bri2-12uM	4571	7370	3069.75	38.3173	61.7805	25.7328	-2162.67	636.333	3069.75	-56.6687	16.6739	80.4372
11.0001	F3	11249	3	F	12uM	Bri2	Bri2-12uM	4803	7400.33	2990.73	40.2621	62.0348	25.0704	-1930.67	666.667	2990.73	-50.5896	17.4688	78.3665
11.0834	F3	11405	3	F	12uM	Bri2	Bri2-12uM	4959	7703.67	3219.86	41.5698	64.5775	26.9911	-1774.67	970	3219.86	-46.5019	25.4171	84.3704
11.1668	F3	10977	3	F	12uM	Bri2	Bri2-12uM	4531	7551.33	3250.94	37.982	63.3005	27.2517	-2202.67	817.667	3250.94	-57.7168	21.4255	85.185
11.2501	F3	11467	3	F	12uM	Bri2	Bri2-12uM	5021	7762.67	3216.93	42.0895	65.0721	26.9665	-1712.67	1029	3216.93	-44.8773	26.9631	84.2937
11.3334	F3	11438	3	F	12uM	Bri2	Bri2-12uM	4992	7722.67	3255.24	41.8464	64.7368	27.2877	-1741.67	989	3255.24	-45.6372	25.9149	85.2975
11.4168	F3	11470	3	F	12uM	Bri2	Bri2-12uM	5024	7578.67	3040.75	42.1147	63.5297	25.4897	-1709.67	845	3040.75	-44.7987	22.1417	79.6772
11.5001	F3	11116	3	F	12uM	Bri2	Bri2-12uM	4670	7385.67	3143.32	39.1472	61.9118	26.3495	-2063.67	652	3143.32	-54.0746	17.0845	82.3649
11.5834	F3	11226	3	F	12uM	Bri2	Bri2-12uM	4780	7427	2976.45	40.0693	62.2583	24.9507	-1953.67	693.333	2976.45	-51.1922	18.1675	77.9924
11.6668	F3	11051	3	F	12uM	Bri2	Bri2-12uM	4605	7313.33	2942.32	38.6023	61.3055	24.6646	-2128.67	579.667	2942.32	-55.7778	15.1891	77.0981
11.7501	F3	11474	3	F	12uM	Bri2	Bri2-12uM	5028	7518.67	2936.09	42.1482	63.0267	24.6124	-1705.67	785	2936.09	-44.6939	20.5695	76.9349
11.8334	F3	11170	3	F	12uM	Bri2	Bri2-12uM	4724	7498	3026.65	39.5999	62.8535	25.3715	-2009.67	764.333	3026.65	-52.6596	20.028	79.3077
11.9168	F3	11601	3	F	12uM	Bri2	Bri2-12uM	5155	7524.67	2896.8	43.2128	63.077	24.283	-1578.67	791	2896.8	-41.3661	20.7267	75.9054
12.0001	F3	11370	3	F	12uM	Bri2	Bri2-12uM	4924	7485.67	2972.55	41.2764	62.7501	24.918	-1809.67	752	2972.55	-47.419	19.7048	77.8903
12.0834	F3	10878	3	F	12uM	Bri2	Bri2-12uM	4432	7367.67	3226.42	37.1521	61.7609	27.0461	-2301.67	634	3226.42	-60.3109	16.6128	84.5424
12.1668	F3	10860	3	F	12uM	Bri2	Bri2-12uM	4414	7571	3518.38	37.0012	63.4654	29.4935	-2319.67	837.333	3518.38	-60.7826	21.9408	92.1927
12.2501	F3	11029	3	F	12uM	Bri2	Bri2-12uM	4583	7479.67	3021.4	38.4179	62.6998	25.3275	-2150.67	746	3021.4	-56.3543	19.5476	79.1703
12.3334	F3	11184	3	F	12uM	Bri2	Bri2-12uM	4738	7334.67	3000.2	39.7172	61.4843	25.1498	-1995.67	601	3000.2	-52.2928	15.7481	78.6147
12.4168	F3	11061	3	F	12uM	Bri2	Bri2-12uM	4615	7312.33	3086.91	38.6862	61.2971	25.8767	-2118.67	578.667	3086.91	-55.5158	15.1629	80.8869
12.5001	F3	11236	3	F	12uM	Bri2	Bri2-12uM	4790	7484.33	3241.81	40.1531	62.7389	27.1751	-1943.67	750.667	3241.81	-50.9302	19.6698	84.9456
12.5834	F3	10655	3	F	12uM	Bri2	Bri2-12uM	4209	7164	3198.38	35.2828	60.0536	26.8111	-2524.67	430.333	3198.38	-66.1542	11.2761	83.8078
12.6668	F3	11186	3	F	12uM	Bri2	Bri2-12uM	4740	7483.67	3005.53	39.734	62.7333	25.1945	-1993.67	750	3005.53	-52.2404	19.6524	78.7544
12.7501	F3	11307	3	F	12uM	Bri2	Bri2-12uM	4861	7377.67	2838.19	40.7483	61.8448	23.7917	-1872.67	644	2838.19	-49.0698	16.8748	74.3696
12.8334	F3	11193	3	F	12uM	Bri2	Bri2-12uM	4747	7338.33	3037.51	39.7927	61.515	25.4625	-1986.67	604.667	3037.51	-52.0569	15.8442	79.5924
12.9168	F3	11303	3	F	12uM	Bri2	Bri2-12uM	4857	7228	2651.46	40.7148	60.5901	22.2264	-1876.67	494.333	2651.46	-49.1746	12.9531	69.4766
13.0001	F3	11052	3	F	12uM	Bri2	Bri2-12uM	4606	7282	2854.17	38.6107	61.0428	23.9256	-2127.67	548.333	2854.17	-55.7516	14.3681	74.7883
13.0835	F3	11361	3	F	12uM	Bri2	Bri2-12uM	4915	7460.33	2722.62	41.201	62.5377	22.8229	-1818.67	726.667	2722.62	-47.6548	19.041	71.3412
13.1668	F3	10917	3	F	12uM	Bri2	Bri2-12uM	4471	7199.33	3173.47	37.479	60.3498	26.6022	-2262.67	465.667	3173.47	-59.289	12.2019	83.1549
13.2501	F3	11169	3	F	12uM	Bri2	Bri2-12uM	4723	7637.67	3343.1	39.5915	64.0243	28.0242	-2010.67	904	3343.1	-52.6858	23.6877	87.5998
13.3335	F3	10939	3	F	12uM	Bri2	Bri2-12uM	4493	7356.33	3217.38	37.6635	61.6659	26.9703	-2240.67	622.667	3217.38	-58.7126	16.3158	84.3054
13.4168	F3	11031	3	F	12uM	Bri2	Bri2-12uM	4585	7278.33	2987.05	38.4347	61.0121	25.0396	-2148.67	544.667	2987.05	-56.3019	14.272	78.2702
13.5001	F3	10860	3	F	12uM	Bri2	Bri2-12uM	4414	7318.33	3251.46	37.0012	61.3474	27.256	-2319.67	584.667	3251.46	-60.7826	15.3201	85.1987
13.5835	F3	11200	3	F	12uM	Bri2	Bri2-12uM	4754	7415.67	3094.43	39.8513	62.1633	25.9397	-1979.67	682	3094.43	-51.8735	17.8706	81.0839
13.6668	F3	11132	3	F	12uM	Bri2	Bri2-12uM	4686	7445.33	3186.55	39.2813	62.412	26.7119	-2047.67	711.667	3186.55	-53.6553	18.6479	83.4977
13.7501	F3	11056	3	F	12uM	Bri2	Bri2-12uM	4610	7319.33	3160.9	38.6442	61.3558	26.4969	-2123.67	585.667	3160.9	-55.6468	15.3463	82.8256
13.8335	F3	11562	3	F	12uM	Bri2	Bri2-12uM	5116	7433.67	2993.95	42.8859	62.3142	25.0974	-1617.67	700	2993.95	-42.388	18.3422	78.451
13.9168	F3	11087	3	F	12uM	Bri2	Bri2-12uM	4641	7346.67	3235.75	38.9041	61.5849	27.1243	-2092.67	613	3235.75	-54.8345	16.0625	84.7868
14.0001	F3	11361	3	F	12uM	Bri2	Bri2-12uM	4915	7285.67	2938.99	41.201	61.0735	24.6367	-1818.67	552	2938.99	-47.6548	14.4641	77.0108
14.0835	F3	11006	3	F	12uM	Bri2	Bri2-12uM	4560	7341	3208.89	38.2251	61.5374	26.8992	-2173.67	607.333	3208.89	-56.9569	15.9141	84.0831
14.1668	F3	11160	3	F	12uM	Bri2	Bri2-12uM	4714	7341	3039.42	39.516	61.5374	25.4786	-2019.67	607.333	3039.42	-52.9217	15.9141	79.6425
14.2501	F3	10824	3	F	12uM	Bri2	Bri2-12uM	4378	7192.67	3153.69	36.6995	60.294	26.4364	-2355.67	459	3153.69	-61.7259	12.0273	82.6367
14.3335	F3	10730	3	F	12uM	Bri2	Bri2-12uM	4284	7003.67	3102.55	35.9115	58.7096	26.0077	-2449.67	270	3102.55	-64.189	7.07485	81.2966
14.4168	F3	10616	3	F	12uM	Bri2	Bri2-12uM	4170	7154	3403.59	34.9559	59.9698	28.5313	-2563.67	420.333	3403.59	-67.1762	11.0141	89.1848
14.5001	F3	10944	3	F	12uM	Bri2	Bri2-12uM	4498	7249	3286.25	37.7054	60.7662	27.5476	-2235.67	515.333	3286.25	-58.5815	13.5034	86.1101
14.5835	F3	10894	3	F	12uM	Bri2	Bri2-12uM	4448	7159	3249.45	37.2862	60.0117	27.2391	-2285.67	425.333	3249.45	-59.8917	11.1451	85.1458
14.6668	F3	11094	3	F	12uM	Bri2	Bri2-12uM	4648	7465	3365.57	38.9628	62.5768	28.2126	-2085.67	731.333	3365.57	-54.6511	19.1632	88.1886
14.7501	F3	10690	3	F	12uM	Bri2	Bri2-12uM	4244	7212	3322.32	35.5762	60.456	27.85	-2489.67	478.333	3322.32	-65.2371	12.5338	87.0552
14.8335	F3	10819	3	F	12uM	Bri2	Bri2-12uM	4373	7227	3176.32	36.6575	60.5818	26.6261	-2360.67	493.333	3176.32	-61.8569	12.9269	83.2296
14.9168	F3	10719	3	F	12uM	Bri2	Bri2-12uM	4273	7319	3355.6	35.8193	61.353	28.129	-2460.67	585.333	3355.6	-64.4772	15.3376	87.9274
15.0001	F3	10914	3	F	12uM	Bri2	Bri2-12uM	4468	7299	3356.56	37.4539	61.1853	28.137	-2265.67	565.333	3356.56	-59.3676	14.8135	87.9524
15.0835	F3	10688	3	F	12uM	Bri2	Bri2-12uM	4242	7242.33	3287.81	35.5594	60.7103	27.5607	-2491.67	508.667	3287.81	-65.2895	13.3287	86.1511
15.1668	F3	10597	3	F	12uM	Bri2	Bri2-12uM	4151	6965.33	3103.63	34.7966	58.3883	26.0168	-2582.67	231.667	3103.63	-67.674	6.0704	81.3249
15.2501	F3	10758	3	F	12uM	Bri2	Bri2-12uM	4312	7308.33	3394.56	36.1462	61.2636	28.4556	-2421.67	574.667	3394.56	-63.4553	15.0581	88.9482
15.3335	F3	10715	3	F	12uM	Bri2	Bri2-12uM	4269	7349.33	3404.66	35.7857	61.6072	28.5402	-2464.67	615.667	3404.66	-64.5821	16.1324	89.2127
15.4168	F3	10763	3	F	12uM	Bri2	Bri2-12uM	4317	7315.67	3478.3	36.1881	61.325	29.1576	-2416.67	582	3478.3	-63.3243	15.2502	91.1426
15.5001	F3	11340	3	F	12uM	Bri2	Bri2-12uM	4894	7111.67	2735.91	41.0249	59.615	22.9343	-1839.67	378	2735.91	-48.2051	9.9048	71.6894
15.5835	F3	10851	3	F	12uM	Bri2	Bri2-12uM	4405	7111	3216.37	36.9258	59.6094	26.9619	-2328.67	377.333	3216.37	-61.0184	9.88733	84.2791
15.6668	F3	10970	3	F	12uM	Bri2	Bri2-12uM	4524	7186.67	3191.9	37.9233	60.2437	26.7567	-2209.67	453	3191.9	-57.9003	11.87	83.6377
15.7501	F3	11221	3	F	12uM	Bri2	Bri2-12uM	4775	7137	2780.96	40.0274	59.8273	23.3119	-1958.67	403.333	2780.96	-51.3233	10.5686	72.8699
15.8335	F3	10782	3	F	12uM	Bri2	Bri2-12uM	4336	7156.67	3229.84	36.3474	59.9922	27.0748	-2397.67	423	3229.84	-62.8264	11.0839	84.6321
15.9168	F3	10891	3	F	12uM	Bri2	Bri2-12uM	4445	7128.33	3029.74	37.2611	59.7547	25.3974	-2288.67	394.667	3029.74	-59.9703	10.3415	79.3889
16.0001	F3	11150	3	F	12uM	Bri2	Bri2-12uM	4704	7280.67	3153.31	39.4322	61.0316	26.4333	-2029.67	547	3153.31	-53.1837	14.3331	82.6268
16.0835	F3	10937	3	F	12uM	Bri2	Bri2-12uM	4491	7132	2896.66	37.6467	59.7854	24.2819	-2242.67	398.333	2896.66	-58.765	10.4376	75.9018
16.1668	F3	10993	3	F	12uM	Bri2	Bri2-12uM	4547	7164	2814.32	38.1161	60.0536	23.5916	-2186.67	430.333	2814.32	-57.2976	11.2761	73.7441
16.2501	F3	10933	3	F	12uM	Bri2	Bri2-12uM	4487	6974.67	2909.53	37.6132	58.4665	24.3897	-2246.67	241	2909.53	-58.8698	6.31496	76.2388
16.3335	F3	10883	3	F	12uM	Bri2	Bri2-12uM	4437	7052	2850.14	37.194	59.1148	23.8919	-2296.67	318.333	2850.14	-60.1799	8.34134	74.6827
16.4168	F3	10556	3	F	12uM	Bri2	Bri2-12uM	4110	6733.67	2859.14	34.4529	56.4463	23.9673	-2623.67	-3.03239e-13	2859.14	-68.7484	-8.88178e-15	74.9185
16.5001	F3	10897	3	F	12uM	Bri2	Bri2-12uM	4451	6932.33	2934.92	37.3114	58.1117	24.6026	-2282.67	198.667	2934.92	-59.8131	5.20569	76.9042
16.5835	F3	10665	3	F	12uM	Bri2	Bri2-12uM	4219	7038.67	3130.9	35.3666	59.003	26.2454	-2514.67	305	3130.9	-65.8922	7.99196	82.0395
16.6668	F3	10917	3	F	12uM	Bri2	Bri2-12uM	4471	7057.33	3085.75	37.479	59.1595	25.8669	-2262.67	323.667	3085.75	-59.289	8.48109	80.8564
16.7501	F3	10964	3	F	12uM	Bri2	Bri2-12uM	4518	7217	3098.16	37.873	60.4979	25.9709	-2215.67	483.333	3098.16	-58.0575	12.6649	81.1815
16.8335	F3	11174	3	F	12uM	Bri2	Bri2-12uM	4728	7010.67	2802.87	39.6334	58.7683	23.4956	-2005.67	277	2802.87	-52.5548	7.25828	73.4441
16.9168	F3	10948	3	F	12uM	Bri2	Bri2-12uM	4502	6877.33	2788.11	37.7389	57.6506	23.3719	-2231.67	143.667	2788.11	-58.4767	3.76452	73.0574
17.0001	F3	11033	3	F	12uM	Bri2	Bri2-12uM	4587	6960	2905.91	38.4514	58.3436	24.3594	-2146.67	226.333	2905.91	-56.2495	5.93065	76.144
17.0835	F3	11101	3	F	12uM	Bri2	Bri2-12uM	4655	7334.67	3156.41	39.0215	61.4843	26.4592	-2078.67	601	3156.41	-54.4676	15.7481	82.7079
17.1668	F3	10872	3	F	12uM	Bri2	Bri2-12uM	4426	6927.33	2737.05	37.1018	58.0697	22.9438	-2307.67	193.667	2737.05	-60.4682	5.07468	71.7193
17.2502	F3	10732	3	F	12uM	Bri2	Bri2-12uM	4286	6936	3057.33	35.9282	58.1424	25.6287	-2447.67	202.333	3057.33	-64.1366	5.30177	80.1117
17.3335	F3	10763	3	F	12uM	Bri2	Bri2-12uM	4317	7021.33	3074.92	36.1881	58.8577	25.7761	-2416.67	287.667	3074.92	-63.3243	7.53778	80.5726
17.4168	F3	11017	3	F	12uM	Bri2	Bri2-12uM	4571	7095.67	2976.72	38.3173	59.4808	24.9529	-2162.67	362	2976.72	-56.6687	9.48554	77.9995
17.5001	F3	11190	3	F	12uM	Bri2	Bri2-12uM	4744	7070.67	2660.3	39.7675	59.2713	22.3005	-1989.67	337	2660.3	-52.1356	8.83047	69.7083
17.5835	F3	10699	3	F	12uM	Bri2	Bri2-12uM	4253	6942	2985.06	35.6516	58.1927	25.0229	-2480.67	208.333	2985.06	-65.0013	5.45899	78.2181
17.6668	F3	10885	3	F	12uM	Bri2	Bri2-12uM	4439	7169	3118.13	37.2108	60.0956	26.1384	-2294.67	435.333	3118.13	-60.1275	11.4071	81.705
17.7501	F3	10747	3	F	12uM	Bri2	Bri2-12uM	4301	7068	3157.75	36.054	59.2489	26.4705	-2432.67	334.333	3157.75	-63.7436	8.76059	82.7431
17.8335	F3	10378	3	F	12uM	Bri2	Bri2-12uM	3932	6994.33	3153.66	32.9608	58.6314	26.4362	-2801.67	260.667	3153.66	-73.4125	6.83029	82.6358
17.9168	F3	10473	3	F	12uM	Bri2	Bri2-12uM	4027	6991.33	3147.75	33.7571	58.6062	26.3866	-2706.67	257.667	3147.75	-70.9232	6.75168	82.4809
18.0001	F3	11082	3	F	12uM	Bri2	Bri2-12uM	4636	7314.33	3068.25	38.8622	61.3138	25.7202	-2097.67	580.667	3068.25	-54.9655	15.2153	80.3979
18.0835	F3	10905	3	F	12uM	Bri2	Bri2-12uM	4459	7372.33	3153.62	37.3785	61.8	26.4358	-2274.67	638.667	3153.62	-59.6035	16.7351	82.6347
18.1668	F3	10936	3	F	12uM	Bri2	Bri2-12uM	4490	7457.67	3336.4	37.6383	62.5154	27.968	-2243.67	724	3336.4	-58.7912	18.9711	87.4241
18.2502	F3	10946	3	F	12uM	Bri2	Bri2-12uM	4500	7273.67	3097.4	37.7221	60.973	25.9646	-2233.67	540	3097.4	-58.5291	14.1497	81.1617
18.3335	F3	11018	3	F	12uM	Bri2	Bri2-12uM	4572	7434.33	3327.3	38.3257	62.3198	27.8917	-2161.67	700.667	3327.3	-56.6425	18.3597	87.1857
18.4168	F3	10906	3	F	12uM	Bri2	Bri2-12uM	4460	7262	3157.98	37.3868	60.8752	26.4724	-2273.67	528.333	3157.98	-59.5773	13.844	82.7491
18.5002	F3	10852	3	F	12uM	Bri2	Bri2-12uM	4406	7294	3282.57	36.9342	61.1434	27.5168	-2327.67	560.333	3282.57	-60.9922	14.6825	86.0138
18.5835	F3	11092	3	F	12uM	Bri2	Bri2-12uM	4646	7417	3045.09	38.946	62.1745	25.5261	-2087.67	683.333	3045.09	-54.7035	17.9055	79.791
18.6668	F3	10851	3	F	12uM	Bri2	Bri2-12uM	4405	7315	3365.11	36.9258	61.3194	28.2087	-2328.67	581.333	3365.11	-61.0184	15.2328	88.1766
18.7502	F3	10860	3	F	12uM	Bri2	Bri2-12uM	4414	7380.67	3344.36	37.0012	61.8699	28.0347	-2319.67	647	3344.36	-60.7826	16.9534	87.6327
0	F4	12066	4	F	12uM	ABri	ABri-12uM	5620	5902.33	1480.83	47.1108	49.4775	12.4133	-282.333	3.03128e-13	1480.83	-4.68448	5.92177e-15	24.5699
0.0833333	F4	12357	4	F	12uM	ABri	ABri-12uM	5911	6315.33	1596.38	49.5501	52.9395	13.3819	8.66667	413	1596.38	0.143797	6.8525	26.4871
0.166667	F4	12679	4	F	12uM	ABri	ABri-12uM	6233	6655.33	1490.09	52.2494	55.7897	12.4909	330.667	753	1490.09	5.48642	12.4938	24.7235
0.25	F4	12895	4	F	12uM	ABri	ABri-12uM	6449	6691.67	1403.82	54.06	56.0942	11.7678	546.667	789.333	1403.82	9.07029	13.0966	23.2922
0.333333	F4	12974	4	F	12uM	ABri	ABri-12uM	6528	7076.67	1644.16	54.7223	59.3216	13.7825	625.667	1174.33	1644.16	10.3811	19.4845	27.2799
0.416667	F4	13373	4	F	12uM	ABri	ABri-12uM	6927	7297	1538.73	58.0669	61.1685	12.8987	1024.67	1394.67	1538.73	17.0013	23.1403	25.5307
0.5	F4	13453	4	F	12uM	ABri	ABri-12uM	7007	7414.67	1468.57	58.7376	62.1549	12.3106	1104.67	1512.33	1468.57	18.3286	25.0926	24.3665
0.583333	F4	13617	4	F	12uM	ABri	ABri-12uM	7171	7573	1648.19	60.1123	63.4822	13.8163	1268.67	1670.67	1648.19	21.0497	27.7197	27.3467
0.666667	F4	13975	4	F	12uM	ABri	ABri-12uM	7529	7925.33	1626.14	63.1133	66.4357	13.6314	1626.67	2023	1626.14	26.9897	33.5656	26.9809
0.75	F4	14149	4	F	12uM	ABri	ABri-12uM	7703	8230.33	1712.03	64.5719	68.9924	14.3515	1800.67	2328	1712.03	29.8767	38.6262	28.4061
0.833333	F4	14301	4	F	12uM	ABri	ABri-12uM	7855	8447.33	1752.27	65.8461	70.8114	14.6887	1952.67	2545	1752.27	32.3987	42.2266	29.0736
0.916667	F4	14564	4	F	12uM	ABri	ABri-12uM	8118	8514.33	1749.5	68.0507	71.3731	14.6655	2215.67	2612	1749.5	36.7623	43.3383	29.0277
1	F4	15011	4	F	12uM	ABri	ABri-12uM	8565	8892	1560.41	71.7978	74.539	13.0805	2662.67	2989.67	1560.41	44.179	49.6046	25.8904
1.08333	F4	14915	4	F	12uM	ABri	ABri-12uM	8469	8922	1668.28	70.9931	74.7904	13.9847	2566.67	3019.67	1668.28	42.5861	50.1023	27.6802
1.16667	F4	15026	4	F	12uM	ABri	ABri-12uM	8580	9124	1585.61	71.9235	76.4837	13.2917	2677.67	3221.67	1585.61	44.4279	53.4539	26.3084
1.25	F4	15635	4	F	12uM	ABri	ABri-12uM	9189	9451	1523.99	77.0286	79.2249	12.7751	3286.67	3548.67	1523.99	54.5324	58.8795	25.286
1.33333	F4	15342	4	F	12uM	ABri	ABri-12uM	8896	9534	1504.16	74.5725	79.9206	12.6089	2993.67	3631.67	1504.16	49.6709	60.2566	24.957
1.41667	F4	15608	4	F	12uM	ABri	ABri-12uM	9162	9673	1384.15	76.8023	81.0858	11.6029	3259.67	3770.67	1384.15	54.0844	62.5629	22.9658
1.5	F4	15959	4	F	12uM	ABri	ABri-12uM	9513	9709	1515.54	79.7446	81.3876	12.7043	3610.67	3806.67	1515.54	59.9082	63.1602	25.1458
1.58333	F4	16045	4	F	12uM	ABri	ABri-12uM	9599	10031.3	1558.15	80.4655	84.0896	13.0615	3696.67	4129	1558.15	61.3351	68.5084	25.8529
1.66667	F4	16247	4	F	12uM	ABri	ABri-12uM	9801	10153.3	1319.27	82.1588	85.1123	11.0591	3898.67	4251	1319.27	64.6867	70.5326	21.8894
1.75	F4	16023	4	F	12uM	ABri	ABri-12uM	9577	10147.7	1459.24	80.2811	85.0648	12.2323	3674.67	4245.33	1459.24	60.9701	70.4386	24.2117
1.83336	F4	16503	4	F	12uM	ABri	ABri-12uM	10057	10432	1399.7	84.3048	87.4483	11.7332	4154.67	4529.67	1399.7	68.9342	75.1562	23.2238
1.91669	F4	16241	4	F	12uM	ABri	ABri-12uM	9795	10413.7	1462.66	82.1085	87.2946	12.2611	3892.67	4511.33	1462.66	64.5871	74.8521	24.2685
2.00003	F4	16847	4	F	12uM	ABri	ABri-12uM	10401	10653	1404.06	87.1884	89.3009	11.7698	4498.67	4750.67	1404.06	74.6419	78.8231	23.2962
2.08336	F4	17216	4	F	12uM	ABri	ABri-12uM	10770	10747.3	1286.15	90.2817	90.0917	10.7814	4867.67	4845	1286.15	80.7643	80.3883	21.3398
2.16669	F4	16799	4	F	12uM	ABri	ABri-12uM	10353	10767.7	1304.41	86.7861	90.2621	10.9344	4450.67	4865.33	1304.41	73.8455	80.7256	21.6427
2.25003	F4	16908	4	F	12uM	ABri	ABri-12uM	10462	10829.3	1563.7	87.6998	90.779	13.108	4559.67	4927	1563.7	75.654	81.7488	25.9449
2.33336	F4	17325	4	F	12uM	ABri	ABri-12uM	10879	11061.7	1389.04	91.1954	92.7266	11.6439	4976.67	5159.33	1389.04	82.5729	85.6037	23.0469
2.41669	F4	16955	4	F	12uM	ABri	ABri-12uM	10509	10894.3	1473.29	88.0938	91.3239	12.3502	4606.67	4992	1473.29	76.4338	82.8273	24.4448
2.50003	F4	17341	4	F	12uM	ABri	ABri-12uM	10895	11057.7	1413.04	91.3295	92.6931	11.8451	4992.67	5155.33	1413.04	82.8383	85.5373	23.4452
2.58336	F4	17442	4	F	12uM	ABri	ABri-12uM	10996	11318.3	1375.13	92.1761	94.8782	11.5273	5093.67	5416	1375.13	84.5141	89.8623	22.8162
2.66669	F4	17670	4	F	12uM	ABri	ABri-12uM	11224	11464.3	1477.24	94.0874	96.102	12.3832	5321.67	5562	1477.24	88.2971	92.2847	24.5103
2.75003	F4	17766	4	F	12uM	ABri	ABri-12uM	11320	11364.7	1452.52	94.8921	95.2666	12.176	5417.67	5462.33	1452.52	89.8899	90.631	24.1001
2.83336	F4	17818	4	F	12uM	ABri	ABri-12uM	11372	11405	1175.85	95.328	95.6047	9.85677	5469.67	5502.67	1175.85	90.7527	91.3003	19.5097
2.91669	F4	17448	4	F	12uM	ABri	ABri-12uM	11002	11317.3	1271.67	92.2264	94.8698	10.66	5099.67	5415	1271.67	84.6137	89.8457	21.0995
3.00003	F4	17754	4	F	12uM	ABri	ABri-12uM	11308	11386.7	1082.15	94.7916	95.451	9.07131	5405.67	5484.33	1082.15	89.6908	90.9961	17.955
3.08339	F4	17480	4	F	12uM	ABri	ABri-12uM	11034	11318.7	1056.17	92.4947	94.881	8.85359	5131.67	5416.33	1056.17	85.1446	89.8678	17.5241
3.16672	F4	17769	4	F	12uM	ABri	ABri-12uM	11323	11426	1131.02	94.9173	95.7807	9.48102	5420.67	5523.67	1131.02	89.9397	91.6487	18.7659
3.25006	F4	17733	4	F	12uM	ABri	ABri-12uM	11287	11500	1190.87	94.6155	96.401	9.98273	5384.67	5597.67	1190.87	89.3424	92.8765	19.759
3.33339	F4	17922	4	F	12uM	ABri	ABri-12uM	11476	11508.7	1116.36	96.1998	96.4737	9.3581	5573.67	5606.33	1116.36	92.4783	93.0203	18.5226
3.41672	F4	17751	4	F	12uM	ABri	ABri-12uM	11305	11682	1142.16	94.7664	97.9267	9.57437	5402.67	5779.67	1142.16	89.6411	95.8962	18.9507
3.50006	F4	17970	4	F	12uM	ABri	ABri-12uM	11524	11678.3	1031.2	96.6022	97.8959	8.64423	5621.67	5776	1031.2	93.2747	95.8354	17.1096
3.58339	F4	18023	4	F	12uM	ABri	ABri-12uM	11577	11687.7	1016.53	97.0465	97.9742	8.52125	5674.67	5785.33	1016.53	94.1541	95.9903	16.8662
3.66672	F4	17782	4	F	12uM	ABri	ABri-12uM	11336	11560.7	978.538	95.0263	96.9096	8.20279	5433.67	5658.33	978.538	90.1554	93.8831	16.2359
3.75006	F4	18185	4	F	12uM	ABri	ABri-12uM	11739	11773.3	1138.89	98.4045	98.6923	9.54696	5836.67	5871	1138.89	96.842	97.4116	18.8964
3.83339	F4	18349	4	F	12uM	ABri	ABri-12uM	11903	11806	1173.51	99.7793	98.9661	9.83718	6000.67	5903.67	1173.51	99.5631	97.9537	19.4709
3.91672	F4	18643	4	F	12uM	ABri	ABri-12uM	12197	11929.3	1068.94	102.244	100	8.96058	6294.67	6027	1068.94	104.441	100	17.7358
4.00006	F4	18448	4	F	12uM	ABri	ABri-12uM	12002	11840	960.304	100.609	99.2511	8.04994	6099.67	5937.67	960.304	101.206	98.5178	15.9334
4.08339	F4	18422	4	F	12uM	ABri	ABri-12uM	11976	11863	801.497	100.391	99.4439	6.71871	6073.67	5960.67	801.497	100.774	98.8994	13.2984
4.16672	F4	18225	4	F	12uM	ABri	ABri-12uM	11779	11879	1102.41	98.7398	99.5781	9.24114	5876.67	5976.67	1102.41	97.5057	99.1649	18.2911
4.25006	F4	18107	4	F	12uM	ABri	ABri-12uM	11661	11843.7	774.332	97.7506	99.2819	6.49099	5758.67	5941.33	774.332	95.5478	98.5786	12.8477
4.33339	F4	18132	4	F	12uM	ABri	ABri-12uM	11686	11790.7	744.538	97.9602	98.8376	6.24124	5783.67	5888.33	744.538	95.9626	97.6992	12.3534
4.41672	F4	17672	4	F	12uM	ABri	ABri-12uM	11226	11520.3	767.09	94.1042	96.5715	6.43028	5323.67	5618	767.09	88.3303	93.2139	12.7276
4.50006	F4	17967	4	F	12uM	ABri	ABri-12uM	11521	11792.3	848.199	96.5771	98.8516	7.1102	5618.67	5890	848.199	93.2249	97.7269	14.0733
4.58339	F4	17927	4	F	12uM	ABri	ABri-12uM	11481	11670.3	761.854	96.2418	97.8289	6.38639	5578.67	5768	761.854	92.5613	95.7027	12.6407
4.66672	F4	17883	4	F	12uM	ABri	ABri-12uM	11437	11706	930.146	95.8729	98.1279	7.79713	5534.67	5803.67	930.146	91.8312	96.2945	15.433
4.75006	F4	18088	4	F	12uM	ABri	ABri-12uM	11642	11710.3	1039.19	97.5914	98.1642	8.71119	5739.67	5808	1039.19	95.2326	96.3664	17.2422
4.83339	F4	18284	4	F	12uM	ABri	ABri-12uM	11838	11752	846.284	99.2344	98.5135	7.09414	5935.67	5849.67	846.284	98.4846	97.0577	14.0415
4.91672	F4	17768	4	F	12uM	ABri	ABri-12uM	11322	11632.3	745.621	94.9089	97.5103	6.25031	5419.67	5730	745.621	89.9231	95.0722	12.3713
5.00006	F4	17944	4	F	12uM	ABri	ABri-12uM	11498	11565	651.091	96.3843	96.9459	5.4579	5595.67	5662.67	651.091	92.8433	93.955	10.8029
5.08339	F4	17966	4	F	12uM	ABri	ABri-12uM	11520	11822	780.146	96.5687	99.1003	6.53973	5617.67	5919.67	780.146	93.2083	98.2191	12.9442
5.16672	F4	17851	4	F	12uM	ABri	ABri-12uM	11405	11566	845.082	95.6047	96.9543	7.08406	5502.67	5663.67	845.082	91.3003	93.9716	14.0216
5.25006	F4	18247	4	F	12uM	ABri	ABri-12uM	11801	11873	836.328	98.9242	99.5278	7.01068	5898.67	5970.67	836.328	97.8707	99.0653	13.8764
5.33339	F4	18163	4	F	12uM	ABri	ABri-12uM	11717	11610.7	638.179	98.2201	97.3287	5.34966	5814.67	5708.33	638.179	96.477	94.7127	10.5887
5.41672	F4	17937	4	F	12uM	ABri	ABri-12uM	11491	11714	720.852	96.3256	98.1949	6.04268	5588.67	5811.67	720.852	92.7272	96.4272	11.9604
5.50006	F4	17704	4	F	12uM	ABri	ABri-12uM	11258	11490.7	659.533	94.3724	96.3228	5.52867	5355.67	5588.33	659.533	88.8612	92.7216	10.943
5.58339	F4	17850	4	F	12uM	ABri	ABri-12uM	11404	11534.3	630.682	95.5963	96.6888	5.28682	5501.67	5632	630.682	91.2837	93.4462	10.4643
5.66672	F4	17881	4	F	12uM	ABri	ABri-12uM	11435	11509.7	809.587	95.8562	96.4821	6.78652	5532.67	5607.33	809.587	91.798	93.0369	13.4327
5.75008	F4	17922	4	F	12uM	ABri	ABri-12uM	11476	11610	648.468	96.1998	97.3231	5.43591	5573.67	5707.67	648.468	92.4783	94.7016	10.7594
5.83339	F4	17696	4	F	12uM	ABri	ABri-12uM	11250	11634.3	663.088	94.3054	97.5271	5.55847	5347.67	5732	663.088	88.7285	95.1054	11.002
5.91675	F4	17708	4	F	12uM	ABri	ABri-12uM	11262	11446.3	767.29	94.4059	95.9512	6.43196	5359.67	5544	767.29	88.9276	91.9861	12.7309
6.00008	F4	17850	4	F	12uM	ABri	ABri-12uM	11404	11479	794.161	95.5963	96.225	6.65721	5501.67	5576.67	794.161	91.2837	92.5281	13.1767
6.08342	F4	17544	4	F	12uM	ABri	ABri-12uM	11098	11526.7	865.644	93.0312	96.6246	7.25644	5195.67	5624.33	865.644	86.2065	93.319	14.3628
6.16675	F4	17865	4	F	12uM	ABri	ABri-12uM	11419	11503	725.656	95.722	96.4262	6.08295	5516.67	5600.67	725.656	91.5325	92.9263	12.0401
6.25008	F4	17268	4	F	12uM	ABri	ABri-12uM	10822	11412	825.215	90.7176	95.6634	6.91752	4919.67	5509.67	825.215	81.6271	91.4164	13.692
6.33342	F4	17738	4	F	12uM	ABri	ABri-12uM	11292	11443.7	503.919	94.6574	95.9288	4.2242	5389.67	5541.33	503.919	89.4254	91.9418	8.36102
6.41675	F4	17488	4	F	12uM	ABri	ABri-12uM	11042	11456.7	585.154	92.5618	96.0378	4.90517	5139.67	5554.33	585.154	85.2774	92.1575	9.70888
6.50008	F4	17542	4	F	12uM	ABri	ABri-12uM	11096	11318	483.838	93.0144	94.8754	4.05587	5193.67	5415.67	483.838	86.1733	89.8568	8.02784
6.58342	F4	17379	4	F	12uM	ABri	ABri-12uM	10933	11251	658.367	91.648	94.3137	5.51889	5030.67	5348.67	658.367	83.4688	88.7451	10.9236
6.66675	F4	17628	4	F	12uM	ABri	ABri-12uM	11182	11415.3	648.297	93.7353	95.6913	5.43448	5279.67	5513	648.297	87.6002	91.4717	10.7565
6.75008	F4	17424	4	F	12uM	ABri	ABri-12uM	10978	11394.7	753.08	92.0253	95.5181	6.31284	5075.67	5492.33	753.08	84.2155	91.1288	12.4951
6.83342	F4	17840	4	F	12uM	ABri	ABri-12uM	11394	11688.7	746.944	95.5125	97.9826	6.26141	5491.67	5786.33	746.944	91.1177	96.0069	12.3933
6.91675	F4	17408	4	F	12uM	ABri	ABri-12uM	10962	11441.3	976.615	91.8911	95.9092	8.18667	5059.67	5539	976.615	83.95	91.9031	16.204
7.00008	F4	17547	4	F	12uM	ABri	ABri-12uM	11101	11331.3	774.624	93.0563	94.9871	6.49344	5198.67	5429	774.624	86.2563	90.078	12.8526
7.08342	F4	17648	4	F	12uM	ABri	ABri-12uM	11202	11384.3	805.136	93.903	95.4314	6.74921	5299.67	5482	805.136	87.9321	90.9574	13.3588
7.16675	F4	17707	4	F	12uM	ABri	ABri-12uM	11261	11300.7	750.287	94.3976	94.7301	6.28943	5358.67	5398.33	750.287	88.911	89.5692	12.4488
7.25008	F4	17386	4	F	12uM	ABri	ABri-12uM	10940	11200	633.375	91.7067	93.8862	5.30939	5037.67	5297.67	633.375	83.585	87.8989	10.509
7.33342	F4	17545	4	F	12uM	ABri	ABri-12uM	11099	11289.3	574.648	93.0396	94.6351	4.8171	5196.67	5387	574.648	86.2231	89.3811	9.53456
7.41675	F4	17019	4	F	12uM	ABri	ABri-12uM	10573	11011.7	846.084	88.6303	92.3075	7.09246	4670.67	5109.33	846.084	77.4957	84.7741	14.0382
7.50008	F4	17368	4	F	12uM	ABri	ABri-12uM	10922	11274	948.331	91.5558	94.5065	7.94957	5019.67	5371.67	948.331	83.2863	89.1267	15.7347
7.58342	F4	17296	4	F	12uM	ABri	ABri-12uM	10850	11222	910.874	90.9523	94.0706	7.63558	4947.67	5319.67	910.874	82.0917	88.2639	15.1132
7.66675	F4	17453	4	F	12uM	ABri	ABri-12uM	11007	11273.7	893.366	92.2684	94.5037	7.48882	5104.67	5371.33	893.366	84.6966	89.1212	14.8227
7.75008	F4	17465	4	F	12uM	ABri	ABri-12uM	11019	11359.3	976.064	92.369	95.2219	8.18205	5116.67	5457	976.064	84.8957	90.5426	16.1949
7.83342	F4	17314	4	F	12uM	ABri	ABri-12uM	10868	11304	857.597	91.1032	94.758	7.18897	4965.67	5401.67	857.597	82.3904	89.6245	14.2292
7.91675	F4	17387	4	F	12uM	ABri	ABri-12uM	10941	11301	726.317	91.7151	94.7329	6.08849	5038.67	5398.67	726.317	83.6016	89.5747	12.051
8.00008	F4	17494	4	F	12uM	ABri	ABri-12uM	11048	11306.7	742.594	92.612	94.7804	6.22494	5145.67	5404.33	742.594	85.3769	89.6687	12.3211
8.08342	F4	17345	4	F	12uM	ABri	ABri-12uM	10899	11245	735.779	91.363	94.2634	6.16781	4996.67	5342.67	735.779	82.9047	88.6455	12.2081
8.16675	F4	17390	4	F	12uM	ABri	ABri-12uM	10944	11172	745.62	91.7402	93.6515	6.25031	5041.67	5269.67	745.62	83.6513	87.4343	12.3713
8.25008	F4	17627	4	F	12uM	ABri	ABri-12uM	11181	11289.3	658.221	93.7269	94.6351	5.51766	5278.67	5387	658.221	87.5837	89.3811	10.9212
8.33342	F4	17521	4	F	12uM	ABri	ABri-12uM	11075	11178	428.879	92.8384	93.7018	3.59516	5172.67	5275.67	428.879	85.8249	87.5339	7.11596
8.41675	F4	17091	4	F	12uM	ABri	ABri-12uM	10645	11185.3	804.575	89.2338	93.7633	6.74451	4742.67	5283	804.575	78.6903	87.6556	13.3495
8.50008	F4	17241	4	F	12uM	ABri	ABri-12uM	10795	11179.3	565.765	90.4912	93.713	4.74264	4892.67	5277	565.765	81.1791	87.556	9.38718
8.58342	F4	17027	4	F	12uM	ABri	ABri-12uM	10581	10958	714.463	88.6973	91.8576	5.98913	4678.67	5055.67	714.463	77.6284	83.8836	11.8544
8.66675	F4	17379	4	F	12uM	ABri	ABri-12uM	10933	11185.3	661.63	91.648	93.7633	5.54625	5030.67	5283	661.63	83.4688	87.6556	10.9778
8.75008	F4	16952	4	F	12uM	ABri	ABri-12uM	10506	11127.3	839.98	88.0686	93.2771	7.0413	4603.67	5225	839.98	76.384	86.6932	13.9369
8.83342	F4	17295	4	F	12uM	ABri	ABri-12uM	10849	11027.7	448.534	90.9439	92.4416	3.75992	4946.67	5125.33	448.534	82.0751	85.0395	7.44207
8.91675	F4	17199	4	F	12uM	ABri	ABri-12uM	10753	11124.3	521.072	90.1392	93.2519	4.36799	4850.67	5222	521.072	80.4823	86.6434	8.64563
9.00008	F4	17161	4	F	12uM	ABri	ABri-12uM	10715	11109	653.204	89.8206	93.1234	5.47562	4812.67	5206.67	653.204	79.8518	86.389	10.838
9.08342	F4	17123	4	F	12uM	ABri	ABri-12uM	10677	11109	831.876	89.5021	93.1234	6.97336	4774.67	5206.67	831.876	79.2213	86.389	13.8025
9.16675	F4	17162	4	F	12uM	ABri	ABri-12uM	10716	11076	801.152	89.829	92.8468	6.71581	4813.67	5173.67	801.152	79.8684	85.8415	13.2927
9.25008	F4	17203	4	F	12uM	ABri	ABri-12uM	10757	11208.3	688.669	90.1727	93.9561	5.77291	4854.67	5306	688.669	80.5486	88.0372	11.4264
9.33342	F4	16723	4	F	12uM	ABri	ABri-12uM	10277	10915.7	915.075	86.149	91.5027	7.6708	4374.67	5013.33	915.075	72.5845	83.1812	15.1829
9.41675	F4	17525	4	F	12uM	ABri	ABri-12uM	11079	11191.3	772.649	92.8719	93.8136	6.47688	5176.67	5289	772.649	85.8913	87.7551	12.8198
9.50008	F4	17032	4	F	12uM	ABri	ABri-12uM	10586	11044	708.443	88.7392	92.5785	5.93867	4683.67	5141.67	708.443	77.7114	85.3105	11.7545
9.58342	F4	17132	4	F	12uM	ABri	ABri-12uM	10686	11026.3	620.033	89.5775	92.4304	5.19755	4783.67	5124	620.033	79.3706	85.0174	10.2876
9.66675	F4	16835	4	F	12uM	ABri	ABri-12uM	10389	10889.7	773.874	87.0879	91.2848	6.48715	4486.67	4987.33	773.874	74.4428	82.7498	12.8401
9.75008	F4	16986	4	F	12uM	ABri	ABri-12uM	10540	11057	955.849	88.3536	92.6875	8.01259	4637.67	5154.67	955.849	76.9482	85.5262	15.8594
9.83342	F4	16892	4	F	12uM	ABri	ABri-12uM	10446	11018	969.163	87.5657	92.3606	8.1242	4543.67	5115.67	969.163	75.3885	84.8792	16.0804
9.91675	F4	16885	4	F	12uM	ABri	ABri-12uM	10439	10865	859.234	87.507	91.078	7.2027	4536.67	4962.67	859.234	75.2724	82.3406	14.2564
10.0001	F4	17030	4	F	12uM	ABri	ABri-12uM	10584	11001.3	805.621	88.7225	92.2209	6.75328	4681.67	5099	805.621	77.6782	84.6026	13.3669
10.0834	F4	17190	4	F	12uM	ABri	ABri-12uM	10744	11062.7	588.695	90.0637	92.735	4.93485	4841.67	5160.33	588.695	80.3329	85.6203	9.76762
10.1668	F4	16872	4	F	12uM	ABri	ABri-12uM	10426	10848.3	737.573	87.398	90.9383	6.18285	4523.67	4946	737.573	75.0567	82.064	12.2378
10.2501	F4	16883	4	F	12uM	ABri	ABri-12uM	10437	11068	861.883	87.4902	92.7797	7.22491	4534.67	5165.67	861.883	75.2392	85.7088	14.3004
10.3334	F4	16616	4	F	12uM	ABri	ABri-12uM	10170	10700.3	839.313	85.252	89.6977	7.03571	4267.67	4798	839.313	70.8091	79.6084	13.9259
10.4168	F4	16532	4	F	12uM	ABri	ABri-12uM	10086	10765	823.488	84.5479	90.2397	6.90305	4183.67	4862.67	823.488	69.4154	80.6814	13.6633
10.5001	F4	16587	4	F	12uM	ABri	ABri-12uM	10141	10693	747.765	85.0089	89.6362	6.26829	4238.67	4790.67	747.765	70.328	79.4868	12.4069
10.5834	F4	16464	4	F	12uM	ABri	ABri-12uM	10018	10762	946.256	83.9779	90.2146	7.93218	4115.67	4859.67	946.256	68.2872	80.6316	15.7003
10.6668	F4	17012	4	F	12uM	ABri	ABri-12uM	10566	10806	350.32	88.5716	90.5834	2.93663	4663.67	4903.67	350.32	77.3796	81.3617	5.81251
10.7501	F4	17241	4	F	12uM	ABri	ABri-12uM	10795	10860.7	599.205	90.4912	91.0417	5.02295	4892.67	4958.33	599.205	81.1791	82.2687	9.94201
10.8334	F4	16927	4	F	12uM	ABri	ABri-12uM	10481	10919.7	768.469	87.8591	91.5363	6.44185	4578.67	5017.33	768.469	75.9692	83.2476	12.7504
10.9168	F4	17091	4	F	12uM	ABri	ABri-12uM	10645	11027	646.977	89.2338	92.436	5.42341	4742.67	5124.67	646.977	78.6903	85.0285	10.7346
11.0001	F4	16706	4	F	12uM	ABri	ABri-12uM	10260	10816.7	754.194	86.0065	90.6729	6.32218	4357.67	4914.33	754.194	72.3024	81.5386	12.5136
11.0834	F4	16855	4	F	12uM	ABri	ABri-12uM	10409	10915.7	778.449	87.2555	91.5027	6.5255	4506.67	5013.33	778.449	74.7746	83.1812	12.916
11.1668	F4	17009	4	F	12uM	ABri	ABri-12uM	10563	11134.7	892.417	88.5464	93.3385	7.48086	4660.67	5232.33	892.417	77.3298	86.8149	14.807
11.2501	F4	17060	4	F	12uM	ABri	ABri-12uM	10614	10943.3	708.905	88.974	91.7347	5.94254	4711.67	5041	708.905	78.176	83.6403	11.7622
11.3334	F4	17169	4	F	12uM	ABri	ABri-12uM	10723	11012.3	629.976	89.8877	92.3131	5.2809	4820.67	5110	629.976	79.9845	84.7851	10.4526
11.4168	F4	16821	4	F	12uM	ABri	ABri-12uM	10375	10803.7	661.907	86.9705	90.5639	5.54856	4472.67	4901.33	661.907	74.2105	81.3229	10.9824
11.5001	F4	16972	4	F	12uM	ABri	ABri-12uM	10526	10792.7	488.973	88.2363	90.4717	4.09891	4623.67	4890.33	488.973	76.7159	81.1404	8.11304
11.5834	F4	16841	4	F	12uM	ABri	ABri-12uM	10395	10769.7	803.434	87.1381	90.2789	6.73495	4492.67	4867.33	803.434	74.5423	80.7588	13.3306
11.6668	F4	16551	4	F	12uM	ABri	ABri-12uM	10105	10642.7	826.208	84.7072	89.2143	6.92586	4202.67	4740.33	826.208	69.7307	78.6516	13.7085
11.7501	F4	16785	4	F	12uM	ABri	ABri-12uM	10339	10906	969.974	86.6687	91.4217	8.131	4436.67	5003.67	969.974	73.6132	83.0209	16.0938
11.8334	F4	16767	4	F	12uM	ABri	ABri-12uM	10321	10758	641.926	86.5178	90.1811	5.38107	4418.67	4855.67	641.926	73.3145	80.5652	10.6508
11.9168	F4	16624	4	F	12uM	ABri	ABri-12uM	10178	10842.3	928.287	85.3191	90.888	7.78155	4275.67	4940	928.287	70.9419	81.9645	15.4021
12.0001	F4	16594	4	F	12uM	ABri	ABri-12uM	10148	10776	1121.67	85.0676	90.332	9.40264	4245.67	4873.67	1121.67	70.4441	80.8639	18.6108
12.0834	F4	16598	4	F	12uM	ABri	ABri-12uM	10152	10903	1129.54	85.1012	91.3966	9.46856	4249.67	5000.67	1129.54	70.5105	82.9711	18.7413
12.1668	F4	16292	4	F	12uM	ABri	ABri-12uM	9846	10741.3	1080.15	82.536	90.0414	9.05456	3943.67	4839	1080.15	65.4333	80.2887	17.9218
12.2501	F4	16535	4	F	12uM	ABri	ABri-12uM	10089	10665.3	980.969	84.573	89.4043	8.22317	4186.67	4763	980.969	69.4652	79.0277	16.2762
12.3334	F4	16443	4	F	12uM	ABri	ABri-12uM	9997	10718.7	1061.09	83.8018	89.8513	8.89478	4094.67	4816.33	1061.09	67.9387	79.9126	17.6056
12.4168	F4	16572	4	F	12uM	ABri	ABri-12uM	10126	10637.3	688.35	84.8832	89.1696	5.77023	4223.67	4735	688.35	70.0791	78.5631	11.4211
12.5001	F4	16014	4	F	12uM	ABri	ABri-12uM	9568	10562.3	1151.51	80.2057	88.5409	9.65279	3665.67	4660	1151.51	60.8208	77.3187	19.1059
12.5834	F4	16734	4	F	12uM	ABri	ABri-12uM	10288	10916	868.399	86.2412	91.5055	7.27953	4385.67	5013.67	868.399	72.767	83.1868	14.4085
12.6668	F4	16433	4	F	12uM	ABri	ABri-12uM	9987	10826.3	1043.72	83.718	90.7539	8.74923	4084.67	4924	1043.72	67.7728	81.699	17.3175
12.7501	F4	16370	4	F	12uM	ABri	ABri-12uM	9924	10523	775.534	83.1899	88.2111	6.50107	4021.67	4620.67	775.534	66.7275	76.6661	12.8677
12.8334	F4	16286	4	F	12uM	ABri	ABri-12uM	9840	10807.3	1113.14	82.4857	90.5946	9.33115	3937.67	4905	1113.14	65.3338	81.3838	18.4693
12.9168	F4	16397	4	F	12uM	ABri	ABri-12uM	9951	10687.3	1008.65	83.4162	89.5887	8.45524	4048.67	4785	1008.65	67.1755	79.3927	16.7356
13.0001	F4	16086	4	F	12uM	ABri	ABri-12uM	9640	10566.3	1118.57	80.8092	88.5744	9.3766	3737.67	4664	1118.57	62.0154	77.3851	18.5593
13.0835	F4	16224	4	F	12uM	ABri	ABri-12uM	9778	10635	1087.23	81.966	89.15	9.11391	3875.67	4732.67	1087.23	64.3051	78.5244	18.0393
13.1668	F4	15890	4	F	12uM	ABri	ABri-12uM	9444	10464.7	1051.77	79.1662	87.7221	8.81667	3541.67	4562.33	1051.77	58.7633	75.6982	17.451
13.2501	F4	15955	4	F	12uM	ABri	ABri-12uM	9509	10411.3	1143.99	79.7111	87.2751	9.58973	3606.67	4509	1143.99	59.8418	74.8133	18.9811
13.3335	F4	16318	4	F	12uM	ABri	ABri-12uM	9872	10497	864.823	82.754	87.9932	7.24955	3969.67	4594.67	864.823	65.8647	76.2347	14.3491
13.4168	F4	16310	4	F	12uM	ABri	ABri-12uM	9864	10755.7	1156.93	82.6869	90.1615	9.69819	3961.67	4853.33	1156.93	65.732	80.5265	19.1958
13.5001	F4	16335	4	F	12uM	ABri	ABri-12uM	9889	10553.3	1090.6	82.8965	88.4654	9.14216	3986.67	4651	1090.6	66.1468	77.1694	18.0952
13.5835	F4	16581	4	F	12uM	ABri	ABri-12uM	10135	10649.3	1119.89	84.9586	89.2701	9.38772	4232.67	4747	1119.89	70.2284	78.7622	18.5813
13.6668	F4	16024	4	F	12uM	ABri	ABri-12uM	9578	10431.3	1039.47	80.2895	87.4427	8.71355	3675.67	4529	1039.47	60.9867	75.1452	17.2469
13.7501	F4	15879	4	F	12uM	ABri	ABri-12uM	9433	10471.3	1257.82	79.074	87.778	10.544	3530.67	4569	1257.82	58.5808	75.8089	20.8698
13.8335	F4	16072	4	F	12uM	ABri	ABri-12uM	9626	10502	1117.84	80.6919	88.0351	9.37054	3723.67	4599.67	1117.84	61.7831	76.3177	18.5473
13.9168	F4	16286	4	F	12uM	ABri	ABri-12uM	9840	10432	951.868	82.4857	87.4483	7.97922	3937.67	4529.67	951.868	65.3338	75.1562	15.7934
14.0001	F4	16438	4	F	12uM	ABri	ABri-12uM	9992	10654	958.388	83.7599	89.3093	8.03387	4089.67	4751.67	958.388	67.8558	78.8397	15.9016
14.0835	F4	16193	4	F	12uM	ABri	ABri-12uM	9747	10582	1164.29	81.7062	88.7057	9.75991	3844.67	4679.67	1164.29	63.7907	77.645	19.3179
14.1668	F4	16059	4	F	12uM	ABri	ABri-12uM	9613	10509.3	1150.01	80.5829	88.0966	9.64015	3710.67	4607	1150.01	61.5674	76.4394	19.0809
14.2501	F4	16038	4	F	12uM	ABri	ABri-12uM	9592	10453	1091.79	80.4068	87.6243	9.15211	3689.67	4550.67	1091.79	61.219	75.5047	18.1149
14.3335	F4	16388	4	F	12uM	ABri	ABri-12uM	9942	10574	866.69	83.3408	88.6386	7.2652	4039.67	4671.67	866.69	67.0262	77.5123	14.3801
14.4168	F4	16065	4	F	12uM	ABri	ABri-12uM	9619	10563.3	1183.51	80.6332	88.5492	9.92104	3716.67	4661	1183.51	61.6669	77.3353	19.6369
14.5001	F4	15994	4	F	12uM	ABri	ABri-12uM	9548	10303.3	1081.3	80.038	86.3697	9.06424	3645.67	4401	1081.3	60.4889	73.0214	17.941
14.5835	F4	15906	4	F	12uM	ABri	ABri-12uM	9460	10436.7	1090.93	79.3003	87.4874	9.14494	3557.67	4534.33	1090.93	59.0288	75.2337	18.1007
14.6668	F4	15890	4	F	12uM	ABri	ABri-12uM	9444	10354	1175.35	79.1662	86.7945	9.85264	3541.67	4451.67	1175.35	58.7633	73.8621	19.5015
14.7501	F4	15792	4	F	12uM	ABri	ABri-12uM	9346	10219.3	1127.36	78.3447	85.6656	9.45028	3443.67	4317	1127.36	57.1373	71.6277	18.7051
14.8335	F4	15823	4	F	12uM	ABri	ABri-12uM	9377	10353.3	1259.5	78.6046	86.7889	10.558	3474.67	4451	1259.5	57.6517	73.851	20.8976
14.9168	F4	15996	4	F	12uM	ABri	ABri-12uM	9550	10278.7	1011.1	80.0548	86.163	8.47572	3647.67	4376.33	1011.1	60.5221	72.6121	16.7761
15.0001	F4	15911	4	F	12uM	ABri	ABri-12uM	9465	10162.7	1009.32	79.3422	85.1906	8.46082	3562.67	4260.33	1009.32	59.1118	70.6875	16.7466
15.0835	F4	15719	4	F	12uM	ABri	ABri-12uM	9273	10285	1151.57	77.7328	86.2161	9.65328	3370.67	4382.67	1151.57	55.9261	72.7172	19.1069
15.1668	F4	15768	4	F	12uM	ABri	ABri-12uM	9322	10286	1107.68	78.1435	86.2244	9.28535	3419.67	4383.67	1107.68	56.7391	72.7338	18.3786
15.2501	F4	16037	4	F	12uM	ABri	ABri-12uM	9591	10358.7	961.413	80.3985	86.8336	8.05923	3688.67	4456.33	961.413	61.2024	73.9395	15.9518
15.3335	F4	16011	4	F	12uM	ABri	ABri-12uM	9565	10339.3	1038.91	80.1805	86.6715	8.70888	3662.67	4437	1038.91	60.771	73.6187	17.2376
15.4168	F4	16116	4	F	12uM	ABri	ABri-12uM	9670	10253.3	952.081	81.0607	85.9506	7.981	3767.67	4351	952.081	62.5131	72.1918	15.7969
15.5001	F4	15698	4	F	12uM	ABri	ABri-12uM	9252	10088	944.786	77.5567	84.5647	7.91986	3349.67	4185.67	944.786	55.5777	69.4486	15.6759
15.5835	F4	15969	4	F	12uM	ABri	ABri-12uM	9523	10421.3	1101.3	79.8284	87.3589	9.23191	3620.67	4519	1101.3	60.0741	74.9793	18.2729
15.6668	F4	16100	4	F	12uM	ABri	ABri-12uM	9654	10254.3	871.551	80.9266	85.959	7.30595	3751.67	4352	871.551	62.2477	72.2084	14.4608
15.7501	F4	15764	4	F	12uM	ABri	ABri-12uM	9318	10210.7	1197.86	78.11	85.5929	10.0413	3415.67	4308.33	1197.86	56.6728	71.4839	19.8749
15.8335	F4	15951	4	F	12uM	ABri	ABri-12uM	9505	10372.7	1137.89	79.6775	86.9509	9.53863	3602.67	4470.33	1137.89	59.7755	74.1718	18.88
15.9168	F4	15953	4	F	12uM	ABri	ABri-12uM	9507	10152.3	984.094	79.6943	85.1039	8.24936	3604.67	4250	984.094	59.8086	70.516	16.3281
16.0001	F4	15616	4	F	12uM	ABri	ABri-12uM	9170	10149.3	1206.43	76.8693	85.0788	10.1132	3267.67	4247	1206.43	54.2171	70.4662	20.0172
16.0835	F4	15779	4	F	12uM	ABri	ABri-12uM	9333	9948.33	757.956	78.2357	83.3939	6.35372	3430.67	4046	757.956	56.9216	67.1312	12.576
16.1668	F4	15819	4	F	12uM	ABri	ABri-12uM	9373	9841.33	493.705	78.571	82.4969	4.13858	3470.67	3939	493.705	57.5853	65.3559	8.19155
16.2501	F4	16090	4	F	12uM	ABri	ABri-12uM	9644	10168.7	824.5	80.8427	85.2409	6.91154	3741.67	4266.33	824.5	62.0817	70.787	13.6801
16.3335	F4	15987	4	F	12uM	ABri	ABri-12uM	9541	10069.3	837.529	79.9793	84.4082	7.02075	3638.67	4167	837.529	60.3728	69.1389	13.8963
16.4168	F4	15672	4	F	12uM	ABri	ABri-12uM	9226	9973.67	953.181	77.3388	83.6062	7.99023	3323.67	4071.33	953.181	55.1463	67.5516	15.8152
16.5001	F4	16189	4	F	12uM	ABri	ABri-12uM	9743	10281.3	810.916	81.6726	86.1853	6.79766	3840.67	4379	810.916	63.7244	72.6564	13.4547
16.5835	F4	15630	4	F	12uM	ABri	ABri-12uM	9184	9936.33	897.669	76.9867	83.2933	7.52489	3281.67	4034	897.669	54.4494	66.9321	14.8941
16.6668	F4	15754	4	F	12uM	ABri	ABri-12uM	9308	10029	898.801	78.0262	84.0701	7.53438	3405.67	4126.67	898.801	56.5068	68.4697	14.9129
16.7501	F4	15693	4	F	12uM	ABri	ABri-12uM	9247	10045.3	1018.21	77.5148	84.207	8.53537	3344.67	4143	1018.21	55.4947	68.7407	16.8942
16.8335	F4	15447	4	F	12uM	ABri	ABri-12uM	9001	9964	966.014	75.4527	83.5252	8.0978	3098.67	4061.67	966.014	51.4131	67.3912	16.0281
16.9168	F4	15501	4	F	12uM	ABri	ABri-12uM	9055	9942	996.964	75.9053	83.3408	8.35725	3152.67	4039.67	996.964	52.3091	67.0262	16.5416
17.0001	F4	15885	4	F	12uM	ABri	ABri-12uM	9439	10065.3	717.391	79.1243	84.3747	6.01368	3536.67	4163	717.391	58.6804	69.0725	11.903
17.0835	F4	15217	4	F	12uM	ABri	ABri-12uM	8771	9767.67	939.89	73.5246	81.8794	7.87881	2868.67	3865.33	939.89	47.5969	64.1336	15.5946
17.1668	F4	15881	4	F	12uM	ABri	ABri-12uM	9435	9983.33	679.126	79.0908	83.6873	5.69291	3532.67	4081	679.126	58.614	67.712	11.2681
17.2502	F4	15652	4	F	12uM	ABri	ABri-12uM	9206	9830.33	694.893	77.1711	82.4047	5.82508	3303.67	3928	694.893	54.8144	65.1734	11.5297
17.3335	F4	15573	4	F	12uM	ABri	ABri-12uM	9127	9798	745.187	76.5089	82.1337	6.24667	3224.67	3895.67	745.187	53.5037	64.6369	12.3641
17.4168	F4	15604	4	F	12uM	ABri	ABri-12uM	9158	9904.33	834.276	76.7687	83.025	6.99348	3255.67	4002	834.276	54.018	66.4012	13.8423
17.5001	F4	15716	4	F	12uM	ABri	ABri-12uM	9270	10017.7	847.299	77.7076	83.9751	7.10266	3367.67	4115.33	847.299	55.8763	68.2816	14.0584
17.5835	F4	15631	4	F	12uM	ABri	ABri-12uM	9185	9934.67	867.583	76.9951	83.2793	7.27269	3282.67	4032.33	867.583	54.466	66.9045	14.3949
17.6668	F4	15654	4	F	12uM	ABri	ABri-12uM	9208	9963.33	788.909	77.1879	83.5196	6.61319	3305.67	4061	788.909	54.8476	67.3801	13.0896
17.7501	F4	15666	4	F	12uM	ABri	ABri-12uM	9220	9809.33	753.26	77.2885	82.2287	6.31436	3317.67	3907	753.26	55.0467	64.825	12.4981
17.8335	F4	15420	4	F	12uM	ABri	ABri-12uM	8974	9825.33	886.364	75.2263	82.3628	7.43012	3071.67	3923	886.364	50.9651	65.0904	14.7065
17.9168	F4	15110	4	F	12uM	ABri	ABri-12uM	8664	9607.33	1068.06	72.6277	80.5354	8.95323	2761.67	3705	1068.06	45.8216	61.4734	17.7213
18.0001	F4	15411	4	F	12uM	ABri	ABri-12uM	8965	9833	942.174	75.1509	82.4271	7.89796	3062.67	3930.67	942.174	50.8158	65.2176	15.6326
18.0835	F4	15330	4	F	12uM	ABri	ABri-12uM	8884	9818	927.568	74.4719	82.3013	7.77553	2981.67	3915.67	927.568	49.4718	64.9688	15.3902
18.1668	F4	15352	4	F	12uM	ABri	ABri-12uM	8906	9499.67	779.944	74.6563	79.6328	6.53803	3003.67	3597.33	779.944	49.8368	59.687	12.9408
18.2502	F4	15422	4	F	12uM	ABri	ABri-12uM	8976	9709.33	954.085	75.2431	81.3904	7.9978	3073.67	3807	954.085	50.9983	63.1658	15.8302
18.3335	F4	15310	4	F	12uM	ABri	ABri-12uM	8864	9672.67	945.347	74.3042	81.083	7.92456	2961.67	3770.33	945.347	49.14	62.5574	15.6852
18.4168	F4	15572	4	F	12uM	ABri	ABri-12uM	9126	9828.67	875.184	76.5005	82.3907	7.3364	3223.67	3926.33	875.184	53.4871	65.1457	14.521
18.5002	F4	15608	4	F	12uM	ABri	ABri-12uM	9162	9882.67	854.738	76.8023	82.8434	7.16501	3259.67	3980.33	854.738	54.0844	66.0417	14.1818
18.5835	F4	15538	4	F	12uM	ABri	ABri-12uM	9092	9819.67	849.385	76.2155	82.3153	7.12014	3189.67	3917.33	849.385	52.923	64.9964	14.093
18.6668	F4	15691	4	F	12uM	ABri	ABri-12uM	9245	9841.67	888.672	77.498	82.4997	7.44947	3342.67	3939.33	888.672	55.4615	65.3614	14.7448
18.7502	F4	15102	4	F	12uM	ABri	ABri-12uM	8656	9551	997.259	72.5606	80.0631	8.35972	2753.67	3648.67	997.259	45.6888	60.5387	16.5465
0	G1	9130	1	G	blank	blank	blank-blank	2684	2643.67	332.341	101.526	100	12.5712	2560.33	2520	332.341	101.601	100	13.1881
0.0833333	G1	8139	1	G	blank	blank	blank-blank	1693	1666.33	74.6615	64.0398	63.0311	2.82416	1569.33	1542.67	74.6615	62.2751	61.2169	2.96276
0.166667	G1	8016	1	G	blank	blank	blank-blank	1570	1432.67	119.039	59.3872	54.1924	4.50281	1446.33	1309	119.039	57.3942	51.9444	4.72378
0.25	G1	7700	1	G	blank	blank	blank-blank	1254	1157.33	85.2311	47.4341	43.7776	3.22397	1130.33	1033.67	85.2311	44.8545	41.0185	3.38218
0.333333	G1	7559	1	G	blank	blank	blank-blank	1113	1002.33	100.729	42.1006	37.9145	3.8102	989.333	878.667	100.729	39.2593	34.8677	3.99718
0.416667	G1	7341	1	G	blank	blank	blank-blank	895	926.667	62.8039	33.8545	35.0523	2.37564	771.333	803	62.8039	30.6085	31.8651	2.49222
0.5	G1	7262	1	G	blank	blank	blank-blank	816	856.667	42.0634	30.8662	32.4045	1.5911	692.333	733	42.0634	27.4735	29.0873	1.66918
0.583333	G1	7220	1	G	blank	blank	blank-blank	774	738.667	133.553	29.2775	27.941	5.0518	650.333	615	133.553	25.8069	24.4048	5.29971
0.666667	G1	7224	1	G	blank	blank	blank-blank	778	758.667	40.612	29.4288	28.6975	1.5362	654.333	635	40.612	25.9656	25.1984	1.61159
0.75	G1	7276	1	G	blank	blank	blank-blank	830	819.333	10.504	31.3958	30.9923	0.397326	706.333	695.667	10.504	28.0291	27.6058	0.416824
0.833333	G1	7260	1	G	blank	blank	blank-blank	814	707.333	92.6409	30.7906	26.7558	3.50426	690.333	583.667	92.6409	27.3942	23.1614	3.67623
0.916667	G1	7245	1	G	blank	blank	blank-blank	799	664.333	116.899	30.2232	25.1292	4.42184	675.333	540.667	116.899	26.7989	21.455	4.63884
1	G1	7151	1	G	blank	blank	blank-blank	705	702	73.5459	26.6675	26.554	2.78197	581.333	578.333	73.5459	23.0688	22.9497	2.91849
1.08333	G1	7255	1	G	blank	blank	blank-blank	809	736	65.5973	30.6014	27.8401	2.4813	685.333	612.333	65.5973	27.1958	24.2989	2.60307
1.16667	G1	7286	1	G	blank	blank	blank-blank	840	693.333	131.234	31.7741	26.2262	4.96409	716.333	569.667	131.234	28.4259	22.6058	5.20769
1.25	G1	7272	1	G	blank	blank	blank-blank	826	736.333	89.5005	31.2445	27.8527	3.38547	702.333	612.667	89.5005	27.8704	24.3122	3.55161
1.33333	G1	7143	1	G	blank	blank	blank-blank	697	681	138.694	26.3649	25.7597	5.24627	573.333	557.333	138.694	22.7513	22.1164	5.50373
1.41667	G1	7084	1	G	blank	blank	blank-blank	638	634	59.1016	24.1331	23.9818	2.23559	514.333	510.333	59.1016	20.4101	20.2513	2.3453
1.5	G1	7328	1	G	blank	blank	blank-blank	882	789.667	81.267	33.3628	29.8701	3.07403	758.333	666	81.267	30.0926	26.4286	3.22488
1.58333	G1	7083	1	G	blank	blank	blank-blank	637	681	116.413	24.0953	25.7597	4.40347	513.333	557.333	116.413	20.3704	22.1164	4.61957
1.66667	G1	7126	1	G	blank	blank	blank-blank	680	671.333	10.2632	25.7219	25.394	0.388218	556.333	547.667	10.2632	22.0767	21.7328	0.40727
1.75	G1	7162	1	G	blank	blank	blank-blank	716	652	59.2706	27.0836	24.6627	2.24198	592.333	528.333	59.2706	23.5053	20.9656	2.35201
1.83336	G1	7005	1	G	blank	blank	blank-blank	559	569	8.7178	21.1449	21.5231	0.329762	435.333	445.333	8.7178	17.2751	17.672	0.345944
1.91669	G1	7146	1	G	blank	blank	blank-blank	700	633.333	113.742	26.4784	23.9566	4.30245	576.333	509.667	113.742	22.8704	20.2249	4.51359
2.00003	G1	7178	1	G	blank	blank	blank-blank	732	595	139.567	27.6888	22.5066	5.2793	608.333	471.333	139.567	24.1402	18.7037	5.53838
2.08336	G1	7036	1	G	blank	blank	blank-blank	590	653	64.0234	22.3175	24.7005	2.42177	466.333	529.333	64.0234	18.5053	21.0053	2.54061
2.16669	G1	7321	1	G	blank	blank	blank-blank	875	654.667	195.71	33.098	24.7636	7.40297	751.333	531	195.71	29.8148	21.0714	7.76626
2.25003	G1	7076	1	G	blank	blank	blank-blank	630	601	29	23.8305	22.7336	1.09696	506.333	477.333	29	20.0926	18.9418	1.15079
2.33336	G1	7110	1	G	blank	blank	blank-blank	664	642.667	31.8957	25.1166	24.3097	1.20649	540.333	519	31.8957	21.4418	20.5952	1.2657
2.41669	G1	6943	1	G	blank	blank	blank-blank	497	552	53.563	18.7996	20.8801	2.02609	373.333	428.333	53.563	14.8148	16.9974	2.12552
2.50003	G1	7063	1	G	blank	blank	blank-blank	617	588.667	144.597	23.3388	22.2671	5.46957	493.333	465	144.597	19.5767	18.4524	5.73798
2.58336	G1	7071	1	G	blank	blank	blank-blank	625	583	86.0639	23.6414	22.0527	3.25548	501.333	459.333	86.0639	19.8942	18.2275	3.41524
2.66669	G1	6929	1	G	blank	blank	blank-blank	483	535.333	49.7427	18.2701	20.2497	1.88158	359.333	411.667	49.7427	14.2593	16.336	1.97392
2.75003	G1	7171	1	G	blank	blank	blank-blank	725	656.333	67.5302	27.424	24.8266	2.55442	601.333	532.667	67.5302	23.8624	21.1376	2.67977
2.83336	G1	7103	1	G	blank	blank	blank-blank	657	594	64.5523	24.8518	22.4688	2.44177	533.333	470.333	64.5523	21.164	18.664	2.5616
2.91669	G1	6991	1	G	blank	blank	blank-blank	545	627	76.7072	20.6153	23.7171	2.90155	421.333	503.333	76.7072	16.7196	19.9735	3.04394
3.00003	G1	7141	1	G	blank	blank	blank-blank	695	615.667	141.762	26.2892	23.2884	5.36231	571.333	492	141.762	22.672	19.5238	5.62546
3.08339	G1	7153	1	G	blank	blank	blank-blank	707	613	81.431	26.7432	23.1875	3.08023	583.333	489.333	81.431	23.1481	19.418	3.23139
3.16672	G1	7097	1	G	blank	blank	blank-blank	651	656.667	77.6552	24.6249	24.8392	2.93741	527.333	533	77.6552	20.9259	21.1508	3.08156
3.25006	G1	7034	1	G	blank	blank	blank-blank	588	516.667	120.964	22.2418	19.5436	4.57562	464.333	393	120.964	18.4259	15.5952	4.80017
3.33339	G1	7037	1	G	blank	blank	blank-blank	591	588.667	53.5381	22.3553	22.2671	2.02515	467.333	465	53.5381	18.545	18.4524	2.12453
3.41672	G1	7133	1	G	blank	blank	blank-blank	687	673.333	34.5881	25.9866	25.4697	1.30834	563.333	549.667	34.5881	22.3545	21.8122	1.37254
3.50006	G1	7119	1	G	blank	blank	blank-blank	673	635	54.9454	25.4571	24.0197	2.07838	549.333	511.333	54.9454	21.7989	20.291	2.18037
3.58339	G1	7079	1	G	blank	blank	blank-blank	633	547	79.925	23.944	20.691	3.02326	509.333	423.333	79.925	20.2116	16.7989	3.17163
3.66672	G1	7166	1	G	blank	blank	blank-blank	720	680.333	40.0042	27.2349	25.7345	1.51321	596.333	556.667	40.0042	23.664	22.0899	1.58747
3.75006	G1	6984	1	G	blank	blank	blank-blank	538	501.333	36.5011	20.3505	18.9636	1.3807	414.333	377.667	36.5011	16.4418	14.9868	1.44846
3.83339	G1	6919	1	G	blank	blank	blank-blank	473	470.333	69.0386	17.8918	17.7909	2.61147	349.333	346.667	69.0386	13.8624	13.7566	2.73963
3.91672	G1	7162	1	G	blank	blank	blank-blank	716	571	137.699	27.0836	21.5988	5.20863	592.333	447.333	137.699	23.5053	17.7513	5.46424
4.00006	G1	7018	1	G	blank	blank	blank-blank	572	526.333	44.0946	21.6366	19.9092	1.66793	448.333	402.667	44.0946	17.791	15.9788	1.74979
4.08339	G1	7185	1	G	blank	blank	blank-blank	739	620	135.192	27.9536	23.4523	5.11382	615.333	496.333	135.192	24.418	19.6958	5.36478
4.16672	G1	6987	1	G	blank	blank	blank-blank	541	549.333	19.8578	20.464	20.7792	0.751147	417.333	425.667	19.8578	16.5608	16.8915	0.788009
4.25006	G1	7093	1	G	blank	blank	blank-blank	647	603	86.8101	24.4736	22.8092	3.2837	523.333	479.333	86.8101	20.7672	19.0212	3.44485
4.33339	G1	7153	1	G	blank	blank	blank-blank	707	610	93.2577	26.7432	23.074	3.52759	583.333	486.333	93.2577	23.1481	19.2989	3.7007
4.41672	G1	7104	1	G	blank	blank	blank-blank	658	564.667	83.2666	24.8897	21.3592	3.14966	534.333	441	83.2666	21.2037	17.5	3.30423
4.50006	G1	7119	1	G	blank	blank	blank-blank	673	518.333	156.017	25.4571	19.6066	5.90154	549.333	394.667	156.017	21.7989	15.6614	6.19115
4.58339	G1	7043	1	G	blank	blank	blank-blank	597	546.667	65.2099	22.5823	20.6784	2.46665	473.333	423	65.2099	18.7831	16.7857	2.5877
4.66672	G1	7023	1	G	blank	blank	blank-blank	577	450	113.873	21.8257	17.0218	4.30738	453.333	326.333	113.873	17.9894	12.9497	4.51876
4.75006	G1	7105	1	G	blank	blank	blank-blank	659	556	103.504	24.9275	21.0314	3.91515	535.333	432.333	103.504	21.2434	17.1561	4.10729
4.83339	G1	6835	1	G	blank	blank	blank-blank	389	441.667	84.388	14.7144	16.7066	3.19208	265.333	318	84.388	10.5291	12.619	3.34873
4.91672	G1	7028	1	G	blank	blank	blank-blank	582	551.667	28.6764	22.0149	20.8675	1.08472	458.333	428	28.6764	18.1878	16.9841	1.13795
5.00006	G1	7170	1	G	blank	blank	blank-blank	724	590	116.396	27.3862	22.3175	4.40282	600.333	466.333	116.396	23.8228	18.5053	4.61888
5.08339	G1	7022	1	G	blank	blank	blank-blank	576	562	113.649	21.7879	21.2584	4.2989	452.333	438.333	113.649	17.9497	17.3942	4.50986
5.16672	G1	7021	1	G	blank	blank	blank-blank	575	540	34.5109	21.7501	20.4262	1.30542	451.333	416.333	34.5109	17.9101	16.5212	1.36948
5.25006	G1	7059	1	G	blank	blank	blank-blank	613	527.667	89.2263	23.1875	19.9597	3.3751	489.333	404	89.2263	19.418	16.0317	3.54073
5.33339	G1	7058	1	G	blank	blank	blank-blank	612	544.333	59.9194	23.1497	20.5901	2.26653	488.333	420.667	59.9194	19.3783	16.6931	2.37775
5.41672	G1	7087	1	G	blank	blank	blank-blank	641	542.333	97.0429	24.2466	20.5144	3.67077	517.333	418.667	97.0429	20.5291	16.6138	3.85091
5.50006	G1	7070	1	G	blank	blank	blank-blank	624	520.667	112.394	23.6036	19.6949	4.25143	500.333	397	112.394	19.8545	15.754	4.46007
5.58339	G1	6902	1	G	blank	blank	blank-blank	456	459	10.8167	17.2488	17.3622	0.409153	332.333	335.333	10.8167	13.1878	13.3069	0.429232
5.66672	G1	7006	1	G	blank	blank	blank-blank	560	493.667	85.629	21.1827	18.6736	3.23903	436.333	370	85.629	17.3148	14.6825	3.39798
5.75008	G1	7100	1	G	blank	blank	blank-blank	654	566.667	83.3387	24.7384	21.4349	3.15239	530.333	443	83.3387	21.045	17.5794	3.30709
5.83339	G1	6961	1	G	blank	blank	blank-blank	515	450	177.654	19.4805	17.0218	6.71999	391.333	326.333	177.654	15.5291	12.9497	7.04977
5.91675	G1	7070	1	G	blank	blank	blank-blank	624	513.667	95.5632	23.6036	19.4301	3.6148	500.333	390	95.5632	19.8545	15.4762	3.79219
6.00008	G1	6977	1	G	blank	blank	blank-blank	531	440.667	81.9776	20.0857	16.6688	3.10091	407.333	317	81.9776	16.164	12.5794	3.25308
6.08342	G1	6948	1	G	blank	blank	blank-blank	502	471	27.2213	18.9888	17.8162	1.02968	378.333	347.333	27.2213	15.0132	13.7831	1.08021
6.16675	G1	6930	1	G	blank	blank	blank-blank	484	450	33.5112	18.3079	17.0218	1.2676	360.333	326.333	33.5112	14.2989	12.9497	1.32981
6.25008	G1	6980	1	G	blank	blank	blank-blank	534	464.667	124.444	20.1992	17.5766	4.70725	410.333	341	124.444	16.2831	13.5317	4.93826
6.33342	G1	6847	1	G	blank	blank	blank-blank	401	404.667	103.549	15.1683	15.307	3.91686	277.333	281	103.549	11.0053	11.1508	4.10908
6.41675	G1	7038	1	G	blank	blank	blank-blank	592	423.333	161.547	22.3931	16.0131	6.11071	468.333	299.667	161.547	18.5847	11.8915	6.41058
6.50008	G1	6987	1	G	blank	blank	blank-blank	541	429.333	106.453	20.464	16.2401	4.02673	417.333	305.667	106.453	16.5608	12.1296	4.22434
6.58342	G1	6962	1	G	blank	blank	blank-blank	516	401	102.103	19.5183	15.1683	3.86217	392.333	277.333	102.103	15.5688	11.0053	4.0517
6.66675	G1	6864	1	G	blank	blank	blank-blank	418	389.667	28.5015	15.8114	14.7396	1.0781	294.333	266	28.5015	11.6799	10.5556	1.13101
6.75008	G1	6975	1	G	blank	blank	blank-blank	529	544	104.312	20.0101	20.5775	3.94573	405.333	420.333	104.312	16.0847	16.6799	4.13937
6.83342	G1	6923	1	G	blank	blank	blank-blank	477	438.667	38.5011	18.0431	16.5931	1.45635	353.333	315	38.5011	14.0212	12.5	1.52782
6.91675	G1	6929	1	G	blank	blank	blank-blank	483	466.667	25.7358	18.2701	17.6523	0.97349	359.333	343	25.7358	14.2593	13.6111	1.02126
7.00008	G1	7071	1	G	blank	blank	blank-blank	625	526	97.5346	23.6414	19.8966	3.68937	501.333	402.333	97.5346	19.8942	15.9656	3.87042
7.08342	G1	6938	1	G	blank	blank	blank-blank	492	411	82.0183	18.6105	15.5466	3.10244	368.333	287.333	82.0183	14.6164	11.4021	3.25469
7.16675	G1	6984	1	G	blank	blank	blank-blank	538	442.333	119.056	20.3505	16.7318	4.50344	414.333	318.667	119.056	16.4418	12.6455	4.72444
7.25008	G1	6989	1	G	blank	blank	blank-blank	543	419	127.644	20.5397	15.8492	4.8283	419.333	295.333	127.644	16.6402	11.7196	5.06524
7.33342	G1	6858	1	G	blank	blank	blank-blank	412	413.667	71.5146	15.5844	15.6475	2.70513	288.333	290	71.5146	11.4418	11.5079	2.83788
7.41675	G1	7017	1	G	blank	blank	blank-blank	571	466.667	119.039	21.5988	17.6523	4.50281	447.333	343	119.039	17.7513	13.6111	4.72378
7.50008	G1	6877	1	G	blank	blank	blank-blank	431	461.333	45.7857	16.3031	17.4505	1.7319	307.333	337.667	45.7857	12.1958	13.3995	1.81689
7.58342	G1	6946	1	G	blank	blank	blank-blank	500	414.667	74.0698	18.9131	15.6853	2.80178	376.333	291	74.0698	14.9339	11.5476	2.93928
7.66675	G1	6858	1	G	blank	blank	blank-blank	412	389.667	23.029	15.5844	14.7396	0.8711	288.333	266	23.029	11.4418	10.5556	0.913848
7.75008	G1	6928	1	G	blank	blank	blank-blank	482	380.333	143.647	18.2323	14.3866	5.43361	358.333	256.667	143.647	14.2196	10.1852	5.70026
7.83342	G1	6941	1	G	blank	blank	blank-blank	495	480.333	23.6925	18.724	18.1692	0.896197	371.333	356.667	23.6925	14.7354	14.1534	0.940178
7.91675	G1	6880	1	G	blank	blank	blank-blank	434	377.333	53.7804	16.4166	14.2731	2.03431	310.333	253.667	53.7804	12.3148	10.0661	2.13414
8.00008	G1	6882	1	G	blank	blank	blank-blank	436	474.333	46.4579	16.4922	17.9423	1.75733	312.333	350.667	46.4579	12.3942	13.9153	1.84357
8.08342	G1	6859	1	G	blank	blank	blank-blank	413	400.667	52.5959	15.6222	15.1557	1.98951	289.333	277	52.5959	11.4815	10.9921	2.08714
8.16675	G1	6984	1	G	blank	blank	blank-blank	538	536.333	60.5172	20.3505	20.2875	2.28914	414.333	412.667	60.5172	16.4418	16.3757	2.40148
8.25008	G1	6902	1	G	blank	blank	blank-blank	456	459.333	38.1095	17.2488	17.3749	1.44154	332.333	335.667	38.1095	13.1878	13.3201	1.51228
8.33342	G1	6933	1	G	blank	blank	blank-blank	487	452.333	33.5609	18.4214	17.1101	1.26948	363.333	328.667	33.5609	14.418	13.0423	1.33178
8.41675	G1	6870	1	G	blank	blank	blank-blank	424	482.667	54.9758	16.0383	18.2575	2.07953	300.333	359	54.9758	11.918	14.246	2.18158
8.50008	G1	6911	1	G	blank	blank	blank-blank	465	448	62.2656	17.5892	16.9462	2.35527	341.333	324.333	62.2656	13.545	12.8704	2.47086
8.58342	G1	6934	1	G	blank	blank	blank-blank	488	370.667	138.424	18.4592	14.0209	5.23608	364.333	247	138.424	14.4577	9.80159	5.49303
8.66675	G1	6907	1	G	blank	blank	blank-blank	461	415	53.0283	17.4379	15.6979	2.00586	337.333	291.333	53.0283	13.3862	11.5608	2.1043
8.75008	G1	6936	1	G	blank	blank	blank-blank	490	465.667	89.03	18.5349	17.6144	3.36767	366.333	342	89.03	14.537	13.5714	3.53293
8.83342	G1	7048	1	G	blank	blank	blank-blank	602	444	174.319	22.7714	16.7949	6.59382	478.333	320.333	174.319	18.9815	12.7116	6.91741
8.91675	G1	6983	1	G	blank	blank	blank-blank	537	386	138.459	20.3127	14.6009	5.2374	413.333	262.333	138.459	16.4021	10.4101	5.49442
9.00008	G1	7000	1	G	blank	blank	blank-blank	554	385.667	174.277	20.9557	14.5883	6.59223	430.333	262	174.277	17.0767	10.3968	6.91574
9.08342	G1	6933	1	G	blank	blank	blank-blank	487	425.333	96.604	18.4214	16.0888	3.65417	363.333	301.667	96.604	14.418	11.9709	3.83349
9.16675	G1	6887	1	G	blank	blank	blank-blank	441	424.333	52.0416	16.6814	16.0509	1.96854	317.333	300.667	52.0416	12.5926	11.9312	2.06514
9.25008	G1	6751	1	G	blank	blank	blank-blank	305	405.333	96.7281	11.537	15.3322	3.65886	181.333	281.667	96.7281	7.19577	11.1772	3.83842
9.33342	G1	6734	1	G	blank	blank	blank-blank	288	386	132.691	10.894	14.6009	5.01922	164.333	262.333	132.691	6.52116	10.4101	5.26553
9.41675	G1	6905	1	G	blank	blank	blank-blank	459	445	54.3691	17.3622	16.8327	2.05658	335.333	321.333	54.3691	13.3069	12.7513	2.1575
9.50008	G1	6909	1	G	blank	blank	blank-blank	463	464.667	37.5278	17.5136	17.5766	1.41953	339.333	341	37.5278	13.4656	13.5317	1.4892
9.58342	G1	6813	1	G	blank	blank	blank-blank	367	385.667	39.4631	13.8822	14.5883	1.49274	243.333	262	39.4631	9.65608	10.3968	1.56599
9.66675	G1	6914	1	G	blank	blank	blank-blank	468	397	75.9013	17.7027	15.017	2.87106	344.333	273.333	75.9013	13.664	10.8466	3.01195
9.75008	G1	6807	1	G	blank	blank	blank-blank	361	362.333	1.1547	13.6553	13.7057	0.043678	237.333	238.667	1.1547	9.41799	9.4709	0.0458214
9.83342	G1	6895	1	G	blank	blank	blank-blank	449	363	91.4112	16.984	13.7309	3.45774	325.333	239.333	91.4112	12.9101	9.49735	3.62743
9.91675	G1	6990	1	G	blank	blank	blank-blank	544	449.667	175.654	20.5775	17.0092	6.64433	420.333	326	175.654	16.6799	12.9365	6.9704
10.0001	G1	6961	1	G	blank	blank	blank-blank	515	365	137.153	19.4805	13.8066	5.18799	391.333	241.333	137.153	15.5291	9.57672	5.44259
10.0834	G1	6927	1	G	blank	blank	blank-blank	481	386.333	106.514	18.1944	14.6135	4.02904	357.333	262.667	106.514	14.1799	10.4233	4.22676
10.1668	G1	6731	1	G	blank	blank	blank-blank	285	268.667	15.5671	10.7805	10.1627	0.588843	161.333	145	15.5671	6.40212	5.75397	0.61774
10.2501	G1	6923	1	G	blank	blank	blank-blank	477	499.667	35.8515	18.0431	18.9005	1.35613	353.333	376	35.8515	14.0212	14.9206	1.42268
10.3334	G1	6841	1	G	blank	blank	blank-blank	395	423.667	33.8428	14.9414	16.0257	1.28015	271.333	300	33.8428	10.7672	11.9048	1.34297
10.4168	G1	6918	1	G	blank	blank	blank-blank	472	334	124.254	17.854	12.634	4.70005	348.333	210.333	124.254	13.8228	8.34656	4.93071
10.5001	G1	6977	1	G	blank	blank	blank-blank	531	352.667	166.986	20.0857	13.3401	6.31646	407.333	229	166.986	16.164	9.0873	6.62643
10.5834	G1	6812	1	G	blank	blank	blank-blank	366	348	42.9302	13.8444	13.1635	1.62389	242.333	224.333	42.9302	9.6164	8.90212	1.70358
10.6668	G1	6948	1	G	blank	blank	blank-blank	502	378	107.406	18.9888	14.2983	4.06276	378.333	254.333	107.406	15.0132	10.0926	4.26213
10.7501	G1	6980	1	G	blank	blank	blank-blank	534	379	163.018	20.1992	14.3361	6.16638	410.333	255.333	163.018	16.2831	10.1323	6.46898
10.8334	G1	6850	1	G	blank	blank	blank-blank	404	390	44.6766	15.2818	14.7522	1.68995	280.333	266.333	44.6766	11.1243	10.5688	1.77288
10.9168	G1	6815	1	G	blank	blank	blank-blank	369	387	94.2974	13.9579	14.6388	3.56692	245.333	263.333	94.2974	9.73545	10.4497	3.74196
11.0001	G1	6870	1	G	blank	blank	blank-blank	424	344.667	146.155	16.0383	13.0374	5.5285	300.333	221	146.155	11.918	8.76984	5.79981
11.0834	G1	6856	1	G	blank	blank	blank-blank	410	351	51.3907	15.5088	13.277	1.94392	286.333	227.333	51.3907	11.3624	9.02116	2.03931
11.1668	G1	6851	1	G	blank	blank	blank-blank	405	387	65.8711	15.3196	14.6388	2.49166	281.333	263.333	65.8711	11.164	10.4497	2.61393
11.2501	G1	6916	1	G	blank	blank	blank-blank	470	426.333	38.553	17.7783	16.1266	1.45832	346.333	302.667	38.553	13.7434	12.0106	1.52988
11.3334	G1	6979	1	G	blank	blank	blank-blank	533	359.333	152.893	20.1614	13.5922	5.78338	409.333	235.667	152.893	16.2434	9.35185	6.06719
11.4168	G1	6761	1	G	blank	blank	blank-blank	315	332.667	155.256	11.9153	12.5835	5.87274	191.333	209	155.256	7.59259	8.29365	6.16094
11.5001	G1	6710	1	G	blank	blank	blank-blank	264	350	86.5043	9.98613	13.2392	3.27213	140.333	226.333	86.5043	5.56878	8.98148	3.43271
11.5834	G1	6872	1	G	blank	blank	blank-blank	426	410.667	40.2534	16.114	15.534	1.52263	302.333	287	40.2534	11.9974	11.3889	1.59736
11.6668	G1	6867	1	G	blank	blank	blank-blank	421	423	84.0179	15.9249	16.0005	3.17808	297.333	299.333	84.0179	11.7989	11.8783	3.33404
11.7501	G1	6962	1	G	blank	blank	blank-blank	516	418	94.255	19.5183	15.8114	3.56531	392.333	294.333	94.255	15.5688	11.6799	3.74028
11.8334	G1	6852	1	G	blank	blank	blank-blank	406	335	73.6274	15.3575	12.6718	2.78505	282.333	211.333	73.6274	11.2037	8.38624	2.92172
11.9168	G1	6831	1	G	blank	blank	blank-blank	385	316.333	59.8777	14.5631	11.9657	2.26495	261.333	192.667	59.8777	10.3704	7.6455	2.3761
12.0001	G1	6907	1	G	blank	blank	blank-blank	461	422.667	58.7736	17.4379	15.9879	2.22318	337.333	299	58.7736	13.3862	11.8651	2.33228
12.0834	G1	6982	1	G	blank	blank	blank-blank	536	391.333	131.823	20.2749	14.8027	4.98637	412.333	267.667	131.823	16.3624	10.6217	5.23108
12.1668	G1	6827	1	G	blank	blank	blank-blank	381	369.333	74.1912	14.4118	13.9705	2.80637	257.333	245.667	74.1912	10.2116	9.74868	2.9441
12.2501	G1	6839	1	G	blank	blank	blank-blank	393	362.333	83.3447	14.8657	13.7057	3.15262	269.333	238.667	83.3447	10.6878	9.4709	3.30733
12.3334	G1	6946	1	G	blank	blank	blank-blank	500	387.333	110.097	18.9131	14.6514	4.16455	376.333	263.667	110.097	14.9339	10.463	4.36893
12.4168	G1	6807	1	G	blank	blank	blank-blank	361	314.667	40.2036	13.6553	11.9027	1.52075	237.333	191	40.2036	9.41799	7.57937	1.59538
12.5001	G1	6930	1	G	blank	blank	blank-blank	484	439.667	57.2742	18.3079	16.6309	2.16647	360.333	316	57.2742	14.2989	12.5397	2.27279
12.5834	G1	6898	1	G	blank	blank	blank-blank	452	397.667	53.0503	17.0975	15.0422	2.00669	328.333	274	53.0503	13.0291	10.873	2.10517
12.6668	G1	6836	1	G	blank	blank	blank-blank	390	362	61.9435	14.7522	13.6931	2.34309	266.333	238.333	61.9435	10.5688	9.45767	2.45808
12.7501	G1	6835	1	G	blank	blank	blank-blank	389	393	36.1663	14.7144	14.8657	1.36803	265.333	269.333	36.1663	10.5291	10.6878	1.43517
12.8334	G1	6860	1	G	blank	blank	blank-blank	414	286.667	119.102	15.6601	10.8435	4.50519	290.333	163	119.102	11.5212	6.46825	4.72628
12.9168	G1	6858	1	G	blank	blank	blank-blank	412	245.333	151.49	15.5844	9.28004	5.73031	288.333	121.667	151.49	11.4418	4.82804	6.01152
13.0001	G1	6825	1	G	blank	blank	blank-blank	379	363.333	19.1398	14.3361	13.7435	0.723988	255.333	239.667	19.1398	10.1323	9.51058	0.759517
13.0835	G1	6955	1	G	blank	blank	blank-blank	509	377	114.595	19.2536	14.2605	4.3347	385.333	253.333	114.595	15.291	10.0529	4.54742
13.1668	G1	6767	1	G	blank	blank	blank-blank	321	227	104.8	12.1422	8.58656	3.96418	197.333	103.333	104.8	7.83069	4.10053	4.15872
13.2501	G1	6880	1	G	blank	blank	blank-blank	434	360.667	87.3689	16.4166	13.6427	3.30484	310.333	237	87.3689	12.3148	9.40476	3.46702
13.3335	G1	6785	1	G	blank	blank	blank-blank	339	330.667	10.4083	12.8231	12.5079	0.393708	215.333	207	10.4083	8.54497	8.21429	0.413029
13.4168	G1	7003	1	G	blank	blank	blank-blank	557	357.333	174.935	21.0692	13.5166	6.61714	433.333	233.667	174.935	17.1958	9.27249	6.94187
13.5001	G1	6845	1	G	blank	blank	blank-blank	399	287.667	147.785	15.0927	10.8814	5.59014	275.333	164	147.785	10.9259	6.50794	5.86447
13.5835	G1	6844	1	G	blank	blank	blank-blank	398	381.667	38.2143	15.0548	14.437	1.4455	274.333	258	38.2143	10.8862	10.2381	1.51644
13.6668	G1	6906	1	G	blank	blank	blank-blank	460	421.667	76.1205	17.4001	15.9501	2.87935	336.333	298	76.1205	13.3466	11.8254	3.02066
13.7501	G1	6803	1	G	blank	blank	blank-blank	357	272.667	77.6938	13.504	10.314	2.93887	233.333	149	77.6938	9.25926	5.9127	3.08309
13.8335	G1	6856	1	G	blank	blank	blank-blank	410	366.667	72.473	15.5088	13.8696	2.74138	286.333	243	72.473	11.3624	9.64286	2.87591
13.9168	G1	6784	1	G	blank	blank	blank-blank	338	338	62	12.7853	12.7853	2.34523	214.333	214.333	62	8.50529	8.50529	2.46032
14.0001	G1	6957	1	G	blank	blank	blank-blank	511	361.333	197.11	19.3292	13.6679	7.45593	387.333	237.667	197.11	15.3704	9.43122	7.82182
14.0835	G1	6876	1	G	blank	blank	blank-blank	430	284.333	139.908	16.2653	10.7553	5.29221	306.333	160.667	139.908	12.1561	6.37566	5.55192
14.1668	G1	6959	1	G	blank	blank	blank-blank	513	402.333	97.7053	19.4049	15.2188	3.69583	389.333	278.667	97.7053	15.4497	11.0582	3.8772
14.2501	G1	6902	1	G	blank	blank	blank-blank	456	425	40.6325	17.2488	16.0762	1.53698	332.333	301.333	40.6325	13.1878	11.9577	1.6124
14.3335	G1	6808	1	G	blank	blank	blank-blank	362	279.667	72.3901	13.6931	10.5787	2.73825	238.333	156	72.3901	9.45767	6.19048	2.87262
14.4168	G1	6841	1	G	blank	blank	blank-blank	395	350.333	121.332	14.9414	13.2518	4.58952	271.333	226.667	121.332	10.7672	8.99471	4.81474
14.5001	G1	6864	1	G	blank	blank	blank-blank	418	321	84.2556	15.8114	12.1422	3.18707	294.333	197.333	84.2556	11.6799	7.83069	3.34347
14.5835	G1	6880	1	G	blank	blank	blank-blank	434	331.667	88.636	16.4166	12.5457	3.35277	310.333	208	88.636	12.3148	8.25397	3.5173
14.6668	G1	6876	1	G	blank	blank	blank-blank	430	318.333	97.3875	16.2653	12.0414	3.68381	306.333	194.667	97.3875	12.1561	7.72487	3.86458
14.7501	G1	6899	1	G	blank	blank	blank-blank	453	279	161.465	17.1353	10.5535	6.10762	329.333	155.333	161.465	13.0688	6.16402	6.40735
14.8335	G1	6925	1	G	blank	blank	blank-blank	479	336.667	131.743	18.1188	12.7348	4.98336	355.333	213	131.743	14.1005	8.45238	5.22791
14.9168	G1	6791	1	G	blank	blank	blank-blank	345	264	73.0821	13.0501	9.98613	2.76442	221.333	140.333	73.0821	8.78307	5.56878	2.90009
15.0001	G1	6885	1	G	blank	blank	blank-blank	439	335	96.9948	16.6057	12.6718	3.66895	315.333	211.333	96.9948	12.5132	8.38624	3.849
15.0835	G1	7008	1	G	blank	blank	blank-blank	562	377	160.215	21.2584	14.2605	6.06035	438.333	253.333	160.215	17.3942	10.0529	6.35776
15.1668	G1	6704	1	G	blank	blank	blank-blank	258	286.333	105.396	9.75917	10.8309	3.98674	134.333	162.667	105.396	5.33069	6.45503	4.18238
15.2501	G1	6882	1	G	blank	blank	blank-blank	436	348.333	75.9364	16.4922	13.1761	2.87239	312.333	224.667	75.9364	12.3942	8.91534	3.01335
15.3335	G1	6626	1	G	blank	blank	blank-blank	180	300.667	105.187	6.80873	11.3731	3.97884	56.3333	177	105.187	2.23545	7.02381	4.17409
15.4168	G1	6880	1	G	blank	blank	blank-blank	434	324.667	99.9467	16.4166	12.2809	3.78061	310.333	201	99.9467	12.3148	7.97619	3.96614
15.5001	G1	6725	1	G	blank	blank	blank-blank	279	348.667	103.828	10.5535	13.1888	3.92744	155.333	225	103.828	6.16402	8.92857	4.12017
15.5835	G1	6650	1	G	blank	blank	blank-blank	204	234	30.5123	7.71656	8.85134	1.15417	80.3333	110.333	30.5123	3.18783	4.37831	1.21081
15.6668	G1	6889	1	G	blank	blank	blank-blank	443	278.333	171.351	16.757	10.5283	6.48158	319.333	154.667	171.351	12.672	6.13757	6.79966
15.7501	G1	6733	1	G	blank	blank	blank-blank	287	269.667	65.7368	10.8561	10.2005	2.48658	163.333	146	65.7368	6.48148	5.79365	2.60861
15.8335	G1	6833	1	G	blank	blank	blank-blank	387	289.333	92.1213	14.6388	10.9444	3.4846	263.333	165.667	92.1213	10.4497	6.57407	3.65561
15.9168	G1	6842	1	G	blank	blank	blank-blank	396	322.333	66.7108	14.9792	12.1927	2.52342	272.333	198.667	66.7108	10.8069	7.8836	2.64725
16.0001	G1	6828	1	G	blank	blank	blank-blank	382	354	26.2298	14.4496	13.3905	0.992173	258.333	230.333	26.2298	10.2513	9.14021	1.04086
16.0835	G1	6749	1	G	blank	blank	blank-blank	303	274.333	42.0991	11.4614	10.377	1.59245	179.333	150.667	42.0991	7.1164	5.97884	1.6706
16.1668	G1	6785	1	G	blank	blank	blank-blank	339	243.333	85.594	12.8231	9.20439	3.2377	215.333	119.667	85.594	8.54497	4.74868	3.39659
16.2501	G1	6891	1	G	blank	blank	blank-blank	445	345.333	86.6391	16.8327	13.0627	3.27723	321.333	221.667	86.6391	12.7513	8.7963	3.43806
16.3335	G1	6826	1	G	blank	blank	blank-blank	380	336	89.5154	14.374	12.7096	3.38603	256.333	212.333	89.5154	10.172	8.42593	3.5522
16.4168	G1	6771	1	G	blank	blank	blank-blank	325	252.667	94.3098	12.2935	9.55743	3.56739	201.333	129	94.3098	7.98942	5.11905	3.74245
16.5001	G1	6827	1	G	blank	blank	blank-blank	381	324	80.4301	14.4118	12.2557	3.04237	257.333	200.333	80.4301	10.2116	7.94974	3.19167
16.5835	G1	6737	1	G	blank	blank	blank-blank	291	315.667	27.9344	11.0074	11.9405	1.05666	167.333	192	27.9344	6.64021	7.61905	1.10851
16.6668	G1	6882	1	G	blank	blank	blank-blank	436	309.333	173.949	16.4922	11.7009	6.57985	312.333	185.667	173.949	12.3942	7.36772	6.90275
16.7501	G1	6842	1	G	blank	blank	blank-blank	396	324.667	75.8441	14.9792	12.2809	2.8689	272.333	201	75.8441	10.8069	7.97619	3.00969
16.8335	G1	6821	1	G	blank	blank	blank-blank	375	323.333	63.1057	14.1848	12.2305	2.38705	251.333	199.667	63.1057	9.97354	7.92328	2.5042
16.9168	G1	6759	1	G	blank	blank	blank-blank	313	278.667	30.4357	11.8396	10.5409	1.15127	189.333	155	30.4357	7.51323	6.15079	1.20777
17.0001	G1	6669	1	G	blank	blank	blank-blank	223	211	36.5103	8.43525	7.98134	1.38105	99.3333	87.3333	36.5103	3.9418	3.46561	1.44882
17.0835	G1	6775	1	G	blank	blank	blank-blank	329	322	132.639	12.4448	12.1801	5.01722	205.333	198.333	132.639	8.14815	7.87037	5.26344
17.1668	G1	6784	1	G	blank	blank	blank-blank	338	270.333	60.8797	12.7853	10.2257	2.30285	214.333	146.667	60.8797	8.50529	5.82011	2.41586
17.2502	G1	6827	1	G	blank	blank	blank-blank	381	313.667	62.6844	14.4118	11.8648	2.37112	257.333	190	62.6844	10.2116	7.53968	2.48748
17.3335	G1	6734	1	G	blank	blank	blank-blank	288	239.667	44.2982	10.894	9.06569	1.67564	164.333	116	44.2982	6.52116	4.60317	1.75787
17.4168	G1	6790	1	G	blank	blank	blank-blank	344	267.667	98.1139	13.0122	10.1248	3.71128	220.333	144	98.1139	8.74339	5.71429	3.89341
17.5001	G1	6711	1	G	blank	blank	blank-blank	265	300.667	32.3161	10.024	11.3731	1.2224	141.333	177	32.3161	5.60847	7.02381	1.28239
17.5835	G1	6802	1	G	blank	blank	blank-blank	356	300.333	149.487	13.4661	11.3605	5.65453	232.333	176.667	149.487	9.21958	7.01058	5.93202
17.6668	G1	6809	1	G	blank	blank	blank-blank	363	280.333	71.5914	13.7309	10.604	2.70804	239.333	156.667	71.5914	9.49735	6.21693	2.84093
17.7501	G1	6859	1	G	blank	blank	blank-blank	413	399.333	17.2143	15.6222	15.1053	0.651154	289.333	275.667	17.2143	11.4815	10.9392	0.683109
17.8335	G1	6735	1	G	blank	blank	blank-blank	289	259.667	74.467	10.9318	9.82222	2.81681	165.333	136	74.467	6.56085	5.39683	2.95504
17.9168	G1	6838	1	G	blank	blank	blank-blank	392	314.667	70.812	14.8279	11.9027	2.67855	268.333	191	70.812	10.6481	7.57937	2.81
18.0001	G1	6766	1	G	blank	blank	blank-blank	320	226.333	82.9839	12.1044	8.56134	3.13897	196.333	102.667	82.9839	7.79101	4.07407	3.29301
18.0835	G1	6780	1	G	blank	blank	blank-blank	334	311.667	73.1049	12.634	11.7892	2.76529	210.333	188	73.1049	8.34656	7.46032	2.90099
18.1668	G1	6792	1	G	blank	blank	blank-blank	346	248.667	105.235	13.0879	9.40613	3.98063	222.333	125	105.235	8.82275	4.96032	4.17598
18.2502	G1	6763	1	G	blank	blank	blank-blank	317	251.333	86.7429	11.9909	9.507	3.28116	193.333	127.667	86.7429	7.67196	5.06614	3.44218
18.3335	G1	6876	1	G	blank	blank	blank-blank	430	331.333	104.409	16.2653	12.5331	3.94942	306.333	207.667	104.409	12.1561	8.24074	4.14323
18.4168	G1	6713	1	G	blank	blank	blank-blank	267	325.667	52.4436	10.0996	12.3187	1.98375	143.333	202	52.4436	5.68783	8.01587	2.0811
18.5002	G1	6613	1	G	blank	blank	blank-blank	167	175.667	34.8186	6.31698	6.64481	1.31706	43.3333	52	34.8186	1.71958	2.06349	1.38169
18.5835	G1	6489	1	G	blank	blank	blank-blank	43	123.667	85.9089	1.62653	4.67785	3.24961	-80.6667	-4.73464e-15	85.9089	-3.20106	-1.66533e-16	3.40908
18.6668	G1	6728	1	G	blank	blank	blank-blank	282	231.333	44.2869	10.667	8.75047	1.67521	158.333	107.667	44.2869	6.28307	4.27249	1.75742
18.7502	G1	6786	1	G	blank	blank	blank-blank	340	212	184.911	12.8609	8.01917	6.99448	216.333	88.3333	184.911	8.58466	3.50529	7.33773
0	G3	14820	3	G	12uM	Bri2	Bri2-12uM	8374	7707	600.606	70.1967	64.6055	5.03469	1640.33	973.333	600.606	42.9819	25.5044	15.7378
0.0833333	G3	18559	3	G	12uM	Bri2	Bri2-12uM	12113	9009.33	2691.68	101.54	75.5225	22.5636	5379.33	2275.67	2691.68	140.956	59.6297	70.5306
0.166667	G3	22108	3	G	12uM	Bri2	Bri2-12uM	15662	9606.67	5244.7	131.29	80.5298	43.9647	8928.33	2873	5244.7	233.951	75.2817	137.428
0.25	G3	22599	3	G	12uM	Bri2	Bri2-12uM	16153	9529.67	5737.11	135.406	79.8843	48.0924	9419.33	2796	5737.11	246.816	73.264	150.33
0.333333	G3	23167	3	G	12uM	Bri2	Bri2-12uM	16721	9510	6253.03	140.167	79.7195	52.4172	9987.33	2776.33	6253.03	261.7	72.7487	163.849
0.416667	G3	22309	3	G	12uM	Bri2	Bri2-12uM	15863	9355.67	5646.37	132.975	78.4257	47.3318	9129.33	2622	5646.37	239.217	68.7047	147.953
0.5	G3	21442	3	G	12uM	Bri2	Bri2-12uM	14996	9487	4857.23	125.707	79.5267	40.7167	8262.33	2753.33	4857.23	216.499	72.146	127.275
0.583333	G3	20514	3	G	12uM	Bri2	Bri2-12uM	14068	9810.33	3896.75	117.928	82.2371	32.6653	7334.33	3076.67	3896.75	192.183	80.6184	102.107
0.666667	G3	20180	3	G	12uM	Bri2	Bri2-12uM	13734	10159.7	3453.6	115.128	85.1654	28.9505	7000.33	3426	3453.6	183.431	89.772	90.4954
0.75	G3	20171	3	G	12uM	Bri2	Bri2-12uM	13725	10335.7	3192.68	115.053	86.6408	26.7633	6991.33	3602	3192.68	183.195	94.3838	83.6584
0.833333	G3	19577	3	G	12uM	Bri2	Bri2-12uM	13131	10224.7	2844.65	110.073	85.7103	23.8458	6397.33	3491	2844.65	167.63	91.4752	74.5388
0.916667	G3	19431	3	G	12uM	Bri2	Bri2-12uM	12985	10100	2979.63	108.849	84.6653	24.9773	6251.33	3366.33	2979.63	163.805	88.2086	78.0756
1	G3	19635	3	G	12uM	Bri2	Bri2-12uM	13189	10282	2885.25	110.559	86.1909	24.1862	6455.33	3548.33	2885.25	169.15	92.9776	75.6027
1.08333	G3	19991	3	G	12uM	Bri2	Bri2-12uM	13545	10416	2967.47	113.544	87.3142	24.8754	6811.33	3682.33	2967.47	178.478	96.4888	77.7571
1.16667	G3	19699	3	G	12uM	Bri2	Bri2-12uM	13253	10311.3	2761.02	111.096	86.4368	23.1448	6519.33	3577.67	2761.02	170.827	93.7462	72.3474
1.25	G3	20000	3	G	12uM	Bri2	Bri2-12uM	13554	10511.7	2899.93	113.619	88.1161	24.3092	6820.33	3778	2899.93	178.714	98.9955	75.9873
1.33333	G3	20387	3	G	12uM	Bri2	Bri2-12uM	13941	10429.7	3217.73	116.863	87.4287	26.9733	7207.33	3696	3217.73	188.855	96.8469	84.3148
1.41667	G3	20072	3	G	12uM	Bri2	Bri2-12uM	13626	10505	2961.96	114.223	88.0602	24.8292	6892.33	3771.33	2961.96	180.601	98.8209	77.6127
1.5	G3	19662	3	G	12uM	Bri2	Bri2-12uM	13216	10276.7	2711.82	110.786	86.1462	22.7324	6482.33	3543	2711.82	169.858	92.8378	71.0583
1.58333	G3	19752	3	G	12uM	Bri2	Bri2-12uM	13306	10201	2838.97	111.54	85.5119	23.7983	6572.33	3467.33	2838.97	172.216	90.8551	74.3901
1.66667	G3	19921	3	G	12uM	Bri2	Bri2-12uM	13475	10419.3	2831.23	112.957	87.3421	23.7334	6741.33	3685.67	2831.23	176.644	96.5761	74.1872
1.75	G3	20039	3	G	12uM	Bri2	Bri2-12uM	13593	10550	2877.91	113.946	88.4375	24.1247	6859.33	3816.33	2877.91	179.736	100	75.4104
1.83336	G3	19960	3	G	12uM	Bri2	Bri2-12uM	13514	10307.3	2868.12	113.284	86.4033	24.0426	6780.33	3573.67	2868.12	177.666	93.6414	75.1539
1.91669	G3	20083	3	G	12uM	Bri2	Bri2-12uM	13637	10216	3052.85	114.315	85.6376	25.5911	6903.33	3482.33	3052.85	180.889	91.2481	79.9942
2.00003	G3	20080	3	G	12uM	Bri2	Bri2-12uM	13634	10317	2971.83	114.29	86.4843	24.9119	6900.33	3583.33	2971.83	180.811	93.8947	77.8712
2.08336	G3	20193	3	G	12uM	Bri2	Bri2-12uM	13747	10271.7	3106.17	115.237	86.1043	26.0381	7013.33	3538	3106.17	183.772	92.7068	81.3914
2.16669	G3	19794	3	G	12uM	Bri2	Bri2-12uM	13348	10246.7	2826.32	111.892	85.8947	23.6922	6614.33	3513	2826.32	173.316	92.0517	74.0586
2.25003	G3	20272	3	G	12uM	Bri2	Bri2-12uM	13826	10434	3149.56	115.899	87.4651	26.4018	7092.33	3700.33	3149.56	185.842	96.9604	82.5285
2.33336	G3	19919	3	G	12uM	Bri2	Bri2-12uM	13473	10300.3	2904.6	112.94	86.3446	24.3484	6739.33	3566.67	2904.6	176.592	93.4579	76.1098
2.41669	G3	19930	3	G	12uM	Bri2	Bri2-12uM	13484	10330.7	2874.72	113.032	86.5989	24.0979	6750.33	3597	2874.72	176.88	94.2528	75.3269
2.50003	G3	19835	3	G	12uM	Bri2	Bri2-12uM	13389	10471.3	2667.03	112.236	87.778	22.3569	6655.33	3737.67	2667.03	174.391	97.9387	69.8846
2.58336	G3	19752	3	G	12uM	Bri2	Bri2-12uM	13306	10338.3	2639.52	111.54	86.6631	22.1263	6572.33	3604.67	2639.52	172.216	94.4537	69.1639
2.66669	G3	19845	3	G	12uM	Bri2	Bri2-12uM	13399	10175.7	2913.41	112.32	85.2995	24.4222	6665.33	3442	2913.41	174.653	90.1913	76.3406
2.75003	G3	19336	3	G	12uM	Bri2	Bri2-12uM	12890	10103.7	2574.54	108.053	84.696	21.5816	6156.33	3370	2574.54	161.315	88.3047	67.461
2.83336	G3	19947	3	G	12uM	Bri2	Bri2-12uM	13501	10229.7	2963.05	113.175	85.7522	24.8383	6767.33	3496	2963.05	177.326	91.6063	77.6412
2.91669	G3	19721	3	G	12uM	Bri2	Bri2-12uM	13275	10199	2772.67	111.28	85.4951	23.2424	6541.33	3465.33	2772.67	171.404	90.8027	72.6527
3.00003	G3	19625	3	G	12uM	Bri2	Bri2-12uM	13179	10133.3	2767.39	110.476	84.9447	23.1982	6445.33	3399.67	2767.39	168.888	89.082	72.5145
3.08339	G3	19040	3	G	12uM	Bri2	Bri2-12uM	12594	9802.67	2563.45	105.572	82.1728	21.4886	5860.33	3069	2563.45	153.559	80.4175	67.1704
3.16672	G3	19223	3	G	12uM	Bri2	Bri2-12uM	12777	9922.33	2699.43	107.106	83.1759	22.6285	6043.33	3188.67	2699.43	158.354	83.5531	70.7335
3.25006	G3	19581	3	G	12uM	Bri2	Bri2-12uM	13135	9948	3051.07	110.107	83.3911	25.5762	6401.33	3214.33	3051.07	167.735	84.2257	79.9477
3.33339	G3	19341	3	G	12uM	Bri2	Bri2-12uM	12895	9911.33	2800.36	108.095	83.0837	23.4746	6161.33	3177.67	2800.36	161.446	83.2649	73.3783
3.41672	G3	19385	3	G	12uM	Bri2	Bri2-12uM	12939	9818	2919.83	108.464	82.3013	24.476	6205.33	3084.33	2919.83	162.599	80.8193	76.5088
3.50006	G3	19620	3	G	12uM	Bri2	Bri2-12uM	13174	9995	2947.06	110.434	83.7851	24.7043	6440.33	3261.33	2947.06	168.757	85.4572	77.2224
3.58339	G3	19474	3	G	12uM	Bri2	Bri2-12uM	13028	9984.67	2791.23	109.21	83.6984	23.398	6294.33	3251	2791.23	164.931	85.1865	73.1391
3.66672	G3	19523	3	G	12uM	Bri2	Bri2-12uM	13077	10085	2786.15	109.621	84.5395	23.3554	6343.33	3351.33	2786.15	166.215	87.8155	73.0059
3.75006	G3	19253	3	G	12uM	Bri2	Bri2-12uM	12807	9855.67	2802.32	107.357	82.6171	23.491	6073.33	3122	2802.32	159.141	81.8063	73.4296
3.83339	G3	19279	3	G	12uM	Bri2	Bri2-12uM	12833	9908.67	2812.6	107.575	83.0614	23.5772	6099.33	3175	2812.6	159.822	83.195	73.6991
3.91672	G3	18924	3	G	12uM	Bri2	Bri2-12uM	12478	9755.33	2628.67	104.599	81.776	22.0354	5744.33	3021.67	2628.67	150.52	79.1772	68.8796
4.00006	G3	19034	3	G	12uM	Bri2	Bri2-12uM	12588	9709.67	2806.04	105.521	81.3932	23.5221	5854.33	2976	2806.04	153.402	77.9806	73.527
4.08339	G3	18822	3	G	12uM	Bri2	Bri2-12uM	12376	9475.67	2707.41	103.744	79.4317	22.6954	5642.33	2742	2707.41	147.847	71.8491	70.9427
4.16672	G3	18644	3	G	12uM	Bri2	Bri2-12uM	12198	9397.33	2526.39	102.252	78.775	21.178	5464.33	2663.67	2526.39	143.183	69.7965	66.1994
4.25006	G3	19062	3	G	12uM	Bri2	Bri2-12uM	12616	9580	2823.44	105.756	80.3062	23.668	5882.33	2846.33	2823.44	154.136	74.5829	73.9831
4.33339	G3	19090	3	G	12uM	Bri2	Bri2-12uM	12644	9510	2888.02	105.991	79.7195	24.2094	5910.33	2776.33	2888.02	154.869	72.7487	75.6751
4.41672	G3	18770	3	G	12uM	Bri2	Bri2-12uM	12324	9318	2837.15	103.308	78.11	23.783	5590.33	2584.33	2837.15	146.484	67.7177	74.3423
4.50006	G3	19125	3	G	12uM	Bri2	Bri2-12uM	12679	9507.67	2919.78	106.284	79.6999	24.4756	5945.33	2774	2919.78	155.787	72.6876	76.5074
4.58339	G3	19043	3	G	12uM	Bri2	Bri2-12uM	12597	9515.33	2863.74	105.597	79.7642	24.0058	5863.33	2781.67	2863.74	153.638	72.8885	75.0389
4.66672	G3	18567	3	G	12uM	Bri2	Bri2-12uM	12121	9152.33	2869.29	101.607	76.7212	24.0524	5387.33	2418.67	2869.29	141.165	63.3767	75.1844
4.75006	G3	18887	3	G	12uM	Bri2	Bri2-12uM	12441	9215	2960.36	104.289	77.2466	24.8158	5707.33	2481.33	2960.36	149.55	65.0188	77.5709
4.83339	G3	18729	3	G	12uM	Bri2	Bri2-12uM	12283	9132.67	2974.31	102.965	76.5564	24.9327	5549.33	2399	2974.31	145.41	62.8614	77.9362
4.91672	G3	18388	3	G	12uM	Bri2	Bri2-12uM	11942	9001	2749.81	100.106	75.4527	23.0508	5208.33	2267.33	2749.81	136.475	59.4113	72.0537
5.00006	G3	18636	3	G	12uM	Bri2	Bri2-12uM	12190	9136.33	2798.54	102.185	76.5871	23.4593	5456.33	2402.67	2798.54	142.973	62.9575	73.3305
5.08339	G3	18517	3	G	12uM	Bri2	Bri2-12uM	12071	9039	2854.67	101.188	75.7712	23.9299	5337.33	2305.33	2854.67	139.855	60.407	74.8015
5.16672	G3	18711	3	G	12uM	Bri2	Bri2-12uM	12265	9208	2863.24	102.814	77.1879	24.0017	5531.33	2474.33	2863.24	144.938	64.8354	75.0259
5.25006	G3	19024	3	G	12uM	Bri2	Bri2-12uM	12578	9107	3215.77	105.438	76.3412	26.9568	5844.33	2373.33	3215.77	153.14	62.1888	84.2634
5.33339	G3	18549	3	G	12uM	Bri2	Bri2-12uM	12103	8815.33	3049.61	101.456	73.8963	25.564	5369.33	2081.67	3049.61	140.694	54.5462	79.9094
5.41672	G3	18723	3	G	12uM	Bri2	Bri2-12uM	12277	8866	3209.36	102.914	74.321	26.9031	5543.33	2132.33	3209.36	145.253	55.8739	84.0953
5.50006	G3	18446	3	G	12uM	Bri2	Bri2-12uM	12000	8731.67	3017.73	100.592	73.1949	25.2967	5266.33	1998	3017.73	137.995	52.3539	79.0739
5.58339	G3	18467	3	G	12uM	Bri2	Bri2-12uM	12021	8776	2951.61	100.768	73.5666	24.7425	5287.33	2042.33	2951.61	138.545	53.5156	77.3416
5.66672	G3	18215	3	G	12uM	Bri2	Bri2-12uM	11769	8722.67	2829.06	98.656	73.1195	23.7151	5035.33	1989	2829.06	131.942	52.1181	74.1303
5.75008	G3	18430	3	G	12uM	Bri2	Bri2-12uM	11984	8624	3128.12	100.458	72.2924	26.222	5250.33	1890.33	3128.12	137.575	49.5327	81.9665
5.83339	G3	18382	3	G	12uM	Bri2	Bri2-12uM	11936	8573.67	3158.08	100.056	71.8705	26.4732	5202.33	1840	3158.08	136.318	48.2138	82.7517
5.91675	G3	18376	3	G	12uM	Bri2	Bri2-12uM	11930	8700	2948.76	100.006	72.9295	24.7185	5196.33	1966.33	2948.76	136.16	51.5242	77.2667
6.00008	G3	18466	3	G	12uM	Bri2	Bri2-12uM	12020	8572	3141.82	100.76	71.8565	26.337	5286.33	1838.33	3141.82	138.519	48.1701	82.3257
6.08342	G3	18284	3	G	12uM	Bri2	Bri2-12uM	11838	8621.67	2918.28	99.2344	72.2728	24.4631	5104.33	1888	2918.28	133.75	49.4716	76.4682
6.16675	G3	18186	3	G	12uM	Bri2	Bri2-12uM	11740	8486	2945.19	98.4129	71.1356	24.6886	5006.33	1752.33	2945.19	131.182	45.9167	77.1732
6.25008	G3	17916	3	G	12uM	Bri2	Bri2-12uM	11470	8215.33	2936.6	96.1495	68.8667	24.6166	4736.33	1481.67	2936.6	124.107	38.8244	76.9482
6.33342	G3	18303	3	G	12uM	Bri2	Bri2-12uM	11857	8373	3153.79	99.3937	70.1883	26.4373	5123.33	1639.33	3153.79	134.248	42.9557	82.6394
6.41675	G3	18260	3	G	12uM	Bri2	Bri2-12uM	11814	8493.67	3123.79	99.0332	71.1998	26.1858	5080.33	1760	3123.79	133.121	46.1176	81.8532
6.50008	G3	18113	3	G	12uM	Bri2	Bri2-12uM	11667	8352.67	3119.4	97.8009	70.0179	26.149	4933.33	1619	3119.4	129.269	42.4229	81.7382
6.58342	G3	17967	3	G	12uM	Bri2	Bri2-12uM	11521	8115.33	3100.92	96.5771	68.0284	25.9941	4787.33	1381.67	3100.92	125.443	36.204	81.254
6.66675	G3	17978	3	G	12uM	Bri2	Bri2-12uM	11532	8411	2832.02	96.6693	70.5069	23.74	4798.33	1677.33	2832.02	125.732	43.9514	74.2079
6.75008	G3	18174	3	G	12uM	Bri2	Bri2-12uM	11728	8223.33	3152.72	98.3123	68.9337	26.4283	4994.33	1489.67	3152.72	130.867	39.034	82.6112
6.83342	G3	17747	3	G	12uM	Bri2	Bri2-12uM	11301	8006.67	3031.35	94.7329	67.1175	25.4109	4567.33	1273	3031.35	119.679	33.3566	79.4309
6.91675	G3	18227	3	G	12uM	Bri2	Bri2-12uM	11781	8076.33	3373	98.7566	67.7015	28.2748	5047.33	1342.67	3373	132.256	35.1821	88.3831
7.00008	G3	18290	3	G	12uM	Bri2	Bri2-12uM	11844	8306	3201.16	99.2847	69.6267	26.8343	5110.33	1572.33	3201.16	133.907	41.2001	83.8805
7.08342	G3	18289	3	G	12uM	Bri2	Bri2-12uM	11843	8144	3361.75	99.2763	68.2687	28.1805	5109.33	1410.33	3361.75	133.881	36.9552	88.0884
7.16675	G3	17376	3	G	12uM	Bri2	Bri2-12uM	10930	7727.33	2884.73	91.6229	64.7759	24.1818	4196.33	993.667	2884.73	109.957	26.0372	75.589
7.25008	G3	17910	3	G	12uM	Bri2	Bri2-12uM	11464	7968.33	3148.08	96.0993	66.7961	26.3894	4730.33	1234.67	3148.08	123.95	32.3522	82.4896
7.33342	G3	18027	3	G	12uM	Bri2	Bri2-12uM	11581	8142	3141.18	97.08	68.2519	26.3316	4847.33	1408.33	3141.18	127.015	36.9028	82.309
7.41675	G3	18210	3	G	12uM	Bri2	Bri2-12uM	11764	8299.67	3105.93	98.6141	69.5736	26.0361	5030.33	1566	3105.93	131.811	41.0342	81.3853
7.50008	G3	17949	3	G	12uM	Bri2	Bri2-12uM	11503	8130.67	3127.38	96.4262	68.1569	26.2159	4769.33	1397	3127.38	124.972	36.6058	81.9473
7.58342	G3	17750	3	G	12uM	Bri2	Bri2-12uM	11304	8078.67	3004.22	94.758	67.721	25.1834	4570.33	1345	3004.22	119.757	35.2433	78.72
7.66675	G3	17809	3	G	12uM	Bri2	Bri2-12uM	11363	7983	3186.04	95.2526	66.9191	26.7076	4629.33	1249.33	3186.04	121.303	32.7365	83.4844
7.75008	G3	17518	3	G	12uM	Bri2	Bri2-12uM	11072	7989.33	2895.86	92.8132	66.9722	24.2751	4338.33	1255.67	2895.86	113.678	32.9024	75.8807
7.83342	G3	17691	3	G	12uM	Bri2	Bri2-12uM	11245	7985.33	2952.07	94.2634	66.9386	24.7463	4511.33	1251.67	2952.07	118.211	32.7976	77.3535
7.91675	G3	17454	3	G	12uM	Bri2	Bri2-12uM	11008	7891	3033.74	92.2767	66.1479	25.431	4274.33	1157.33	3033.74	112.001	30.3258	79.4937
8.00008	G3	18086	3	G	12uM	Bri2	Bri2-12uM	11640	8140	3248.34	97.5746	68.2352	27.2299	4906.33	1406.33	3248.34	128.561	36.8504	85.1168
8.08342	G3	17867	3	G	12uM	Bri2	Bri2-12uM	11421	8027	3117.86	95.7388	67.2879	26.136	4687.33	1293.33	3117.86	122.823	33.8894	81.6977
8.16675	G3	17970	3	G	12uM	Bri2	Bri2-12uM	11524	8142.33	3071.37	96.6022	68.2547	25.7464	4790.33	1408.67	3071.37	125.522	36.9115	80.4796
8.25008	G3	17824	3	G	12uM	Bri2	Bri2-12uM	11378	7962.33	3180.48	95.3783	66.7458	26.661	4644.33	1228.67	3180.48	121.696	32.195	83.3387
8.33342	G3	17970	3	G	12uM	Bri2	Bri2-12uM	11524	7966	3306.01	96.6022	66.7766	27.7133	4790.33	1232.33	3306.01	125.522	32.291	86.628
8.41675	G3	17872	3	G	12uM	Bri2	Bri2-12uM	11426	8089.67	3102.28	95.7807	67.8132	26.0054	4692.33	1356	3102.28	122.954	35.5315	81.2894
8.50008	G3	18100	3	G	12uM	Bri2	Bri2-12uM	11654	7960	3332.93	97.692	66.7263	27.939	4920.33	1226.33	3332.93	128.928	32.1338	87.3334
8.58342	G3	18052	3	G	12uM	Bri2	Bri2-12uM	11606	8071	3215.19	97.2896	67.6568	26.952	4872.33	1337.33	3215.19	127.671	35.0424	84.2483
8.66675	G3	18179	3	G	12uM	Bri2	Bri2-12uM	11733	7971.33	3381.74	98.3542	66.8213	28.3481	4999.33	1237.67	3381.74	130.998	32.4308	88.6123
8.75008	G3	18053	3	G	12uM	Bri2	Bri2-12uM	11607	7981.67	3291.12	97.298	66.9079	27.5884	4873.33	1248	3291.12	127.697	32.7015	86.2377
8.83342	G3	17991	3	G	12uM	Bri2	Bri2-12uM	11545	7916.67	3262.45	96.7782	66.363	27.3482	4811.33	1183	3262.45	126.072	30.9983	85.4866
8.91675	G3	17990	3	G	12uM	Bri2	Bri2-12uM	11544	8066.33	3127.1	96.7699	67.6176	26.2135	4810.33	1332.67	3127.1	126.046	34.9201	81.9399
9.00008	G3	17785	3	G	12uM	Bri2	Bri2-12uM	11339	7848.67	3183.68	95.0514	65.793	26.6878	4605.33	1115	3183.68	120.674	29.2165	83.4225
9.08342	G3	17924	3	G	12uM	Bri2	Bri2-12uM	11478	8053.33	3072.63	96.2166	67.5087	25.7569	4744.33	1319.67	3072.63	124.317	34.5794	80.5127
9.16675	G3	17870	3	G	12uM	Bri2	Bri2-12uM	11424	7893.33	3198.88	95.7639	66.1674	26.8152	4690.33	1159.67	3198.88	122.902	30.3869	83.8207
9.25008	G3	17735	3	G	12uM	Bri2	Bri2-12uM	11289	7757	3231.41	94.6323	65.0246	27.088	4555.33	1023.33	3231.41	119.364	26.8146	84.6732
9.33342	G3	18029	3	G	12uM	Bri2	Bri2-12uM	11583	8091.33	3170.34	97.0968	67.8272	26.576	4849.33	1357.67	3170.34	127.068	35.5752	83.0729
9.41675	G3	17548	3	G	12uM	Bri2	Bri2-12uM	11102	7653.33	3094.52	93.0647	64.1556	25.9405	4368.33	919.667	3094.52	114.464	24.0982	81.0863
9.50008	G3	17935	3	G	12uM	Bri2	Bri2-12uM	11489	7836	3285.45	96.3088	65.6868	27.5409	4755.33	1102.33	3285.45	124.605	28.8846	86.0892
9.58342	G3	17730	3	G	12uM	Bri2	Bri2-12uM	11284	7683.33	3259.19	94.5904	64.4071	27.3208	4550.33	949.667	3259.19	119.233	24.8843	85.401
9.66675	G3	17674	3	G	12uM	Bri2	Bri2-12uM	11228	7647.67	3246.02	94.1209	64.1081	27.2104	4494.33	914	3246.02	117.766	23.9497	85.056
9.75008	G3	17886	3	G	12uM	Bri2	Bri2-12uM	11440	7873.33	3297.71	95.8981	65.9998	27.6437	4706.33	1139.67	3297.71	123.321	29.8629	86.4103
9.83342	G3	18191	3	G	12uM	Bri2	Bri2-12uM	11745	8063.33	3309.1	98.4548	67.5925	27.7391	5011.33	1329.67	3309.1	131.313	34.8415	86.7088
9.91675	G3	17614	3	G	12uM	Bri2	Bri2-12uM	11168	7637.33	3197.7	93.618	64.0215	26.8054	4434.33	903.667	3197.7	116.194	23.6789	83.7899
10.0001	G3	17730	3	G	12uM	Bri2	Bri2-12uM	11284	7699.67	3208.19	94.5904	64.544	26.8933	4550.33	966	3208.19	119.233	25.3123	84.0648
10.0834	G3	17764	3	G	12uM	Bri2	Bri2-12uM	11318	7763	3327.9	94.8754	65.0749	27.8968	4584.33	1029.33	3327.9	120.124	26.9718	87.2016
10.1668	G3	17794	3	G	12uM	Bri2	Bri2-12uM	11348	7808	3233.18	95.1269	65.4521	27.1027	4614.33	1074.33	3233.18	120.91	28.1509	84.7194
10.2501	G3	18004	3	G	12uM	Bri2	Bri2-12uM	11558	7871.33	3377.91	96.8872	65.983	28.316	4824.33	1137.67	3377.91	126.413	29.8105	88.5118
10.3334	G3	17451	3	G	12uM	Bri2	Bri2-12uM	11005	7604	3077.03	92.2516	63.742	25.7938	4271.33	870.333	3077.03	111.922	22.8055	80.6278
10.4168	G3	17495	3	G	12uM	Bri2	Bri2-12uM	11049	7612.33	3073.73	92.6204	63.8119	25.7662	4315.33	878.667	3073.73	113.075	23.0238	80.5415
10.5001	G3	17745	3	G	12uM	Bri2	Bri2-12uM	11299	7510	3451.26	94.7161	62.9541	28.9309	4565.33	776.333	3451.26	119.626	20.3424	90.434
10.5834	G3	17669	3	G	12uM	Bri2	Bri2-12uM	11223	7456	3415.23	94.079	62.5014	28.6289	4489.33	722.333	3415.23	117.635	18.9274	89.4899
10.6668	G3	17562	3	G	12uM	Bri2	Bri2-12uM	11116	7497.67	3213.99	93.1821	62.8507	26.9419	4382.33	764	3213.99	114.831	20.0192	84.2168
10.7501	G3	17424	3	G	12uM	Bri2	Bri2-12uM	10978	7450.67	3124.4	92.0253	62.4567	26.1909	4244.33	717	3124.4	111.215	18.7877	81.8692
10.8334	G3	17522	3	G	12uM	Bri2	Bri2-12uM	11076	7687.67	3016.84	92.8468	64.4434	25.2892	4342.33	954	3016.84	113.783	24.9978	79.0507
10.9168	G3	17099	3	G	12uM	Bri2	Bri2-12uM	10653	7370	3069.75	89.3009	61.7805	25.7328	3919.33	636.333	3069.75	102.699	16.6739	80.4372
11.0001	G3	17116	3	G	12uM	Bri2	Bri2-12uM	10670	7400.33	2990.73	89.4434	62.0348	25.0704	3936.33	666.667	2990.73	103.144	17.4688	78.3665
11.0834	G3	17694	3	G	12uM	Bri2	Bri2-12uM	11248	7703.67	3219.86	94.2886	64.5775	26.9911	4514.33	970	3219.86	118.29	25.4171	84.3704
11.1668	G3	17438	3	G	12uM	Bri2	Bri2-12uM	10992	7551.33	3250.94	92.1426	63.3005	27.2517	4258.33	817.667	3250.94	111.582	21.4255	85.185
11.2501	G3	17750	3	G	12uM	Bri2	Bri2-12uM	11304	7762.67	3216.93	94.758	65.0721	26.9665	4570.33	1029	3216.93	119.757	26.9631	84.2937
11.3334	G3	17771	3	G	12uM	Bri2	Bri2-12uM	11325	7722.67	3255.24	94.9341	64.7368	27.2877	4591.33	989	3255.24	120.307	25.9149	85.2975
11.4168	G3	17388	3	G	12uM	Bri2	Bri2-12uM	10942	7578.67	3040.75	91.7235	63.5297	25.4897	4208.33	845	3040.75	110.272	22.1417	79.6772
11.5001	G3	17275	3	G	12uM	Bri2	Bri2-12uM	10829	7385.67	3143.32	90.7762	61.9118	26.3495	4095.33	652	3143.32	107.311	17.0845	82.3649
11.5834	G3	17095	3	G	12uM	Bri2	Bri2-12uM	10649	7427	2976.45	89.2674	62.2583	24.9507	3915.33	693.333	2976.45	102.594	18.1675	77.9924
11.6668	G3	16890	3	G	12uM	Bri2	Bri2-12uM	10444	7313.33	2942.32	87.5489	61.3055	24.6646	3710.33	579.667	2942.32	97.2225	15.1891	77.0981
[truncated: 311 more rows]

## Sheet: ADan_mutants
Aggregation Kinetics followed by ThT fluorescence
[truncated: 8,485 more rows]

## Sheet: Bri2NNK
Aggregation Kinetics followed by ThT fluorescence
[truncated: 7,201 more rows]
