# Supplementary material for: Massive mutagenesis reveals an incomplete amyloid motif in Bri2 that turns amyloidogenic upon C-terminal extension
Source: Proc Natl Acad Sci U S A. 2025 May 2;122(18):e2415521122. doi: 10.1073/pnas.2415521122 (PMC12067230; doi:10.1073/pnas.2415521122)
Supplement: Supplementary file 8 — Dataset S07 (XLSX) [file pnas.2415521122.sd07.xlsx]

## Sheet: Hoja1
Growth rate (-Ura-Ade/-Ura) of sequences fused with SupN in different genetic backgrounds
Protein	Background	GrowthRate(%)
ABri	WT	0.00845037
ABri	WT	0.0071161
ABri	WT	0.0120084
ABri A7P	WT	0.257959
ABri A7P	WT	0.194062
ABri A7P	WT	0.304806
ABri R24C	WT	5.53988
ABri R24C	WT	4.04328
ABri R24C	WT	5.41684
ADan	WT	22.2981
ADan	WT	18.9652
ADan	WT	32.7367
ADan K14V	WT	44.3007
ADan K14V	WT	35.6751
ADan K14V	WT	84.4787
ADan L20R	WT	2.38454
ADan L20R	WT	2.54294
ADan L20R	WT	2.5634
Bri2	WT	0.0120118
Bri2	WT	0.00871187
Bri2	WT	0.00527992
ABri	WT	0.0223837
ABri	WT	0.0351852
ABri	WT	0.0232824
ABri A7P	WT	0.363636
ABri A7P	WT	0.4
ABri A7P	WT	0.455056
ABri R24C	WT	5.53571
ABri R24C	WT	2.07207
ABri R24C	WT	4.11017
ADan K14V	WT	21.2366
ADan K14V	WT	26.7857
ADan K14V	WT	26.2376
ADan L20R	WT	1.4569
ADan L20R	WT	1.32143
ADan L20R	WT	2.15152
Bri2	WT	0.006
Bri2	WT	0.0121269
Bri2	WT	0.00138889
ABri	Cur1 KO	0.0212001
ABri	Cur1 KO	0.0109707
ABri	Cur1 KO	0.0121567
ABri A7P	Cur1 KO	0.3011
ABri A7P	Cur1 KO	0.280048
ABri A7P	Cur1 KO	0.290871
ABri R24C	Cur1 KO	3.1938
ABri R24C	Cur1 KO	3.38563
ABri R24C	Cur1 KO	4.11815
ADan	Cur1 KO	29.7403
ADan	Cur1 KO	25.5584
ADan	Cur1 KO	35.0365
ADan K14V	Cur1 KO	96.2936
ADan K14V	Cur1 KO	64.8991
ADan K14V	Cur1 KO	54.9992
ADan L20R	Cur1 KO	3.8517
ADan L20R	Cur1 KO	6.74655
ADan L20R	Cur1 KO	5.95034
Bri2	Cur1 KO	0.00752389
Bri2	Cur1 KO	0.0065999
Bri2	Cur1 KO	0.00105598
ABri	Btn2 KO	0.0185315
ABri	Btn2 KO	0.0195693
ABri	Btn2 KO	0.0201623
ABri A7P	Btn2 KO	0.397612
ABri A7P	Btn2 KO	0.378043
ABri A7P	Btn2 KO	0.219117
ABri R24C	Btn2 KO	7.02656
ABri R24C	Btn2 KO	7.4679
ABri R24C	Btn2 KO	5.06222
ADan	Btn2 KO	46.4782
ADan	Btn2 KO	58.7552
ADan	Btn2 KO	61.5991
ADan K14V	Btn2 KO	73.8148
ADan K14V	Btn2 KO	88.5353
ADan K14V	Btn2 KO	78.3738
ADan L20R	Btn2 KO	4.75193
ADan L20R	Btn2 KO	4.71127
ADan L20R	Btn2 KO	3.21191
Bri2	Btn2 KO	0.0248156
Bri2	Btn2 KO	0.0120118
Bri2	Btn2 KO	0.0164998
ABri	Hsp104 KO	0.000296504
ABri	Hsp104 KO	0.00429931
ABri	Hsp104 KO	0.00118602
ABri A7P	Hsp104 KO	0.00415106
ABri A7P	Hsp104 KO	0.000889513
ABri A7P	Hsp104 KO	0.00415106
ABri R24C	Hsp104 KO	0
ABri R24C	Hsp104 KO	0
ABri R24C	Hsp104 KO	0
ADan	Hsp104 KO	0
ADan	Hsp104 KO	0
ADan	Hsp104 KO	0
ADan K14V	Hsp104 KO	0
ADan K14V	Hsp104 KO	0
ADan K14V	Hsp104 KO	0.121523
ADan L20R	Hsp104 KO	0.00643094
ADan L20R	Hsp104 KO	0.00676358
ADan L20R	Hsp104 KO	0.0205125
Bri2	Hsp104 KO	0.000554392
Bri2	Hsp104 KO	0.000776148
Bri2	Hsp104 KO	0.00066527
ABri	Ssz1 KO	0.148598
ABri	Ssz1 KO	0.0979381
ABri	Ssz1 KO	0.146392
ABri A7P	Ssz1 KO	0.68
ABri A7P	Ssz1 KO	0.338028
ABri A7P	Ssz1 KO	0.721154
ABri R24C	Ssz1 KO	2.78846
ABri R24C	Ssz1 KO	3.7037
ABri R24C	Ssz1 KO	3.32474
ADan	Ssz1 KO	23.5537
ADan	Ssz1 KO	27.5
ADan	Ssz1 KO	25.2451
ADan K14V	Ssz1 KO	45.1493
ADan K14V	Ssz1 KO	46.4286
ADan K14V	Ssz1 KO	25
ADan L20R	Ssz1 KO	3.67391
ADan L20R	Ssz1 KO	2.36364
ADan L20R	Ssz1 KO	3.1
Bri2	Ssz1 KO	0.00154867
Bri2	Ssz1 KO	0.00112782
Bri2	Ssz1 KO	0.00300752
ABri	Upf1 KO	0.195122
ABri	Upf1 KO	0.194565
ABri	Upf1 KO	0.168539
ABri A7P	Upf1 KO	2.75773
ABri A7P	Upf1 KO	4.6875
ABri A7P	Upf1 KO	3.17568
ABri R24C	Upf1 KO	21.5625
ABri R24C	Upf1 KO	22.1569
ABri R24C	Upf1 KO	12.0667
ADan	Upf1 KO	31.9079
ADan	Upf1 KO	40.0602
ADan	Upf1 KO	36.194
ADan K14V	Upf1 KO	42.8161
ADan K14V	Upf1 KO	59.8485
ADan K14V	Upf1 KO	56.4516
ADan L20R	Upf1 KO	4.89831
ADan L20R	Upf1 KO	6.30476
ADan L20R	Upf1 KO	7.92157
Bri2	Upf1 KO	0.00180723
Bri2	Upf1 KO	0.0063253
Bri2	Upf1 KO	0.00240964
